# Supplementary material for: Canonical transcription termination mechanisms explain a minority of operons in cyanobacteria
Source: mSystems. 2026 May 18;11(6):e01581-25. doi: 10.1128/msystems.01581-25 (PMC13289151; doi:10.1128/msystems.01581-25)
Supplement: Table S1 — End classifications for all genes and data sets. [file msystems.01581-25-s0003.xlsx]

## Sheet: Column_meanings
Supplementary Table 1: End classifications
Results of the automatic end-scoring pipeline for all genes above the read threshold (Supplementary Methods).
Each tab lists the TU end classifications for the following Rend-seq datasets: Syn_WT, wild-type S. elongatus; Eco, E. coli; Bsu, B. subtilis; Syn_∆mfd_rep1, S. elongatus ∆mfd replicate 1; Syn_∆mfd_rep2, S. elongatus ∆mfd replicate 2
start	Gene left boundary (start position for + strand, stop position for - strand) from annotation file
end	Gene right boundary (stop position for + strand, start position for - strand) from annotation file
notes	Notes from annotation file, including gene name
gene_term	Classification for termination at the end of the gene
post_stop_posn	Downstream position of window where ≥3.5-fold density drop is encountered at diffuse ends (used as diffuse end position)
gene_peak_posn	Position of 3′ peak after the gene (used as defined end position); if there are multiple peaks after the gene (e.g., diffuse peaks), position of farthest downstream peak is given
gene_peak_RT	Readthrough calculated for the peak at gene_peak_posn
COG_categories	[In "Syn_WT" tab] Clusters of Orthologous Genes (COG) functional category
gene_name	[In "Syn_WT" tab] Gene name, from Rubin et al., PNAS (2015)

## Sheet: Syn_WT
start	end	strand	notes	gene_term	post_stop_posn	gene_peak_posn	gene_peak_RT	COG_categories	gene_name
65	1237	+	ID=gene-Synpcc7942_0001;Name=Synpcc7942_0001;gbkey=Gene;gene_biotype=protein_coding;locus_tag=Synpcc7942_0001	TU	1237			L	dnaN
2178	4511	+	ID=gene-Synpcc7942_0003;Name=Synpcc7942_0003;gbkey=Gene;gene_biotype=protein_coding;locus_tag=Synpcc7942_0003	TU	4529			F	purL
4596	6077	+	ID=gene-Synpcc7942_0004;Name=Synpcc7942_0004;gbkey=Gene;gene_biotype=protein_coding;locus_tag=Synpcc7942_0004	defined end		6152	0.344596	F	purF
8536	8859	-	ID=gene-Synpcc7942_0008;Name=Synpcc7942_0008;gbkey=Gene;gene_biotype=protein_coding;locus_tag=Synpcc7942_0008	diffuse end (no peak found)	8261
8964	10166	+	ID=gene-Synpcc7942_0009;Name=Synpcc7942_0009;gbkey=Gene;gene_biotype=protein_coding;locus_tag=Synpcc7942_0009	defined end		10223	0.155224	E	argG
10252	10878	-	ID=gene-Synpcc7942_0010;Name=Synpcc7942_0010;gbkey=Gene;gene_biotype=protein_coding;locus_tag=Synpcc7942_0010	defined end		10180	0.316327	M
11641	11964	-	ID=gene-Synpcc7942_0012;Name=Synpcc7942_0012;gbkey=Gene;gene_biotype=protein_coding;locus_tag=Synpcc7942_0012	defined end		11567	0.0661376	J	rpsF
12321	13028	+	ID=gene-Synpcc7942_0013;Name=Synpcc7942_0013;gbkey=Gene;gene_biotype=protein_coding;locus_tag=Synpcc7942_0013	diffuse end (no peak found)	13643
13067	13411	-	ID=gene-Synpcc7942_0014;Name=Synpcc7942_0014;gbkey=Gene;gene_biotype=protein_coding;locus_tag=Synpcc7942_0014	defined end		12853	0.26
18615	20489	+	ID=gene-Synpcc7942_0019;Name=Synpcc7942_0019;gbkey=Gene;gene_biotype=protein_coding;locus_tag=Synpcc7942_0019	defined end		20571	0.393382	P	sir
32849	33202	-	ID=gene-Synpcc7942_0032;Name=Synpcc7942_0032;gbkey=Gene;gene_biotype=protein_coding;locus_tag=Synpcc7942_0032	defined end		32774	0.279784	V
33174	33506	-	ID=gene-Synpcc7942_0033;Name=Synpcc7942_0033;gbkey=Gene;gene_biotype=protein_coding;locus_tag=Synpcc7942_0033	TU	32859			R
37130	38545	+	ID=gene-Synpcc7942_0039;Name=Synpcc7942_0039;gbkey=Gene;gene_biotype=protein_coding;locus_tag=Synpcc7942_0039	diffuse end (no peak found)	38820			G	gnd
38630	39007	+	ID=gene-Synpcc7942_0040;Name=Synpcc7942_0040;gbkey=Gene;gene_biotype=protein_coding;locus_tag=Synpcc7942_0040	defined end		39222	0.165886	H	folB
40855	41091	-	ID=gene-Synpcc7942_0042;Name=Synpcc7942_0042;gbkey=Gene;gene_biotype=protein_coding;locus_tag=Synpcc7942_0042	TU	40855			J	rpmB
45164	46507	+	ID=gene-Synpcc7942_0046;Name=Synpcc7942_0046;gbkey=Gene;gene_biotype=protein_coding;locus_tag=Synpcc7942_0046	diffuse end (no peak found)	46922			H
48927	49361	-	ID=gene-Synpcc7942_0048;Name=Synpcc7942_0048;gbkey=Gene;gene_biotype=protein_coding;locus_tag=Synpcc7942_0048	diffuse end (diffuse peak)	48752	48791	0.426279	N
49550	49984	-	ID=gene-Synpcc7942_0049;Name=Synpcc7942_0049;gbkey=Gene;gene_biotype=protein_coding;locus_tag=Synpcc7942_0049	defined end		49467	0.343755	N	pilA
50070	52616	+	ID=gene-Synpcc7942_0050;Name=Synpcc7942_0050;gbkey=Gene;gene_biotype=protein_coding;locus_tag=Synpcc7942_0050	defined end		52758	0.316623	MM
52606	54507	-	ID=gene-Synpcc7942_0051;Name=Synpcc7942_0051;gbkey=Gene;gene_biotype=protein_coding;locus_tag=Synpcc7942_0051	TU	52431			NO
54512	55030	-	ID=gene-Synpcc7942_0052;Name=Synpcc7942_0052;gbkey=Gene;gene_biotype=protein_coding;locus_tag=Synpcc7942_0052	TU	54217			R
55204	56352	-	ID=gene-Synpcc7942_0053;Name=Synpcc7942_0053;gbkey=Gene;gene_biotype=protein_coding;locus_tag=Synpcc7942_0053	TU	55071			M
56423	57190	-	ID=gene-Synpcc7942_0054;Name=Synpcc7942_0054;gbkey=Gene;gene_biotype=protein_coding;locus_tag=Synpcc7942_0054	TU	56387			M
57223	57906	-	ID=gene-Synpcc7942_0055;Name=Synpcc7942_0055;gbkey=Gene;gene_biotype=protein_coding;locus_tag=Synpcc7942_0055	TU	56968
57941	59068	-	ID=gene-Synpcc7942_0056;Name=Synpcc7942_0056;gbkey=Gene;gene_biotype=protein_coding;locus_tag=Synpcc7942_0056	TU	57941			M	rfbE
59072	60304	-	ID=gene-Synpcc7942_0057;Name=Synpcc7942_0057;gbkey=Gene;gene_biotype=protein_coding;locus_tag=Synpcc7942_0057	diffuse end (no peak found)	58577			H
60867	61112	-	ID=gene-Synpcc7942_0059;Name=Synpcc7942_0059;gbkey=Gene;gene_biotype=protein_coding;locus_tag=Synpcc7942_0059	diffuse end (no peak found)	60392
61091	61369	-	ID=gene-Synpcc7942_0060;Name=Synpcc7942_0060;gbkey=Gene;gene_biotype=protein_coding;locus_tag=Synpcc7942_0060	TU	60876
62469	63242	-	ID=gene-Synpcc7942_0062;Name=Synpcc7942_0062;gbkey=Gene;gene_biotype=protein_coding;locus_tag=Synpcc7942_0062	diffuse end (no peak found)	61794			J	rfbF
64987	65541	-	ID=gene-Synpcc7942_0065;Name=Synpcc7942_0065;gbkey=Gene;gene_biotype=protein_coding;locus_tag=Synpcc7942_0065	defined end		64925	0.00651015	J	infC
69079	69375	+	ID=gene-Synpcc7942_0069;Name=Synpcc7942_0069;gbkey=Gene;gene_biotype=protein_coding;locus_tag=Synpcc7942_0069	diffuse end (no peak found)	69670
72000	73196	-	ID=gene-Synpcc7942_0073;Name=Synpcc7942_0073;gbkey=Gene;gene_biotype=protein_coding;locus_tag=Synpcc7942_0073	diffuse end (no peak found)	71725			I	lytB
73775	75088	+	ID=gene-Synpcc7942_0075;Name=Synpcc7942_0075;gbkey=Gene;gene_biotype=protein_coding;locus_tag=Synpcc7942_0075	TU	75583			E	pepP
77138	77584	-	ID=gene-Synpcc7942_0079;Name=Synpcc7942_0079;gbkey=Gene;gene_biotype=protein_coding;locus_tag=Synpcc7942_0079	diffuse end (diffuse peak)	76943	76960	0.417871	L	ycf41
77648	78871	-	ID=gene-Synpcc7942_0080;Name=Synpcc7942_0080;gbkey=Gene;gene_biotype=protein_coding;locus_tag=Synpcc7942_0080	TU	77623			V
78987	79196	-	ID=gene-Synpcc7942_0081;Name=Synpcc7942_0081;gbkey=Gene;gene_biotype=protein_coding;locus_tag=Synpcc7942_0081	TU	78962			J
81023	81220	+	ID=gene-Synpcc7942_0083;Name=Synpcc7942_0083;gbkey=Gene;gene_biotype=protein_coding;locus_tag=Synpcc7942_0083	diffuse end (no peak found)	81695
82871	84955	-	ID=gene-Synpcc7942_0086;Name=Synpcc7942_0086;gbkey=Gene;gene_biotype=protein_coding;locus_tag=Synpcc7942_0086	diffuse end (no peak found)	82356			G	glgX
84964	86475	-	ID=gene-Synpcc7942_0087;Name=Synpcc7942_0087;gbkey=Gene;gene_biotype=protein_coding;locus_tag=Synpcc7942_0087	TU	83649			O
86547	87269	+	ID=gene-Synpcc7942_0088;Name=Synpcc7942_0088;gbkey=Gene;gene_biotype=protein_coding;locus_tag=Synpcc7942_0088	defined end		87343	0.4519	R
90583	90930	-	ID=gene-Synpcc7942_0092;Name=Synpcc7942_0092;gbkey=Gene;gene_biotype=protein_coding;locus_tag=Synpcc7942_0092	TU	90516
92590	93339	-	ID=gene-Synpcc7942_0095;Name=Synpcc7942_0095;gbkey=Gene;gene_biotype=protein_coding;locus_tag=Synpcc7942_0095	defined end		92524	0.352279	T	rpaA
93764	94285	-	ID=gene-Synpcc7942_0096;Name=Synpcc7942_0096;gbkey=Gene;gene_biotype=protein_coding;locus_tag=Synpcc7942_0096	defined end		93698	0.497327	S
98302	100086	-	ID=gene-Synpcc7942_0098;Name=Synpcc7942_0098;gbkey=Gene;gene_biotype=protein_coding;locus_tag=Synpcc7942_0098	TU	98180			GT	pyk2
100202	100531	+	ID=gene-Synpcc7942_0099;Name=Synpcc7942_0099;gbkey=Gene;gene_biotype=protein_coding;locus_tag=Synpcc7942_0099	diffuse end (no peak found)	100866			V
100528	101082	-	ID=gene-Synpcc7942_0100;Name=Synpcc7942_0100;gbkey=Gene;gene_biotype=protein_coding;locus_tag=Synpcc7942_0100	diffuse end (no peak found)	100293
101259	102593	+	ID=gene-Synpcc7942_0101;Name=Synpcc7942_0101;gbkey=Gene;gene_biotype=protein_coding;locus_tag=Synpcc7942_0101	unclear	102768	102646		C	ndbA
102674	103237	+	ID=gene-Synpcc7942_0102;Name=Synpcc7942_0102;gbkey=Gene;gene_biotype=protein_coding;locus_tag=Synpcc7942_0102	defined end		103418	0.135593	R
106374	106952	-	ID=gene-Synpcc7942_0106;Name=Synpcc7942_0106;gbkey=Gene;gene_biotype=protein_coding;locus_tag=Synpcc7942_0106	diffuse end (no peak found)	105939			H	nadD
106965	108383	-	ID=gene-Synpcc7942_0107;Name=Synpcc7942_0107;gbkey=Gene;gene_biotype=protein_coding;locus_tag=Synpcc7942_0107	TU	106390			JS
108877	109383	+	ID=gene-Synpcc7942_0109;Name=Synpcc7942_0109;gbkey=Gene;gene_biotype=protein_coding;locus_tag=Synpcc7942_0109	diffuse end (diffuse peak)	109718	109701	0.434118	B
109390	109947	+	ID=gene-Synpcc7942_0110;Name=Synpcc7942_0110;gbkey=Gene;gene_biotype=protein_coding;locus_tag=Synpcc7942_0110	TU	109973			K
113327	113698	+	ID=gene-Synpcc7942_0114;Name=Synpcc7942_0114;gbkey=Gene;gene_biotype=protein_coding;locus_tag=Synpcc7942_0114	diffuse end (diffuse peak)	113873	113815	0.269231
115391	116722	+	ID=gene-Synpcc7942_0117;Name=Synpcc7942_0117;gbkey=Gene;gene_biotype=protein_coding;locus_tag=Synpcc7942_0117	TU	116917
116943	118427	+	ID=gene-Synpcc7942_0118;Name=Synpcc7942_0118;gbkey=Gene;gene_biotype=protein_coding;locus_tag=Synpcc7942_0118	TU	118602			J	gatB
121831	123408	-	ID=gene-Synpcc7942_0122;Name=Synpcc7942_0122;gbkey=Gene;gene_biotype=protein_coding;locus_tag=Synpcc7942_0122	diffuse end (no peak found)	121556			T
124738	125367	-	ID=gene-Synpcc7942_0125;Name=Synpcc7942_0125;gbkey=Gene;gene_biotype=protein_coding;locus_tag=Synpcc7942_0125	defined end		124527	0.398773	E	hisB
127151	128449	+	ID=gene-Synpcc7942_0128;Name=Synpcc7942_0128;gbkey=Gene;gene_biotype=protein_coding;locus_tag=Synpcc7942_0128	diffuse end (no peak found)	128784			S
128822	129409	-	ID=gene-Synpcc7942_0130;Name=Synpcc7942_0130;gbkey=Gene;gene_biotype=protein_coding;locus_tag=Synpcc7942_0130	defined end		128705	0.359477
133915	134754	+	ID=gene-Synpcc7942_0133;Name=Synpcc7942_0133;gbkey=Gene;gene_biotype=protein_coding;locus_tag=Synpcc7942_0133	TU	134929			S
138115	139278	+	ID=gene-Synpcc7942_0137;Name=Synpcc7942_0137;gbkey=Gene;gene_biotype=protein_coding;locus_tag=Synpcc7942_0137	TU	139326			HC	hemH
139416	140018	+	ID=gene-Synpcc7942_0138;Name=Synpcc7942_0138;gbkey=Gene;gene_biotype=protein_coding;locus_tag=Synpcc7942_0138	TU	140101			D
140268	142106	+	ID=gene-Synpcc7942_0139;Name=Synpcc7942_0139;gbkey=Gene;gene_biotype=protein_coding;locus_tag=Synpcc7942_0139	defined end		142165	0.0105897	E	ilvB
142233	142631	-	ID=gene-Synpcc7942_0140;Name=Synpcc7942_0140;gbkey=Gene;gene_biotype=protein_coding;locus_tag=Synpcc7942_0140	diffuse end (no peak found)	142038
142618	143562	-	ID=gene-Synpcc7942_0141;Name=Synpcc7942_0141;gbkey=Gene;gene_biotype=protein_coding;locus_tag=Synpcc7942_0141	TU	142523			U	secF
143572	144966	-	ID=gene-Synpcc7942_0142;Name=Synpcc7942_0142;gbkey=Gene;gene_biotype=protein_coding;locus_tag=Synpcc7942_0142	TU	142677			U	secD
145003	145983	-	ID=gene-Synpcc7942_0143;Name=Synpcc7942_0143;gbkey=Gene;gene_biotype=protein_coding;locus_tag=Synpcc7942_0143	TU	143588			C	pdhB
148159	148491	-	ID=gene-Synpcc7942_0147;Name=Synpcc7942_0147;gbkey=Gene;gene_biotype=protein_coding;locus_tag=Synpcc7942_0147	defined end		147923	0.473684
152527	154917	+	ID=gene-Synpcc7942_0151;Name=Synpcc7942_0151;gbkey=Gene;gene_biotype=protein_coding;locus_tag=Synpcc7942_0151	diffuse end (no peak found)	155172			TT	psfR
154914	156011	-	ID=gene-Synpcc7942_0152;Name=Synpcc7942_0152;gbkey=Gene;gene_biotype=protein_coding;locus_tag=Synpcc7942_0152	diffuse end (no peak found)	154639			M	mraY
156026	156307	-	ID=gene-Synpcc7942_0153;Name=Synpcc7942_0153;gbkey=Gene;gene_biotype=protein_coding;locus_tag=Synpcc7942_0153	diffuse end (diffuse peak)	155691	155706	0.44407
157210	158841	-	ID=gene-Synpcc7942_0156;Name=Synpcc7942_0156;gbkey=Gene;gene_biotype=protein_coding;locus_tag=Synpcc7942_0156	defined end		157139	0.0321637	G
159042	159560	-	ID=gene-Synpcc7942_0157;Name=Synpcc7942_0157;gbkey=Gene;gene_biotype=protein_coding;locus_tag=Synpcc7942_0157	diffuse end (diffuse peak)	158787	158791	0.335073
159996	161171	-	ID=gene-Synpcc7942_0158;Name=Synpcc7942_0158;gbkey=Gene;gene_biotype=protein_coding;locus_tag=Synpcc7942_0158	defined end		159918	0.108652	HP	moeB
162764	163306	+	ID=gene-Synpcc7942_0161;Name=Synpcc7942_0161;gbkey=Gene;gene_biotype=protein_coding;locus_tag=Synpcc7942_0161	TU	163359			C
163405	163755	+	ID=gene-Synpcc7942_0162;Name=Synpcc7942_0162;gbkey=Gene;gene_biotype=protein_coding;locus_tag=Synpcc7942_0162	TU	164490
163761	164510	+	ID=gene-Synpcc7942_0163;Name=Synpcc7942_0163;gbkey=Gene;gene_biotype=protein_coding;locus_tag=Synpcc7942_0163	TU	164510			I
164548	164967	+	ID=gene-Synpcc7942_0164;Name=Synpcc7942_0164;gbkey=Gene;gene_biotype=protein_coding;locus_tag=Synpcc7942_0164	diffuse end (diffuse peak)	165142	165086	0.338594	J
164986	165486	+	ID=gene-Synpcc7942_0165;Name=Synpcc7942_0165;gbkey=Gene;gene_biotype=protein_coding;locus_tag=Synpcc7942_0165	TU	166421			C	ycf36
165483	166436	+	ID=gene-Synpcc7942_0166;Name=Synpcc7942_0166;gbkey=Gene;gene_biotype=protein_coding;locus_tag=Synpcc7942_0166	TU	166517			E
167065	167748	+	ID=gene-Synpcc7942_0168;Name=Synpcc7942_0168;gbkey=Gene;gene_biotype=protein_coding;locus_tag=Synpcc7942_0168	diffuse end (diffuse peak)	167923	167879	0.490321
168176	170347	+	ID=gene-Synpcc7942_0169;Name=Synpcc7942_0169;gbkey=Gene;gene_biotype=protein_coding;locus_tag=Synpcc7942_0169	defined end		170423	0.0358038	E	glnN
170498	170752	+	ID=gene-Synpcc7942_0170;Name=Synpcc7942_0170;gbkey=Gene;gene_biotype=protein_coding;locus_tag=Synpcc7942_0170	TU	170790
171912	172205	+	ID=gene-Synpcc7942_0172;Name=Synpcc7942_0172;gbkey=Gene;gene_biotype=protein_coding;locus_tag=Synpcc7942_0172	diffuse end (no peak found)	172480
174311	174712	+	ID=gene-Synpcc7942_0176;Name=Synpcc7942_0176;gbkey=Gene;gene_biotype=protein_coding;locus_tag=Synpcc7942_0176	diffuse end (no peak found)	175027
174709	175497	-	ID=gene-Synpcc7942_0177;Name=Synpcc7942_0177;gbkey=Gene;gene_biotype=protein_coding;locus_tag=Synpcc7942_0177	diffuse end (no peak found)	174534			R
175494	176471	-	ID=gene-Synpcc7942_0178;Name=Synpcc7942_0178;gbkey=Gene;gene_biotype=protein_coding;locus_tag=Synpcc7942_0178	TU	174719			R
177550	178422	-	ID=gene-Synpcc7942_0180;Name=Synpcc7942_0180;gbkey=Gene;gene_biotype=protein_coding;locus_tag=Synpcc7942_0180	defined end		177330	0.421331
178419	179792	-	ID=gene-Synpcc7942_0181;Name=Synpcc7942_0181;gbkey=Gene;gene_biotype=protein_coding;locus_tag=Synpcc7942_0181	TU	177564			R
181078	181467	+	ID=gene-Synpcc7942_0183;Name=Synpcc7942_0183;gbkey=Gene;gene_biotype=protein_coding;locus_tag=Synpcc7942_0183	defined end		181601	0.43125
187531	189258	-	ID=gene-Synpcc7942_0189;Name=Synpcc7942_0189;gbkey=Gene;gene_biotype=protein_coding;locus_tag=Synpcc7942_0189	defined end		187470	0.026	FF	guaA
190472	191620	+	ID=gene-Synpcc7942_0191;Name=Synpcc7942_0191;gbkey=Gene;gene_biotype=protein_coding;locus_tag=Synpcc7942_0191	TU	191663			E
191710	192186	-	ID=gene-Synpcc7942_0192;Name=Synpcc7942_0192;gbkey=Gene;gene_biotype=protein_coding;locus_tag=Synpcc7942_0192	defined end		191655	0.0337379	C	ycf60
192247	192471	-	ID=gene-Synpcc7942_0193;Name=Synpcc7942_0193;gbkey=Gene;gene_biotype=protein_coding;locus_tag=Synpcc7942_0193	diffuse end (no peak found)	191812
192655	195516	-	ID=gene-Synpcc7942_0194;Name=Synpcc7942_0194;gbkey=Gene;gene_biotype=protein_coding;locus_tag=Synpcc7942_0194	TU	192480			LL	polA
195630	196058	+	ID=gene-Synpcc7942_0195;Name=Synpcc7942_0195;gbkey=Gene;gene_biotype=protein_coding;locus_tag=Synpcc7942_0195	defined end		196118	0.424273	U
198993	200429	-	ID=gene-Synpcc7942_0198;Name=Synpcc7942_0198;gbkey=Gene;gene_biotype=protein_coding;locus_tag=Synpcc7942_0198	defined end		198836	0.379421	C	ndbC
200426	201352	-	ID=gene-Synpcc7942_0199;Name=Synpcc7942_0199;gbkey=Gene;gene_biotype=protein_coding;locus_tag=Synpcc7942_0199	TU	199011			S
201352	201888	-	ID=gene-Synpcc7942_0200;Name=Synpcc7942_0200;gbkey=Gene;gene_biotype=protein_coding;locus_tag=Synpcc7942_0200	TU	200437			S
201889	202641	-	ID=gene-Synpcc7942_0201;Name=Synpcc7942_0201;gbkey=Gene;gene_biotype=protein_coding;locus_tag=Synpcc7942_0201	TU	201354			C	ccoO
202638	204089	-	ID=gene-Synpcc7942_0202;Name=Synpcc7942_0202;gbkey=Gene;gene_biotype=protein_coding;locus_tag=Synpcc7942_0202	TU	201903			C	ccoN
205582	206046	-	ID=gene-Synpcc7942_0204;Name=Synpcc7942_0204;gbkey=Gene;gene_biotype=protein_coding;locus_tag=Synpcc7942_0204	defined end		205417	0.343562
212496	212897	+	ID=gene-Synpcc7942_0210;Name=Synpcc7942_0210;gbkey=Gene;gene_biotype=protein_coding;locus_tag=Synpcc7942_0210	diffuse end (no peak found)	213252
217424	217813	-	ID=gene-Synpcc7942_0215;Name=Synpcc7942_0215;gbkey=Gene;gene_biotype=protein_coding;locus_tag=Synpcc7942_0215	diffuse end (diffuse peak)	217189	217205	0.274331
219113	219871	+	ID=gene-Synpcc7942_0217;Name=Synpcc7942_0217;gbkey=Gene;gene_biotype=protein_coding;locus_tag=Synpcc7942_0217	TU	219903			C
220024	220191	-	ID=gene-Synpcc7942_0218;Name=Synpcc7942_0218;gbkey=Gene;gene_biotype=protein_coding;locus_tag=Synpcc7942_0218	diffuse end (no peak found)	219529			H
223395	223805	-	ID=gene-Synpcc7942_0223;Name=Synpcc7942_0223;gbkey=Gene;gene_biotype=protein_coding;locus_tag=Synpcc7942_0223	diffuse end (no peak found)	223060
224060	224263	+	ID=gene-Synpcc7942_0225;Name=Synpcc7942_0225;gbkey=Gene;gene_biotype=protein_coding;locus_tag=Synpcc7942_0225	defined end		224316	0.189004	C	psbH
224357	224632	+	ID=gene-Synpcc7942_0226;Name=Synpcc7942_0226;gbkey=Gene;gene_biotype=protein_coding;locus_tag=Synpcc7942_0226	defined end		224822	0.481947	U
224629	225255	+	ID=gene-Synpcc7942_0227;Name=Synpcc7942_0227;gbkey=Gene;gene_biotype=protein_coding;locus_tag=Synpcc7942_0227	defined end		225316	0.269307	J	pth
225658	226221	+	ID=gene-Synpcc7942_0229;Name=Synpcc7942_0229;gbkey=Gene;gene_biotype=protein_coding;locus_tag=Synpcc7942_0229	TU	226476
226263	227309	-	ID=gene-Synpcc7942_0230;Name=Synpcc7942_0230;gbkey=Gene;gene_biotype=protein_coding;locus_tag=Synpcc7942_0230	diffuse end (no peak found)	226088
229629	230054	-	ID=gene-Synpcc7942_0233;Name=Synpcc7942_0233;gbkey=Gene;gene_biotype=protein_coding;locus_tag=Synpcc7942_0233	defined end		229484	0.173723
232018	232557	+	ID=gene-Synpcc7942_0236;Name=Synpcc7942_0236;gbkey=Gene;gene_biotype=protein_coding;locus_tag=Synpcc7942_0236	diffuse end (diffuse peak)	232732	232684	0.369116	T
234851	235342	-	ID=gene-Synpcc7942_0240;Name=Synpcc7942_0240;gbkey=Gene;gene_biotype=protein_coding;locus_tag=Synpcc7942_0240	defined end		234767	0.211369	C	apcD
237166	238275	-	ID=gene-Synpcc7942_0242;Name=Synpcc7942_0242;gbkey=Gene;gene_biotype=protein_coding;locus_tag=Synpcc7942_0242	diffuse end (diffuse peak)	236991	236999	0.242188	P
238622	241156	-	ID=gene-Synpcc7942_0244;Name=Synpcc7942_0244;gbkey=Gene;gene_biotype=protein_coding;locus_tag=Synpcc7942_0244	TU	238571			G	glgP
241168	242229	-	ID=gene-Synpcc7942_0245;Name=Synpcc7942_0245;gbkey=Gene;gene_biotype=protein_coding;locus_tag=Synpcc7942_0245	TU	239013			G	gap1
247909	248136	-	ID=gene-Synpcc7942_0252;Name=Synpcc7942_0252;gbkey=Gene;gene_biotype=protein_coding;locus_tag=Synpcc7942_0252	defined end		247774	0.11387	C	cp12
248171	248629	-	ID=gene-Synpcc7942_0253;Name=Synpcc7942_0253;gbkey=Gene;gene_biotype=protein_coding;locus_tag=Synpcc7942_0253	TU	247916
248859	251429	+	ID=gene-Synpcc7942_0254;Name=Synpcc7942_0254;gbkey=Gene;gene_biotype=protein_coding;locus_tag=Synpcc7942_0254	defined end		251473	0.0317319	L	gyrA
251503	252783	-	ID=gene-Synpcc7942_0255;Name=Synpcc7942_0255;gbkey=Gene;gene_biotype=protein_coding;locus_tag=Synpcc7942_0255	TU	251437			R
252873	254099	+	ID=gene-Synpcc7942_0256;Name=Synpcc7942_0256;gbkey=Gene;gene_biotype=protein_coding;locus_tag=Synpcc7942_0256	diffuse end (no peak found)	254674			R	ama
255474	255806	+	ID=gene-Synpcc7942_0259;Name=Synpcc7942_0259;gbkey=Gene;gene_biotype=protein_coding;locus_tag=Synpcc7942_0259	defined end		255874	0.035461
255961	258435	-	ID=gene-Synpcc7942_0260;Name=Synpcc7942_0260;gbkey=Gene;gene_biotype=protein_coding;locus_tag=Synpcc7942_0260	defined end		255896	0.0219173	O	clpC
259226	260620	+	ID=gene-Synpcc7942_0262;Name=Synpcc7942_0262;gbkey=Gene;gene_biotype=protein_coding;locus_tag=Synpcc7942_0262	diffuse end (diffuse peak)	260795	260791	0.181976	E	lysA
260700	261620	+	ID=gene-Synpcc7942_0263;Name=Synpcc7942_0263;gbkey=Gene;gene_biotype=protein_coding;locus_tag=Synpcc7942_0263	defined end		261631	0.448827	T
261617	262372	+	ID=gene-Synpcc7942_0264;Name=Synpcc7942_0264;gbkey=Gene;gene_biotype=protein_coding;locus_tag=Synpcc7942_0264	diffuse end (no peak found)	262547			I	uppS
263757	264485	+	ID=gene-Synpcc7942_0267;Name=Synpcc7942_0267;gbkey=Gene;gene_biotype=protein_coding;locus_tag=Synpcc7942_0267	defined end		264543	0.314341	J	gidB
265975	267168	+	ID=gene-Synpcc7942_0270;Name=Synpcc7942_0270;gbkey=Gene;gene_biotype=protein_coding;locus_tag=Synpcc7942_0270	TU	267863			MW
270001	271473	-	ID=gene-Synpcc7942_0276;Name=Synpcc7942_0276;gbkey=Gene;gene_biotype=protein_coding;locus_tag=Synpcc7942_0276	diffuse end (no peak found)	269606			C	glcD
273657	274154	+	ID=gene-Synpcc7942_0278;Name=Synpcc7942_0278;gbkey=Gene;gene_biotype=protein_coding;locus_tag=Synpcc7942_0278	TU	275749			C	hoxE
274154	275758	+	ID=gene-Synpcc7942_0279;Name=Synpcc7942_0279;gbkey=Gene;gene_biotype=protein_coding;locus_tag=Synpcc7942_0279	diffuse end (no peak found)	276013			CC	hoxF
278139	279422	-	ID=gene-Synpcc7942_0282;Name=Synpcc7942_0282;gbkey=Gene;gene_biotype=protein_coding;locus_tag=Synpcc7942_0282	diffuse end (no peak found)	277764			E	glyA
280701	281009	+	ID=gene-Synpcc7942_0284;Name=Synpcc7942_0284;gbkey=Gene;gene_biotype=protein_coding;locus_tag=Synpcc7942_0284	TU	281384			Q	ccmK3
281054	281395	+	ID=gene-Synpcc7942_0285;Name=Synpcc7942_0285;gbkey=Gene;gene_biotype=protein_coding;locus_tag=Synpcc7942_0285	defined end		281456	0.208571	Q	ccmK4
284148	286994	+	ID=gene-Synpcc7942_0289;Name=Synpcc7942_0289;gbkey=Gene;gene_biotype=protein_coding;locus_tag=Synpcc7942_0289	defined end		287056	0.374369	U	secA
288312	288530	+	ID=gene-Synpcc7942_0291;Name=Synpcc7942_0291;gbkey=Gene;gene_biotype=protein_coding;locus_tag=Synpcc7942_0291	defined end		288651	0.384069
288534	289760	+	ID=gene-Synpcc7942_0292;Name=Synpcc7942_0292;gbkey=Gene;gene_biotype=protein_coding;locus_tag=Synpcc7942_0292	diffuse end (no peak found)	289975			H	dfp
290394	291227	+	ID=gene-Synpcc7942_0294;Name=Synpcc7942_0294;gbkey=Gene;gene_biotype=protein_coding;locus_tag=Synpcc7942_0294	defined end		291325	0.025681	C	psbO
291417	292604	+	ID=gene-Synpcc7942_0295;Name=Synpcc7942_0295;gbkey=Gene;gene_biotype=protein_coding;locus_tag=Synpcc7942_0295	defined end		292673	0.456621	P	sat
292750	294765	+	ID=gene-Synpcc7942_0296;Name=Synpcc7942_0296;gbkey=Gene;gene_biotype=protein_coding;locus_tag=Synpcc7942_0296	TU	294783			R
294872	296713	+	ID=gene-Synpcc7942_0297;Name=Synpcc7942_0297;gbkey=Gene;gene_biotype=protein_coding;locus_tag=Synpcc7942_0297	defined end		296765	0.00207577	O	ftsH
298398	299435	-	ID=gene-Synpcc7942_0300;Name=Synpcc7942_0300;gbkey=Gene;gene_biotype=protein_coding;locus_tag=Synpcc7942_0300	diffuse end (no peak found)	298103			D	mreB
299628	299990	+	ID=gene-Synpcc7942_0301;Name=Synpcc7942_0301;gbkey=Gene;gene_biotype=protein_coding;locus_tag=Synpcc7942_0301	diffuse end (diffuse peak)	300285	300279	0.285418	L	ssb
302833	303480	+	ID=gene-Synpcc7942_0304;Name=Synpcc7942_0304;gbkey=Gene;gene_biotype=protein_coding;locus_tag=Synpcc7942_0304	TU	303626			H
303815	304045	+	ID=gene-Synpcc7942_0305;Name=Synpcc7942_0305;gbkey=Gene;gene_biotype=protein_coding;locus_tag=Synpcc7942_0305	diffuse end (no peak found)	304560
304039	304347	-	ID=gene-Synpcc7942_0306;Name=Synpcc7942_0306;gbkey=Gene;gene_biotype=protein_coding;locus_tag=Synpcc7942_0306	diffuse end (no peak found)	303864				chlP
304710	305936	-	ID=gene-Synpcc7942_0307;Name=Synpcc7942_0307;gbkey=Gene;gene_biotype=protein_coding;locus_tag=Synpcc7942_0307	TU	304585			P	napA
305969	307108	-	ID=gene-Synpcc7942_0308;Name=Synpcc7942_0308;gbkey=Gene;gene_biotype=protein_coding;locus_tag=Synpcc7942_0308	diffuse end (no peak found)	305354				chpX
307139	309043	-	ID=gene-Synpcc7942_0309;Name=Synpcc7942_0309;gbkey=Gene;gene_biotype=protein_coding;locus_tag=Synpcc7942_0309	TU	305984			C	ndhF4
311280	311708	-	ID=gene-Synpcc7942_0312;Name=Synpcc7942_0312;gbkey=Gene;gene_biotype=protein_coding;locus_tag=Synpcc7942_0312	diffuse end (no peak found)	311085			L
311762	312274	+	ID=gene-Synpcc7942_0313;Name=Synpcc7942_0313;gbkey=Gene;gene_biotype=protein_coding;locus_tag=Synpcc7942_0313	defined end		312347	0.0813953	U
313079	314374	-	ID=gene-Synpcc7942_0315;Name=Synpcc7942_0315;gbkey=Gene;gene_biotype=protein_coding;locus_tag=Synpcc7942_0315	defined end		312983	0.330798	F	purB
314432	314623	-	ID=gene-Synpcc7942_0316;Name=Synpcc7942_0316;gbkey=Gene;gene_biotype=protein_coding;locus_tag=Synpcc7942_0316	diffuse end (no peak found)	313997				digD
314897	315355	+	ID=gene-Synpcc7942_0317;Name=Synpcc7942_0317;gbkey=Gene;gene_biotype=protein_coding;locus_tag=Synpcc7942_0317	TU	315610
315642	316097	+	ID=gene-Synpcc7942_0318;Name=Synpcc7942_0318;gbkey=Gene;gene_biotype=protein_coding;locus_tag=Synpcc7942_0318	diffuse end (diffuse peak)	316272	316245	0.457464
318147	318485	-	ID=gene-Synpcc7942_0321;Name=Synpcc7942_0321;gbkey=Gene;gene_biotype=protein_coding;locus_tag=Synpcc7942_0321	defined end		318019	0.0349523	T	glnB
320046	320804	-	ID=gene-Synpcc7942_0323;Name=Synpcc7942_0323;gbkey=Gene;gene_biotype=protein_coding;locus_tag=Synpcc7942_0323	TU	318691			C	ccdA
320824	322008	-	ID=gene-Synpcc7942_0324;Name=Synpcc7942_0324;gbkey=Gene;gene_biotype=protein_coding;locus_tag=Synpcc7942_0324	TU	320819			D	ftsW
322093	322296	-	ID=gene-Synpcc7942_0325;Name=Synpcc7942_0325;gbkey=Gene;gene_biotype=protein_coding;locus_tag=Synpcc7942_0325	defined end		322023	0.0591683	C	apcC
322388	322873	-	ID=gene-Synpcc7942_0326;Name=Synpcc7942_0326;gbkey=Gene;gene_biotype=protein_coding;locus_tag=Synpcc7942_0326	TU	322113			C	apcB
322930	323415	-	ID=gene-Synpcc7942_0327;Name=Synpcc7942_0327;gbkey=Gene;gene_biotype=protein_coding;locus_tag=Synpcc7942_0327	TU	322395			C	apcA
323781	325898	-	ID=gene-Synpcc7942_0328;Name=Synpcc7942_0328;gbkey=Gene;gene_biotype=protein_coding;locus_tag=Synpcc7942_0328	defined end		323718	0.0743638	C	apcE
327394	327900	+	ID=gene-Synpcc7942_0330;Name=Synpcc7942_0330;gbkey=Gene;gene_biotype=protein_coding;locus_tag=Synpcc7942_0330	TU	328255			C	atp1
327926	328711	+	ID=gene-Synpcc7942_0331;Name=Synpcc7942_0331;gbkey=Gene;gene_biotype=protein_coding;locus_tag=Synpcc7942_0331	TU	329006			C	atpI
328854	329099	+	ID=gene-Synpcc7942_0332;Name=Synpcc7942_0332;gbkey=Gene;gene_biotype=protein_coding;locus_tag=Synpcc7942_0332	defined end		329146	0.311749	C	atpH
329244	329720	+	ID=gene-Synpcc7942_0333;Name=Synpcc7942_0333;gbkey=Gene;gene_biotype=protein_coding;locus_tag=Synpcc7942_0333	defined end		329784	0.451245	C	atpG
329764	330279	+	ID=gene-Synpcc7942_0334;Name=Synpcc7942_0334;gbkey=Gene;gene_biotype=protein_coding;locus_tag=Synpcc7942_0334	TU	330814			C	atpF
330289	330831	+	ID=gene-Synpcc7942_0335;Name=Synpcc7942_0335;gbkey=Gene;gene_biotype=protein_coding;locus_tag=Synpcc7942_0335	TU	332386			C	atpD
330878	332395	+	ID=gene-Synpcc7942_0336;Name=Synpcc7942_0336;gbkey=Gene;gene_biotype=protein_coding;locus_tag=Synpcc7942_0336	TU	333390			C	atpA
332458	333408	+	ID=gene-Synpcc7942_0337;Name=Synpcc7942_0337;gbkey=Gene;gene_biotype=protein_coding;locus_tag=Synpcc7942_0337	unclear	333583	333459		C	atpC
333517	333834	+	ID=gene-Synpcc7942_0338;Name=Synpcc7942_0338;gbkey=Gene;gene_biotype=protein_coding;locus_tag=Synpcc7942_0338	defined end		333939	0.452233	C	petF
336363	336590	+	ID=gene-Synpcc7942_0342;Name=Synpcc7942_0342;gbkey=Gene;gene_biotype=protein_coding;locus_tag=Synpcc7942_0342	TU	336609
336654	337055	+	ID=gene-Synpcc7942_0343;Name=Synpcc7942_0343;gbkey=Gene;gene_biotype=protein_coding;locus_tag=Synpcc7942_0343	defined end		337128	0.104775	C	psb27
337408	338451	-	ID=gene-Synpcc7942_0344;Name=Synpcc7942_0344;gbkey=Gene;gene_biotype=protein_coding;locus_tag=Synpcc7942_0344	diffuse end (no peak found)	337033			D
340288	340452	+	ID=gene-Synpcc7942_0347;Name=Synpcc7942_0347;gbkey=Gene;gene_biotype=protein_coding;locus_tag=Synpcc7942_0347	defined end		340536	0.00406285	K
340698	341768	-	ID=gene-Synpcc7942_0348;Name=Synpcc7942_0348;gbkey=Gene;gene_biotype=protein_coding;locus_tag=Synpcc7942_0348	defined end		340624	0.270833	L	recA
341883	342443	-	ID=gene-Synpcc7942_0349;Name=Synpcc7942_0349;gbkey=Gene;gene_biotype=protein_coding;locus_tag=Synpcc7942_0349	TU	341800			C
344823	345431	-	ID=gene-Synpcc7942_0352;Name=Synpcc7942_0352;gbkey=Gene;gene_biotype=protein_coding;locus_tag=Synpcc7942_0352	TU	344709			O
348457	348870	-	ID=gene-Synpcc7942_0355;Name=Synpcc7942_0355;gbkey=Gene;gene_biotype=protein_coding;locus_tag=Synpcc7942_0355	diffuse end (no peak found)	348162			J	rbfA
348922	349146	-	ID=gene-Synpcc7942_0356;Name=Synpcc7942_0356;gbkey=Gene;gene_biotype=protein_coding;locus_tag=Synpcc7942_0356	TU	348922			C	ycf33
353103	354299	-	ID=gene-Synpcc7942_0360;Name=Synpcc7942_0360;gbkey=Gene;gene_biotype=protein_coding;locus_tag=Synpcc7942_0360	diffuse end (no peak found)	352928			T
354532	354759	+	ID=gene-Synpcc7942_0361;Name=Synpcc7942_0361;gbkey=Gene;gene_biotype=protein_coding;locus_tag=Synpcc7942_0361	defined end		354832	0.0565043	C	cp12
356676	357305	+	ID=gene-Synpcc7942_0365;Name=Synpcc7942_0365;gbkey=Gene;gene_biotype=protein_coding;locus_tag=Synpcc7942_0365	TU	357520			T
362147	363601	+	ID=gene-Synpcc7942_0369;Name=Synpcc7942_0369;gbkey=Gene;gene_biotype=protein_coding;locus_tag=Synpcc7942_0369	TU	363648			E	aoxB
363763	365067	+	ID=gene-Synpcc7942_0370;Name=Synpcc7942_0370;gbkey=Gene;gene_biotype=protein_coding;locus_tag=Synpcc7942_0370	diffuse end (no peak found)	365502			E	metY
368290	368574	-	ID=gene-Synpcc7942_0374;Name=Synpcc7942_0374;gbkey=Gene;gene_biotype=protein_coding;locus_tag=Synpcc7942_0374	diffuse end (no peak found)	367715
371868	372206	-	ID=gene-Synpcc7942_0377;Name=Synpcc7942_0377;gbkey=Gene;gene_biotype=protein_coding;locus_tag=Synpcc7942_0377	defined end		371680	0.178414		rpoD4
373380	373763	+	ID=gene-Synpcc7942_0379;Name=Synpcc7942_0379;gbkey=Gene;gene_biotype=protein_coding;locus_tag=Synpcc7942_0379	TU	374818
373785	374828	+	ID=gene-Synpcc7942_0380;Name=Synpcc7942_0380;gbkey=Gene;gene_biotype=protein_coding;locus_tag=Synpcc7942_0380	diffuse end (no peak found)	375163
375032	375346	-	ID=gene-Synpcc7942_0381;Name=Synpcc7942_0381;gbkey=Gene;gene_biotype=protein_coding;locus_tag=Synpcc7942_0381	defined end		375037	0.367582
375456	375722	-	ID=gene-Synpcc7942_0382;Name=Synpcc7942_0382;gbkey=Gene;gene_biotype=protein_coding;locus_tag=Synpcc7942_0382	TU	375041
375762	376448	-	ID=gene-Synpcc7942_0383;Name=Synpcc7942_0383;gbkey=Gene;gene_biotype=protein_coding;locus_tag=Synpcc7942_0383	TU	375762			S
377321	378694	-	ID=gene-Synpcc7942_0385;Name=Synpcc7942_0385;gbkey=Gene;gene_biotype=protein_coding;locus_tag=Synpcc7942_0385	defined end		377271	0.0228967	C	chlP
378981	380390	+	ID=gene-Synpcc7942_0386;Name=Synpcc7942_0386;gbkey=Gene;gene_biotype=protein_coding;locus_tag=Synpcc7942_0386	defined end		380617	0.225806	G
382303	383454	-	ID=gene-Synpcc7942_0390;Name=Synpcc7942_0390;gbkey=Gene;gene_biotype=protein_coding;locus_tag=Synpcc7942_0390	diffuse end (no peak found)	382028			PP	chrA
383545	385125	-	ID=gene-Synpcc7942_0391;Name=Synpcc7942_0391;gbkey=Gene;gene_biotype=protein_coding;locus_tag=Synpcc7942_0391	diffuse end (no peak found)	383110			R
388494	389618	+	ID=gene-Synpcc7942_0395;Name=Synpcc7942_0395;gbkey=Gene;gene_biotype=protein_coding;locus_tag=Synpcc7942_0395	defined end		389710	0.205502
389953	391494	+	ID=gene-Synpcc7942_0396;Name=Synpcc7942_0396;gbkey=Gene;gene_biotype=protein_coding;locus_tag=Synpcc7942_0396	TU	391589			F	purH
392990	393448	+	ID=gene-Synpcc7942_0398;Name=Synpcc7942_0398;gbkey=Gene;gene_biotype=protein_coding;locus_tag=Synpcc7942_0398	defined end		393521	0.0447761
394579	395181	-	ID=gene-Synpcc7942_0400;Name=Synpcc7942_0400;gbkey=Gene;gene_biotype=protein_coding;locus_tag=Synpcc7942_0400	TU	393804			E	trpG
395246	395731	-	ID=gene-Synpcc7942_0401;Name=Synpcc7942_0401;gbkey=Gene;gene_biotype=protein_coding;locus_tag=Synpcc7942_0401	TU	395221			I	dgkA
397398	397577	-	ID=gene-Synpcc7942_0403;Name=Synpcc7942_0403;gbkey=Gene;gene_biotype=protein_coding;locus_tag=Synpcc7942_0403	diffuse end (diffuse peak)	397223	397239	0.445926
397595	398509	-	ID=gene-Synpcc7942_0404;Name=Synpcc7942_0404;gbkey=Gene;gene_biotype=protein_coding;locus_tag=Synpcc7942_0404	TU	397400			J	prfB
399953	400354	+	ID=gene-Synpcc7942_0406;Name=Synpcc7942_0406;gbkey=Gene;gene_biotype=protein_coding;locus_tag=Synpcc7942_0406	diffuse end (no peak found)	400669
400429	400671	-	ID=gene-Synpcc7942_0407;Name=Synpcc7942_0407;gbkey=Gene;gene_biotype=protein_coding;locus_tag=Synpcc7942_0407	defined end		400380	0.447563	C	psaK1
403022	403351	-	ID=gene-Synpcc7942_0412;Name=Synpcc7942_0412;gbkey=Gene;gene_biotype=protein_coding;locus_tag=Synpcc7942_0412	TU	403022			C
403352	403768	-	ID=gene-Synpcc7942_0413;Name=Synpcc7942_0413;gbkey=Gene;gene_biotype=protein_coding;locus_tag=Synpcc7942_0413	defined end		403271	0.396584		ndhL
405168	406145	-	ID=gene-Synpcc7942_0415;Name=Synpcc7942_0415;gbkey=Gene;gene_biotype=protein_coding;locus_tag=Synpcc7942_0415	diffuse end (diffuse peak)	404893	404897	0.222777	U
406389	406772	+	ID=gene-Synpcc7942_0416;Name=Synpcc7942_0416;gbkey=Gene;gene_biotype=protein_coding;locus_tag=Synpcc7942_0416	TU	407347
406851	408359	+	ID=gene-Synpcc7942_0417;Name=Synpcc7942_0417;gbkey=Gene;gene_biotype=protein_coding;locus_tag=Synpcc7942_0417	TU	408359			M
408494	408844	+	ID=gene-Synpcc7942_0418;Name=Synpcc7942_0418;gbkey=Gene;gene_biotype=protein_coding;locus_tag=Synpcc7942_0418	defined end		408897	0.021698	C
409951	411516	-	ID=gene-Synpcc7942_0420;Name=Synpcc7942_0420;gbkey=Gene;gene_biotype=protein_coding;locus_tag=Synpcc7942_0420	TU	409556			I
411548	411946	-	ID=gene-Synpcc7942_0421;Name=Synpcc7942_0421;gbkey=Gene;gene_biotype=protein_coding;locus_tag=Synpcc7942_0421	TU	409953			S
412147	413289	+	ID=gene-Synpcc7942_0422;Name=Synpcc7942_0422;gbkey=Gene;gene_biotype=protein_coding;locus_tag=Synpcc7942_0422	defined end		413349	0.375455
413396	413614	-	ID=gene-Synpcc7942_0423;Name=Synpcc7942_0423;gbkey=Gene;gene_biotype=protein_coding;locus_tag=Synpcc7942_0423	diffuse end (diffuse peak)	413181	413197	0.497171
413873	414955	+	ID=gene-Synpcc7942_0424;Name=Synpcc7942_0424;gbkey=Gene;gene_biotype=protein_coding;locus_tag=Synpcc7942_0424	defined end		415014	0.00143748	C	psbAI
415064	415441	-	ID=gene-Synpcc7942_0425;Name=Synpcc7942_0425;gbkey=Gene;gene_biotype=protein_coding;locus_tag=Synpcc7942_0425	defined end		414982	0.00497512	C
416982	418610	-	ID=gene-Synpcc7942_0428;Name=Synpcc7942_0428;gbkey=Gene;gene_biotype=protein_coding;locus_tag=Synpcc7942_0428	TU	416982			E	leuA
418681	419220	-	ID=gene-Synpcc7942_0429;Name=Synpcc7942_0429;gbkey=Gene;gene_biotype=protein_coding;locus_tag=Synpcc7942_0429	defined end		418615	0.211313
419382	421292	+	ID=gene-Synpcc7942_0430;Name=Synpcc7942_0430;gbkey=Gene;gene_biotype=protein_coding;locus_tag=Synpcc7942_0430	defined end		421407	0.488455	H	dxs
421289	422557	+	ID=gene-Synpcc7942_0431;Name=Synpcc7942_0431;gbkey=Gene;gene_biotype=protein_coding;locus_tag=Synpcc7942_0431	TU	423232			C
422547	423245	+	ID=gene-Synpcc7942_0432;Name=Synpcc7942_0432;gbkey=Gene;gene_biotype=protein_coding;locus_tag=Synpcc7942_0432	diffuse end (diffuse peak)	423420	423343	0.246507	M
423632	424840	+	ID=gene-Synpcc7942_0433;Name=Synpcc7942_0433;gbkey=Gene;gene_biotype=protein_coding;locus_tag=Synpcc7942_0433	TU	424840
429346	430473	-	ID=gene-Synpcc7942_0440;Name=Synpcc7942_0440;gbkey=Gene;gene_biotype=protein_coding;locus_tag=Synpcc7942_0440	diffuse end (no peak found)	429011			G	nagA
431458	432951	+	ID=gene-Synpcc7942_0442;Name=Synpcc7942_0442;gbkey=Gene;gene_biotype=protein_coding;locus_tag=Synpcc7942_0442	defined end		433012	0.00160171	P	amt1
433076	434317	-	ID=gene-Synpcc7942_0443;Name=Synpcc7942_0443;gbkey=Gene;gene_biotype=protein_coding;locus_tag=Synpcc7942_0443	defined end		432975	0.0209534
434357	435040	-	ID=gene-Synpcc7942_0444;Name=Synpcc7942_0444;gbkey=Gene;gene_biotype=protein_coding;locus_tag=Synpcc7942_0444	TU	433222
436519	436821	-	ID=gene-Synpcc7942_0446;Name=Synpcc7942_0446;gbkey=Gene;gene_biotype=protein_coding;locus_tag=Synpcc7942_0446	defined end		436454	0.0306066	J	rpsN
436851	437537	-	ID=gene-Synpcc7942_0447;Name=Synpcc7942_0447;gbkey=Gene;gene_biotype=protein_coding;locus_tag=Synpcc7942_0447	unclear	436676			L	nth
437534	438628	-	ID=gene-Synpcc7942_0448;Name=Synpcc7942_0448;gbkey=Gene;gene_biotype=protein_coding;locus_tag=Synpcc7942_0448	diffuse end (diffuse peak)	437359	437403	0.416811	O
440050	440295	-	ID=gene-Synpcc7942_0450;Name=Synpcc7942_0450;gbkey=Gene;gene_biotype=protein_coding;locus_tag=Synpcc7942_0450	defined end		439988	0.488499	O	nifU
441357	441836	-	ID=gene-Synpcc7942_0452;Name=Synpcc7942_0452;gbkey=Gene;gene_biotype=protein_coding;locus_tag=Synpcc7942_0452	diffuse end (no peak found)	441062
442022	443236	+	ID=gene-Synpcc7942_0453;Name=Synpcc7942_0453;gbkey=Gene;gene_biotype=protein_coding;locus_tag=Synpcc7942_0453	diffuse end (no peak found)	443491			T
447057	448166	-	ID=gene-Synpcc7942_0459;Name=Synpcc7942_0459;gbkey=Gene;gene_biotype=protein_coding;locus_tag=Synpcc7942_0459	diffuse end (no peak found)	446562			C
450539	450934	-	ID=gene-Synpcc7942_0464;Name=Synpcc7942_0464;gbkey=Gene;gene_biotype=protein_coding;locus_tag=Synpcc7942_0464	defined end		450487	0.0745545	K
451023	451748	-	ID=gene-Synpcc7942_0465;Name=Synpcc7942_0465;gbkey=Gene;gene_biotype=protein_coding;locus_tag=Synpcc7942_0465	TU	450934
454806	455045	-	ID=gene-Synpcc7942_0468;Name=Synpcc7942_0468;gbkey=Gene;gene_biotype=protein_coding;locus_tag=Synpcc7942_0468	diffuse end (no peak found)	454511				secG
455066	456664	-	ID=gene-Synpcc7942_0469;Name=Synpcc7942_0469;gbkey=Gene;gene_biotype=protein_coding;locus_tag=Synpcc7942_0469	TU	454811			G	yibO
457211	457744	+	ID=gene-Synpcc7942_0470;Name=Synpcc7942_0470;gbkey=Gene;gene_biotype=protein_coding;locus_tag=Synpcc7942_0470	TU	457784
459096	460202	+	ID=gene-Synpcc7942_0473;Name=Synpcc7942_0473;gbkey=Gene;gene_biotype=protein_coding;locus_tag=Synpcc7942_0473	defined end		460264	0.0280778	C
460994	461293	-	ID=gene-Synpcc7942_0477;Name=Synpcc7942_0477;gbkey=Gene;gene_biotype=protein_coding;locus_tag=Synpcc7942_0477	defined end		460853	0.302832	O	ylmG
461324	461935	-	ID=gene-Synpcc7942_0478;Name=Synpcc7942_0478;gbkey=Gene;gene_biotype=protein_coding;locus_tag=Synpcc7942_0478	TU	461324			U	lepB
461935	463749	-	ID=gene-Synpcc7942_0479;Name=Synpcc7942_0479;gbkey=Gene;gene_biotype=protein_coding;locus_tag=Synpcc7942_0479	defined end		461856	0.305829	J	lepA
463901	465634	+	ID=gene-Synpcc7942_0480;Name=Synpcc7942_0480;gbkey=Gene;gene_biotype=protein_coding;locus_tag=Synpcc7942_0480	TU	465668			TT
465713	466828	+	ID=gene-Synpcc7942_0481;Name=Synpcc7942_0481;gbkey=Gene;gene_biotype=protein_coding;locus_tag=Synpcc7942_0481	diffuse end (no peak found)	467223			OS
467004	468773	-	ID=gene-Synpcc7942_0482;Name=Synpcc7942_0482;gbkey=Gene;gene_biotype=protein_coding;locus_tag=Synpcc7942_0482	TU	466863			D
468776	469219	-	ID=gene-Synpcc7942_0483;Name=Synpcc7942_0483;gbkey=Gene;gene_biotype=protein_coding;locus_tag=Synpcc7942_0483	TU	467201
473510	474172	-	ID=gene-Synpcc7942_0487;Name=Synpcc7942_0487;gbkey=Gene;gene_biotype=protein_coding;locus_tag=Synpcc7942_0487	diffuse end (no peak found)	473175			U	lepB
474316	475644	+	ID=gene-Synpcc7942_0488;Name=Synpcc7942_0488;gbkey=Gene;gene_biotype=protein_coding;locus_tag=Synpcc7942_0488	TU	475939			F
475665	477044	-	ID=gene-Synpcc7942_0489;Name=Synpcc7942_0489;gbkey=Gene;gene_biotype=protein_coding;locus_tag=Synpcc7942_0489	diffuse end (no peak found)	475290			I	aldA
477395	479440	+	ID=gene-Synpcc7942_0490;Name=Synpcc7942_0490;gbkey=Gene;gene_biotype=protein_coding;locus_tag=Synpcc7942_0490	TU	479655			TT
482631	482984	-	ID=gene-Synpcc7942_0494;Name=Synpcc7942_0494;gbkey=Gene;gene_biotype=protein_coding;locus_tag=Synpcc7942_0494	defined end		482261	0.115942	V
482981	483517	-	ID=gene-Synpcc7942_0495;Name=Synpcc7942_0495;gbkey=Gene;gene_biotype=protein_coding;locus_tag=Synpcc7942_0495	TU	482646			V
483634	484323	-	ID=gene-Synpcc7942_0496;Name=Synpcc7942_0496;gbkey=Gene;gene_biotype=protein_coding;locus_tag=Synpcc7942_0496	TU	483554			H
484328	484504	-	ID=gene-Synpcc7942_0497;Name=Synpcc7942_0497;gbkey=Gene;gene_biotype=protein_coding;locus_tag=Synpcc7942_0497	diffuse end (no peak found)	483693
484585	487098	+	ID=gene-Synpcc7942_0498;Name=Synpcc7942_0498;gbkey=Gene;gene_biotype=protein_coding;locus_tag=Synpcc7942_0498	diffuse end (no peak found)	487313			GJ
488833	489483	-	ID=gene-Synpcc7942_0501;Name=Synpcc7942_0501;gbkey=Gene;gene_biotype=protein_coding;locus_tag=Synpcc7942_0501	defined end		488739	0.316901	M
490074	490382	-	ID=gene-Synpcc7942_0503;Name=Synpcc7942_0503;gbkey=Gene;gene_biotype=protein_coding;locus_tag=Synpcc7942_0503	defined end		489992	0.296638
490382	491698	-	ID=gene-Synpcc7942_0504;Name=Synpcc7942_0504;gbkey=Gene;gene_biotype=protein_coding;locus_tag=Synpcc7942_0504	TU	490207			H	hemA
491830	492867	-	ID=gene-Synpcc7942_0505;Name=Synpcc7942_0505;gbkey=Gene;gene_biotype=protein_coding;locus_tag=Synpcc7942_0505	TU	491803			G	glpX
493736	494284	+	ID=gene-Synpcc7942_0507;Name=Synpcc7942_0507;gbkey=Gene;gene_biotype=protein_coding;locus_tag=Synpcc7942_0507	diffuse end (diffuse peak)	494459	494413	0.253091	J	frr
496602	497579	-	ID=gene-Synpcc7942_0511;Name=Synpcc7942_0511;gbkey=Gene;gene_biotype=protein_coding;locus_tag=Synpcc7942_0511	defined end		496486	0.337449	O	ccsA
497624	498808	-	ID=gene-Synpcc7942_0512;Name=Synpcc7942_0512;gbkey=Gene;gene_biotype=protein_coding;locus_tag=Synpcc7942_0512	TU	497613			M	ycf84
499683	500105	-	ID=gene-Synpcc7942_0514;Name=Synpcc7942_0514;gbkey=Gene;gene_biotype=protein_coding;locus_tag=Synpcc7942_0514	diffuse end (diffuse peak)	499448	499456	0.26996	M
500143	500565	-	ID=gene-Synpcc7942_0515;Name=Synpcc7942_0515;gbkey=Gene;gene_biotype=protein_coding;locus_tag=Synpcc7942_0515	TU	500143			S
500562	501884	-	ID=gene-Synpcc7942_0516;Name=Synpcc7942_0516;gbkey=Gene;gene_biotype=protein_coding;locus_tag=Synpcc7942_0516	TU	500147			O	ctpB
507941	508312	+	ID=gene-Synpcc7942_0522;Name=Synpcc7942_0522;gbkey=Gene;gene_biotype=protein_coding;locus_tag=Synpcc7942_0522	diffuse end (diffuse peak)	508507	508502	0.256204
511398	512234	-	ID=gene-Synpcc7942_0527;Name=Synpcc7942_0527;gbkey=Gene;gene_biotype=protein_coding;locus_tag=Synpcc7942_0527	defined end		511351	0.0255675
512589	513578	-	ID=gene-Synpcc7942_0528;Name=Synpcc7942_0528;gbkey=Gene;gene_biotype=protein_coding;locus_tag=Synpcc7942_0528	TU	512294			M
513612	514331	+	ID=gene-Synpcc7942_0529;Name=Synpcc7942_0529;gbkey=Gene;gene_biotype=protein_coding;locus_tag=Synpcc7942_0529	diffuse end (no peak found)	514626			G	nagB
515313	516176	+	ID=gene-Synpcc7942_0531;Name=Synpcc7942_0531;gbkey=Gene;gene_biotype=protein_coding;locus_tag=Synpcc7942_0531	TU	516451			R
519088	519333	-	ID=gene-Synpcc7942_0535;Name=Synpcc7942_0535;gbkey=Gene;gene_biotype=protein_coding;locus_tag=Synpcc7942_0535	defined end		519029	0.0174927		psaC
519792	520034	+	ID=gene-Synpcc7942_0536;Name=Synpcc7942_0536;gbkey=Gene;gene_biotype=protein_coding;locus_tag=Synpcc7942_0536	TU	521349			I	acpP
520102	521355	+	ID=gene-Synpcc7942_0537;Name=Synpcc7942_0537;gbkey=Gene;gene_biotype=protein_coding;locus_tag=Synpcc7942_0537	TU	521401			I	fabF
521502	523508	+	ID=gene-Synpcc7942_0538;Name=Synpcc7942_0538;gbkey=Gene;gene_biotype=protein_coding;locus_tag=Synpcc7942_0538	defined end		523580	0.0204842	G	tktA
524367	524828	+	ID=gene-Synpcc7942_0540;Name=Synpcc7942_0540;gbkey=Gene;gene_biotype=protein_coding;locus_tag=Synpcc7942_0540	TU	524869			R
524832	525062	+	ID=gene-Synpcc7942_0541;Name=Synpcc7942_0541;gbkey=Gene;gene_biotype=protein_coding;locus_tag=Synpcc7942_0541	TU	525257
530623	531783	-	ID=gene-Synpcc7942_0548;Name=Synpcc7942_0548;gbkey=Gene;gene_biotype=protein_coding;locus_tag=Synpcc7942_0548	diffuse end (no peak found)	530448
531884	532645	+	ID=gene-Synpcc7942_0549;Name=Synpcc7942_0549;gbkey=Gene;gene_biotype=protein_coding;locus_tag=Synpcc7942_0549	defined end		532737	0.313332	P
532654	533037	+	ID=gene-Synpcc7942_0550;Name=Synpcc7942_0550;gbkey=Gene;gene_biotype=protein_coding;locus_tag=Synpcc7942_0550	diffuse end (no peak found)	533252
533570	533941	+	ID=gene-Synpcc7942_0551;Name=Synpcc7942_0551;gbkey=Gene;gene_biotype=protein_coding;locus_tag=Synpcc7942_0551	defined end		534007	0.00111596
535182	536534	-	ID=gene-Synpcc7942_0553;Name=Synpcc7942_0553;gbkey=Gene;gene_biotype=protein_coding;locus_tag=Synpcc7942_0553	diffuse end (no peak found)	534887			V
536594	537685	+	ID=gene-Synpcc7942_0554;Name=Synpcc7942_0554;gbkey=Gene;gene_biotype=protein_coding;locus_tag=Synpcc7942_0554	defined end		537747	0.136891	J	ychF
538506	539219	-	ID=gene-Synpcc7942_0556;Name=Synpcc7942_0556;gbkey=Gene;gene_biotype=protein_coding;locus_tag=Synpcc7942_0556	defined end		538285	0.134761	T	srrB
539414	539605	+	ID=gene-Synpcc7942_0557;Name=Synpcc7942_0557;gbkey=Gene;gene_biotype=protein_coding;locus_tag=Synpcc7942_0557	diffuse end (no peak found)	539632
539683	540297	+	ID=gene-Synpcc7942_0558;Name=Synpcc7942_0558;gbkey=Gene;gene_biotype=protein_coding;locus_tag=Synpcc7942_0558	diffuse end (no peak found)	540552			K
540349	541242	-	ID=gene-Synpcc7942_0559;Name=Synpcc7942_0559;gbkey=Gene;gene_biotype=protein_coding;locus_tag=Synpcc7942_0559	defined end		540247	0.370558	O	hslO
542054	543049	+	ID=gene-Synpcc7942_0561;Name=Synpcc7942_0561;gbkey=Gene;gene_biotype=protein_coding;locus_tag=Synpcc7942_0561	TU	543057			O
543141	543596	+	ID=gene-Synpcc7942_0562;Name=Synpcc7942_0562;gbkey=Gene;gene_biotype=protein_coding;locus_tag=Synpcc7942_0562	defined end		543692	0.179245	C
545774	546487	+	ID=gene-Synpcc7942_0564;Name=Synpcc7942_0564;gbkey=Gene;gene_biotype=protein_coding;locus_tag=Synpcc7942_0564	TU	546528			M
546588	547250	+	ID=gene-Synpcc7942_0565;Name=Synpcc7942_0565;gbkey=Gene;gene_biotype=protein_coding;locus_tag=Synpcc7942_0565	diffuse end (no peak found)	547425			T
550718	551653	-	ID=gene-Synpcc7942_0569;Name=Synpcc7942_0569;gbkey=Gene;gene_biotype=protein_coding;locus_tag=Synpcc7942_0569	TU	550718			K	rpoD4
553324	554697	-	ID=gene-Synpcc7942_0571;Name=Synpcc7942_0571;gbkey=Gene;gene_biotype=protein_coding;locus_tag=Synpcc7942_0571	TU	553258			G
554694	555134	-	ID=gene-Synpcc7942_0572;Name=Synpcc7942_0572;gbkey=Gene;gene_biotype=protein_coding;locus_tag=Synpcc7942_0572	TU	553339			Q
555297	555533	-	ID=gene-Synpcc7942_0573;Name=Synpcc7942_0573;gbkey=Gene;gene_biotype=protein_coding;locus_tag=Synpcc7942_0573	TU	555205
556414	556977	-	ID=gene-Synpcc7942_0575;Name=Synpcc7942_0575;gbkey=Gene;gene_biotype=protein_coding;locus_tag=Synpcc7942_0575	diffuse end (no peak found)	556019
558144	558314	+	ID=gene-Synpcc7942_0577;Name=Synpcc7942_0577;gbkey=Gene;gene_biotype=protein_coding;locus_tag=Synpcc7942_0577	TU	558347
558408	559616	+	ID=gene-Synpcc7942_0578;Name=Synpcc7942_0578;gbkey=Gene;gene_biotype=protein_coding;locus_tag=Synpcc7942_0578	TU	560711			M	sqdB
559632	560765	+	ID=gene-Synpcc7942_0579;Name=Synpcc7942_0579;gbkey=Gene;gene_biotype=protein_coding;locus_tag=Synpcc7942_0579	diffuse end (no peak found)	561000			M	sqdX
562634	562981	-	ID=gene-Synpcc7942_0581;Name=Synpcc7942_0581;gbkey=Gene;gene_biotype=protein_coding;locus_tag=Synpcc7942_0581	diffuse end (no peak found)	562299
564123	565217	+	ID=gene-Synpcc7942_0583;Name=Synpcc7942_0583;gbkey=Gene;gene_biotype=protein_coding;locus_tag=Synpcc7942_0583	diffuse end (no peak found)	565392			H	chlI
566168	567388	-	ID=gene-Synpcc7942_0585;Name=Synpcc7942_0585;gbkey=Gene;gene_biotype=protein_coding;locus_tag=Synpcc7942_0585	defined end		566112	0.0400943	O
578620	578967	+	ID=gene-Synpcc7942_0590;Name=Synpcc7942_0590;gbkey=Gene;gene_biotype=protein_coding;locus_tag=Synpcc7942_0590	TU	579282			R
581205	582881	-	ID=gene-Synpcc7942_0594;Name=Synpcc7942_0594;gbkey=Gene;gene_biotype=protein_coding;locus_tag=Synpcc7942_0594	TU	581205			R
582850	583398	-	ID=gene-Synpcc7942_0595;Name=Synpcc7942_0595;gbkey=Gene;gene_biotype=protein_coding;locus_tag=Synpcc7942_0595	diffuse end (no peak found)	582195
587802	588404	-	ID=gene-Synpcc7942_0599;Name=Synpcc7942_0599;gbkey=Gene;gene_biotype=protein_coding;locus_tag=Synpcc7942_0599	defined end		587586	0.311419	K
590130	590390	-	ID=gene-Synpcc7942_0601;Name=Synpcc7942_0601;gbkey=Gene;gene_biotype=protein_coding;locus_tag=Synpcc7942_0601	diffuse end (diffuse peak)	589955	589974	0.308776
591459	592751	-	ID=gene-Synpcc7942_0603;Name=Synpcc7942_0603;gbkey=Gene;gene_biotype=protein_coding;locus_tag=Synpcc7942_0603	defined end		591334	0.217119	G	glgC
592890	593633	+	ID=gene-Synpcc7942_0604;Name=Synpcc7942_0604;gbkey=Gene;gene_biotype=protein_coding;locus_tag=Synpcc7942_0604	defined end		593710	0.0706472	G	rpe
595381	595707	+	ID=gene-Synpcc7942_0607;Name=Synpcc7942_0607;gbkey=Gene;gene_biotype=protein_coding;locus_tag=Synpcc7942_0607	TU	595720
595756	596298	+	ID=gene-Synpcc7942_0608;Name=Synpcc7942_0608;gbkey=Gene;gene_biotype=protein_coding;locus_tag=Synpcc7942_0608	TU	596321			E
607311	607688	-	ID=gene-Synpcc7942_0617;Name=Synpcc7942_0617;gbkey=Gene;gene_biotype=protein_coding;locus_tag=Synpcc7942_0617	defined end		607243	0.266776
607820	609100	+	ID=gene-Synpcc7942_0618;Name=Synpcc7942_0618;gbkey=Gene;gene_biotype=protein_coding;locus_tag=Synpcc7942_0618	diffuse end (no peak found)	609755			H	ahcY
609153	609788	+	ID=gene-Synpcc7942_0619;Name=Synpcc7942_0619;gbkey=Gene;gene_biotype=protein_coding;locus_tag=Synpcc7942_0619	TU	609827			M
609866	610570	+	ID=gene-Synpcc7942_0620;Name=Synpcc7942_0620;gbkey=Gene;gene_biotype=protein_coding;locus_tag=Synpcc7942_0620	unclear	610745	610667		R
610715	611893	+	ID=gene-Synpcc7942_0621;Name=Synpcc7942_0621;gbkey=Gene;gene_biotype=protein_coding;locus_tag=Synpcc7942_0621	TU	613708
611915	613912	+	ID=gene-Synpcc7942_0622;Name=Synpcc7942_0622;gbkey=Gene;gene_biotype=protein_coding;locus_tag=Synpcc7942_0622	TU	613935			R
613972	615351	+	ID=gene-Synpcc7942_0623;Name=Synpcc7942_0623;gbkey=Gene;gene_biotype=protein_coding;locus_tag=Synpcc7942_0623	TU	615351			OO	trxB
615361	616419	+	ID=gene-Synpcc7942_0624;Name=Synpcc7942_0624;gbkey=Gene;gene_biotype=protein_coding;locus_tag=Synpcc7942_0624	TU	618174			C	ldpA
616419	618185	+	ID=gene-Synpcc7942_0625;Name=Synpcc7942_0625;gbkey=Gene;gene_biotype=protein_coding;locus_tag=Synpcc7942_0625	defined end		618258	0.345054	D	ycf45
618362	620221	+	ID=gene-Synpcc7942_0626;Name=Synpcc7942_0626;gbkey=Gene;gene_biotype=protein_coding;locus_tag=Synpcc7942_0626	defined end		620284	0.349334	E	ilvD
623876	624262	-	ID=gene-Synpcc7942_0631;Name=Synpcc7942_0631;gbkey=Gene;gene_biotype=protein_coding;locus_tag=Synpcc7942_0631	TU	623872			J	rplL
624322	624849	-	ID=gene-Synpcc7942_0632;Name=Synpcc7942_0632;gbkey=Gene;gene_biotype=protein_coding;locus_tag=Synpcc7942_0632	TU	623887			J	rplJ
625078	625791	-	ID=gene-Synpcc7942_0633;Name=Synpcc7942_0633;gbkey=Gene;gene_biotype=protein_coding;locus_tag=Synpcc7942_0633	TU	625032			J	rplA
625866	626291	-	ID=gene-Synpcc7942_0634;Name=Synpcc7942_0634;gbkey=Gene;gene_biotype=protein_coding;locus_tag=Synpcc7942_0634	TU	625311			J	rplK
626299	626916	-	ID=gene-Synpcc7942_0635;Name=Synpcc7942_0635;gbkey=Gene;gene_biotype=protein_coding;locus_tag=Synpcc7942_0635	TU	625884			K	nusG
626925	627170	-	ID=gene-Synpcc7942_0636;Name=Synpcc7942_0636;gbkey=Gene;gene_biotype=protein_coding;locus_tag=Synpcc7942_0636	TU	626310			U	secE
627275	629962	-	ID=gene-Synpcc7942_0637;Name=Synpcc7942_0637;gbkey=Gene;gene_biotype=protein_coding;locus_tag=Synpcc7942_0637	TU	627265			O	clpB
630050	630463	-	ID=gene-Synpcc7942_0638;Name=Synpcc7942_0638;gbkey=Gene;gene_biotype=protein_coding;locus_tag=Synpcc7942_0638	TU	627895			Q	gloA
636125	636670	-	ID=gene-Synpcc7942_0642;Name=Synpcc7942_0642;gbkey=Gene;gene_biotype=protein_coding;locus_tag=Synpcc7942_0642	defined end		635985	0.338819	O	prxQ
636762	636965	+	ID=gene-Synpcc7942_0643;Name=Synpcc7942_0643;gbkey=Gene;gene_biotype=protein_coding;locus_tag=Synpcc7942_0643	TU	637022			P
637075	639339	+	ID=gene-Synpcc7942_0644;Name=Synpcc7942_0644;gbkey=Gene;gene_biotype=protein_coding;locus_tag=Synpcc7942_0644	TU	639389			TT	cikA
639397	640758	+	ID=gene-Synpcc7942_0645;Name=Synpcc7942_0645;gbkey=Gene;gene_biotype=protein_coding;locus_tag=Synpcc7942_0645	defined end		640834	0.0598914	H	hemL
640765	640992	+	ID=gene-Synpcc7942_0646;Name=Synpcc7942_0646;gbkey=Gene;gene_biotype=protein_coding;locus_tag=Synpcc7942_0646	defined end		640990	0.437872
641196	641738	+	ID=gene-Synpcc7942_0647;Name=Synpcc7942_0647;gbkey=Gene;gene_biotype=protein_coding;locus_tag=Synpcc7942_0647	TU	641738			M
642767	643966	-	ID=gene-Synpcc7942_0649;Name=Synpcc7942_0649;gbkey=Gene;gene_biotype=protein_coding;locus_tag=Synpcc7942_0649	defined end		642703	0.0132518	K	rpoD1
648710	649441	-	ID=gene-Synpcc7942_0653;Name=Synpcc7942_0653;gbkey=Gene;gene_biotype=protein_coding;locus_tag=Synpcc7942_0653	defined end		648558	0.30131	O	cdv1
649443	650009	-	ID=gene-Synpcc7942_0654;Name=Synpcc7942_0654;gbkey=Gene;gene_biotype=protein_coding;locus_tag=Synpcc7942_0654	TU	648728			C	ycf4
651274	652659	+	ID=gene-Synpcc7942_0656;Name=Synpcc7942_0656;gbkey=Gene;gene_biotype=protein_coding;locus_tag=Synpcc7942_0656	defined end		652721	0.00308555	C	psbC
653047	653388	-	ID=gene-Synpcc7942_0657;Name=Synpcc7942_0657;gbkey=Gene;gene_biotype=protein_coding;locus_tag=Synpcc7942_0657	TU	653024
653558	653770	-	ID=gene-Synpcc7942_0658;Name=Synpcc7942_0658;gbkey=Gene;gene_biotype=protein_coding;locus_tag=Synpcc7942_0658	TU	653528
655282	656253	+	ID=gene-Synpcc7942_0660;Name=Synpcc7942_0660;gbkey=Gene;gene_biotype=protein_coding;locus_tag=Synpcc7942_0660	diffuse end (no peak found)	656528			E	tyrA
657943	658857	+	ID=gene-Synpcc7942_0662;Name=Synpcc7942_0662;gbkey=Gene;gene_biotype=protein_coding;locus_tag=Synpcc7942_0662	diffuse end (diffuse peak)	659032	659026	0.212	R
663985	664296	+	ID=gene-Synpcc7942_0667;Name=Synpcc7942_0667;gbkey=Gene;gene_biotype=protein_coding;locus_tag=Synpcc7942_0667	defined end		664469	0.331956
669347	670300	+	ID=gene-Synpcc7942_0674;Name=Synpcc7942_0674;gbkey=Gene;gene_biotype=protein_coding;locus_tag=Synpcc7942_0674	diffuse end (diffuse peak)	670475	670459	0.375171	H	hemF
672082	672462	-	ID=gene-Synpcc7942_0677;Name=Synpcc7942_0677;gbkey=Gene;gene_biotype=protein_coding;locus_tag=Synpcc7942_0677	defined end		671992	0.410381	K	pex
673785	674108	+	ID=gene-Synpcc7942_0679;Name=Synpcc7942_0679;gbkey=Gene;gene_biotype=protein_coding;locus_tag=Synpcc7942_0679	defined end		674224	0.00434137	J	rbp1
674334	675149	+	ID=gene-Synpcc7942_0680;Name=Synpcc7942_0680;gbkey=Gene;gene_biotype=protein_coding;locus_tag=Synpcc7942_0680	diffuse end (no peak found)	675484			I
678881	680548	+	ID=gene-Synpcc7942_0685;Name=Synpcc7942_0685;gbkey=Gene;gene_biotype=protein_coding;locus_tag=Synpcc7942_0685	TU	680648			O	groEL
680978	682138	+	ID=gene-Synpcc7942_0686;Name=Synpcc7942_0686;gbkey=Gene;gene_biotype=protein_coding;locus_tag=Synpcc7942_0686	TU	682673			H
682128	683747	+	ID=gene-Synpcc7942_0687;Name=Synpcc7942_0687;gbkey=Gene;gene_biotype=protein_coding;locus_tag=Synpcc7942_0687	TU	684042
684868	685155	-	ID=gene-Synpcc7942_0690;Name=Synpcc7942_0690;gbkey=Gene;gene_biotype=protein_coding;locus_tag=Synpcc7942_0690	diffuse end (no peak found)	684573			O	clpS
687133	688056	-	ID=gene-Synpcc7942_0694;Name=Synpcc7942_0694;gbkey=Gene;gene_biotype=protein_coding;locus_tag=Synpcc7942_0694	defined end		687080	0.018244	J	rps1
688334	688840	-	ID=gene-Synpcc7942_0695;Name=Synpcc7942_0695;gbkey=Gene;gene_biotype=protein_coding;locus_tag=Synpcc7942_0695	TU	688193			K
689222	690748	-	ID=gene-Synpcc7942_0697;Name=Synpcc7942_0697;gbkey=Gene;gene_biotype=protein_coding;locus_tag=Synpcc7942_0697	TU	689065			C	psbB
691824	692744	-	ID=gene-Synpcc7942_0700;Name=Synpcc7942_0700;gbkey=Gene;gene_biotype=protein_coding;locus_tag=Synpcc7942_0700	defined end		691765	0.0182335	TT
694072	695280	+	ID=gene-Synpcc7942_0703;Name=Synpcc7942_0703;gbkey=Gene;gene_biotype=protein_coding;locus_tag=Synpcc7942_0703	TU	695655			L	smf
695313	695948	+	ID=gene-Synpcc7942_0704;Name=Synpcc7942_0704;gbkey=Gene;gene_biotype=protein_coding;locus_tag=Synpcc7942_0704	TU	696563			R	act
695935	696570	+	ID=gene-Synpcc7942_0705;Name=Synpcc7942_0705;gbkey=Gene;gene_biotype=protein_coding;locus_tag=Synpcc7942_0705	diffuse end (no peak found)	696925			O
700843	701538	-	ID=gene-Synpcc7942_0710;Name=Synpcc7942_0710;gbkey=Gene;gene_biotype=protein_coding;locus_tag=Synpcc7942_0710	defined end		700726	0.0578313
705073	706350	-	ID=gene-Synpcc7942_0712;Name=Synpcc7942_0712;gbkey=Gene;gene_biotype=protein_coding;locus_tag=Synpcc7942_0712	defined end		704989	0.0199387	O
706450	707673	-	ID=gene-Synpcc7942_0713;Name=Synpcc7942_0713;gbkey=Gene;gene_biotype=protein_coding;locus_tag=Synpcc7942_0713	TU	706394			I	ispG
709992	711179	+	ID=gene-Synpcc7942_0715;Name=Synpcc7942_0715;gbkey=Gene;gene_biotype=protein_coding;locus_tag=Synpcc7942_0715	TU	711203			M	murZ
717322	717963	-	ID=gene-Synpcc7942_0723;Name=Synpcc7942_0723;gbkey=Gene;gene_biotype=protein_coding;locus_tag=Synpcc7942_0723	diffuse end (diffuse peak)	717067	717073	0.0530303
723236	723781	+	ID=gene-Synpcc7942_0728;Name=Synpcc7942_0728;gbkey=Gene;gene_biotype=protein_coding;locus_tag=Synpcc7942_0728	diffuse end (no peak found)	724396
727482	727691	+	ID=gene-Synpcc7942_0732;Name=Synpcc7942_0732;gbkey=Gene;gene_biotype=protein_coding;locus_tag=Synpcc7942_0732	diffuse end (no peak found)	729106
729177	731051	+	ID=gene-Synpcc7942_0734;Name=Synpcc7942_0734;gbkey=Gene;gene_biotype=protein_coding;locus_tag=Synpcc7942_0734	TU	731426
731099	731428	+	ID=gene-Synpcc7942_0735;Name=Synpcc7942_0735;gbkey=Gene;gene_biotype=protein_coding;locus_tag=Synpcc7942_0735	TU	731743			X
731434	731745	+	ID=gene-Synpcc7942_0736;Name=Synpcc7942_0736;gbkey=Gene;gene_biotype=protein_coding;locus_tag=Synpcc7942_0736	TU	732360
731738	732376	+	ID=gene-Synpcc7942_0737;Name=Synpcc7942_0737;gbkey=Gene;gene_biotype=protein_coding;locus_tag=Synpcc7942_0737	TU	733251
735651	736136	+	ID=gene-Synpcc7942_0742;Name=Synpcc7942_0742;gbkey=Gene;gene_biotype=protein_coding;locus_tag=Synpcc7942_0742	diffuse end (no peak found)	738011
736140	738155	+	ID=gene-Synpcc7942_0743;Name=Synpcc7942_0743;gbkey=Gene;gene_biotype=protein_coding;locus_tag=Synpcc7942_0743	TU	738252
738159	739610	+	ID=gene-Synpcc7942_0744;Name=Synpcc7942_0744;gbkey=Gene;gene_biotype=protein_coding;locus_tag=Synpcc7942_0744	TU	740765
739615	740778	+	ID=gene-Synpcc7942_0745;Name=Synpcc7942_0745;gbkey=Gene;gene_biotype=protein_coding;locus_tag=Synpcc7942_0745	TU	741273
740782	741288	+	ID=gene-Synpcc7942_0746;Name=Synpcc7942_0746;gbkey=Gene;gene_biotype=protein_coding;locus_tag=Synpcc7942_0746	TU	741365
741396	742820	+	ID=gene-Synpcc7942_0747;Name=Synpcc7942_0747;gbkey=Gene;gene_biotype=protein_coding;locus_tag=Synpcc7942_0747	TU	743315			X
742817	743320	+	ID=gene-Synpcc7942_0748;Name=Synpcc7942_0748;gbkey=Gene;gene_biotype=protein_coding;locus_tag=Synpcc7942_0748	TU	743595			X
743324	743614	+	ID=gene-Synpcc7942_0749;Name=Synpcc7942_0749;gbkey=Gene;gene_biotype=protein_coding;locus_tag=Synpcc7942_0749	diffuse end (no peak found)	744349
751277	751957	+	ID=gene-Synpcc7942_0757;Name=Synpcc7942_0757;gbkey=Gene;gene_biotype=protein_coding;locus_tag=Synpcc7942_0757	TU	752312
751959	752381	+	ID=gene-Synpcc7942_0758;Name=Synpcc7942_0758;gbkey=Gene;gene_biotype=protein_coding;locus_tag=Synpcc7942_0758	TU	752517			S
752574	753953	+	ID=gene-Synpcc7942_0759;Name=Synpcc7942_0759;gbkey=Gene;gene_biotype=protein_coding;locus_tag=Synpcc7942_0759	TU	754548
753963	754553	+	ID=gene-Synpcc7942_0760;Name=Synpcc7942_0760;gbkey=Gene;gene_biotype=protein_coding;locus_tag=Synpcc7942_0760	TU	754646
754779	755507	-	ID=gene-Synpcc7942_0761;Name=Synpcc7942_0761;gbkey=Gene;gene_biotype=protein_coding;locus_tag=Synpcc7942_0761	TU	754709
756010	756561	-	ID=gene-Synpcc7942_0762;Name=Synpcc7942_0762;gbkey=Gene;gene_biotype=protein_coding;locus_tag=Synpcc7942_0762	diffuse end (no peak found)	755415			X
756989	757318	-	ID=gene-Synpcc7942_0763;Name=Synpcc7942_0763;gbkey=Gene;gene_biotype=protein_coding;locus_tag=Synpcc7942_0763	defined end		756886	0.109111	K
757356	757595	-	ID=gene-Synpcc7942_0764;Name=Synpcc7942_0764;gbkey=Gene;gene_biotype=protein_coding;locus_tag=Synpcc7942_0764	defined end		757346	0.482699	K
760522	761178	+	ID=gene-Synpcc7942_0768;Name=Synpcc7942_0768;gbkey=Gene;gene_biotype=protein_coding;locus_tag=Synpcc7942_0768	TU	762113			H
761226	762128	+	ID=gene-Synpcc7942_0769;Name=Synpcc7942_0769;gbkey=Gene;gene_biotype=protein_coding;locus_tag=Synpcc7942_0769	diffuse end (no peak found)	763163
762159	763643	+	ID=gene-Synpcc7942_0770;Name=Synpcc7942_0770;gbkey=Gene;gene_biotype=protein_coding;locus_tag=Synpcc7942_0770	defined end		763736	0.189394	F
766216	767103	+	ID=gene-Synpcc7942_0774;Name=Synpcc7942_0774;gbkey=Gene;gene_biotype=protein_coding;locus_tag=Synpcc7942_0774	defined end		767230	0.341085	H
767721	768626	-	ID=gene-Synpcc7942_0776;Name=Synpcc7942_0776;gbkey=Gene;gene_biotype=protein_coding;locus_tag=Synpcc7942_0776	diffuse end (no peak found)	767346			H	crtE
768669	769538	-	ID=gene-Synpcc7942_0777;Name=Synpcc7942_0777;gbkey=Gene;gene_biotype=protein_coding;locus_tag=Synpcc7942_0777	TU	767734			H	folD
770131	772593	+	ID=gene-Synpcc7942_0779;Name=Synpcc7942_0779;gbkey=Gene;gene_biotype=protein_coding;locus_tag=Synpcc7942_0779	TU	772644			T
774004	776520	-	ID=gene-Synpcc7942_0781;Name=Synpcc7942_0781;gbkey=Gene;gene_biotype=protein_coding;locus_tag=Synpcc7942_0781	diffuse end (no peak found)	773709			G	ppsA
776760	778556	-	ID=gene-Synpcc7942_0782;Name=Synpcc7942_0782;gbkey=Gene;gene_biotype=protein_coding;locus_tag=Synpcc7942_0782	TU	776565			M
778589	779245	-	ID=gene-Synpcc7942_0783;Name=Synpcc7942_0783;gbkey=Gene;gene_biotype=protein_coding;locus_tag=Synpcc7942_0783	TU	778589			E	hisG
785282	785710	-	ID=gene-Synpcc7942_0790;Name=Synpcc7942_0790;gbkey=Gene;gene_biotype=protein_coding;locus_tag=Synpcc7942_0790	defined end		785211	0.019774	J	rbp3
787255	788490	-	ID=gene-Synpcc7942_0792;Name=Synpcc7942_0792;gbkey=Gene;gene_biotype=protein_coding;locus_tag=Synpcc7942_0792	diffuse end (no peak found)	787040			G
788593	789261	-	ID=gene-Synpcc7942_0793;Name=Synpcc7942_0793;gbkey=Gene;gene_biotype=protein_coding;locus_tag=Synpcc7942_0793	TU	788541			M
789460	790233	-	ID=gene-Synpcc7942_0794;Name=Synpcc7942_0794;gbkey=Gene;gene_biotype=protein_coding;locus_tag=Synpcc7942_0794	defined end		789393	0.0404684	M
792010	792270	+	ID=gene-Synpcc7942_0797;Name=Synpcc7942_0797;gbkey=Gene;gene_biotype=protein_coding;locus_tag=Synpcc7942_0797	TU	792445
792810	794390	-	ID=gene-Synpcc7942_0799;Name=Synpcc7942_0799;gbkey=Gene;gene_biotype=protein_coding;locus_tag=Synpcc7942_0799	diffuse end (no peak found)	792375			R
795123	795812	+	ID=gene-Synpcc7942_0801;Name=Synpcc7942_0801;gbkey=Gene;gene_biotype=protein_coding;locus_tag=Synpcc7942_0801	defined end		795878	0.067908	P	sodB
797288	798349	+	ID=gene-Synpcc7942_0804;Name=Synpcc7942_0804;gbkey=Gene;gene_biotype=protein_coding;locus_tag=Synpcc7942_0804	TU	799084			H	pdxA
798349	799095	+	ID=gene-Synpcc7942_0805;Name=Synpcc7942_0805;gbkey=Gene;gene_biotype=protein_coding;locus_tag=Synpcc7942_0805	diffuse end (no peak found)	799450			G
799840	800679	+	ID=gene-Synpcc7942_0807;Name=Synpcc7942_0807;gbkey=Gene;gene_biotype=protein_coding;locus_tag=Synpcc7942_0807	diffuse end (no peak found)	801014			L
806893	807813	+	ID=gene-Synpcc7942_0812;Name=Synpcc7942_0812;gbkey=Gene;gene_biotype=protein_coding;locus_tag=Synpcc7942_0812	TU	807813			K
807839	809101	+	ID=gene-Synpcc7942_0813;Name=Synpcc7942_0813;gbkey=Gene;gene_biotype=protein_coding;locus_tag=Synpcc7942_0813	TU	809101			E	hisS
809134	809358	+	ID=gene-Synpcc7942_0814;Name=Synpcc7942_0814;gbkey=Gene;gene_biotype=protein_coding;locus_tag=Synpcc7942_0814	diffuse end (no peak found)	809593			C
812955	813224	+	ID=gene-Synpcc7942_0818;Name=Synpcc7942_0818;gbkey=Gene;gene_biotype=protein_coding;locus_tag=Synpcc7942_0818	TU	813879			F	purS
813221	813886	+	ID=gene-Synpcc7942_0819;Name=Synpcc7942_0819;gbkey=Gene;gene_biotype=protein_coding;locus_tag=Synpcc7942_0819	TU	813921			F	purL
813960	814394	+	ID=gene-Synpcc7942_0820;Name=Synpcc7942_0820;gbkey=Gene;gene_biotype=protein_coding;locus_tag=Synpcc7942_0820	diffuse end (no peak found)	814889
822873	823241	-	ID=gene-Synpcc7942_0828;Name=Synpcc7942_0828;gbkey=Gene;gene_biotype=protein_coding;locus_tag=Synpcc7942_0828	TU	822841			S
827112	828182	+	ID=gene-Synpcc7942_0833;Name=Synpcc7942_0833;gbkey=Gene;gene_biotype=protein_coding;locus_tag=Synpcc7942_0833	diffuse end (diffuse peak)	828357	828348	0.486055
828582	829235	+	ID=gene-Synpcc7942_0834;Name=Synpcc7942_0834;gbkey=Gene;gene_biotype=protein_coding;locus_tag=Synpcc7942_0834	defined end		829340	0.0520933
832860	833957	-	ID=gene-Synpcc7942_0838;Name=Synpcc7942_0838;gbkey=Gene;gene_biotype=protein_coding;locus_tag=Synpcc7942_0838	TU	832185			R
835671	837011	+	ID=gene-Synpcc7942_0841;Name=Synpcc7942_0841;gbkey=Gene;gene_biotype=protein_coding;locus_tag=Synpcc7942_0841	defined end		837118	0.28023	P
838504	838935	-	ID=gene-Synpcc7942_0843;Name=Synpcc7942_0843;gbkey=Gene;gene_biotype=protein_coding;locus_tag=Synpcc7942_0843	defined end		838436	0.356398
839099	839809	-	ID=gene-Synpcc7942_0844;Name=Synpcc7942_0844;gbkey=Gene;gene_biotype=protein_coding;locus_tag=Synpcc7942_0844	defined end		839046	0.41652	A
841120	842232	-	ID=gene-Synpcc7942_0847;Name=Synpcc7942_0847;gbkey=Gene;gene_biotype=protein_coding;locus_tag=Synpcc7942_0847	TU	841078			N	pilT
845822	846433	-	ID=gene-Synpcc7942_0849;Name=Synpcc7942_0849;gbkey=Gene;gene_biotype=protein_coding;locus_tag=Synpcc7942_0849	defined end		845737	0.0101793	H
846479	846679	-	ID=gene-Synpcc7942_0850;Name=Synpcc7942_0850;gbkey=Gene;gene_biotype=protein_coding;locus_tag=Synpcc7942_0850	TU	846449
847233	848258	+	ID=gene-Synpcc7942_0851;Name=Synpcc7942_0851;gbkey=Gene;gene_biotype=protein_coding;locus_tag=Synpcc7942_0851	diffuse end (no peak found)	848573			F	purM
853629	854882	+	ID=gene-Synpcc7942_0855;Name=Synpcc7942_0855;gbkey=Gene;gene_biotype=protein_coding;locus_tag=Synpcc7942_0855	TU	855277			T	pixG
854933	855295	+	ID=gene-Synpcc7942_0856;Name=Synpcc7942_0856;gbkey=Gene;gene_biotype=protein_coding;locus_tag=Synpcc7942_0856	TU	855810			T	pilH/rre7
855315	855821	+	ID=gene-Synpcc7942_0857;Name=Synpcc7942_0857;gbkey=Gene;gene_biotype=protein_coding;locus_tag=Synpcc7942_0857	TU	857016			T
855893	860113	+	ID=gene-Synpcc7942_0858;Name=Synpcc7942_0858;gbkey=Gene;gene_biotype=protein_coding;locus_tag=Synpcc7942_0858	TU	860908			TTTTTT	pixJ1
860118	862976	+	ID=gene-Synpcc7942_0859;Name=Synpcc7942_0859;gbkey=Gene;gene_biotype=protein_coding;locus_tag=Synpcc7942_0859	TU	863271			TT
862987	863946	+	ID=gene-Synpcc7942_0860;Name=Synpcc7942_0860;gbkey=Gene;gene_biotype=protein_coding;locus_tag=Synpcc7942_0860	diffuse end (no peak found)	864261			T
864180	865469	-	ID=gene-Synpcc7942_0861;Name=Synpcc7942_0861;gbkey=Gene;gene_biotype=protein_coding;locus_tag=Synpcc7942_0861	TU	864180			II
866027	867208	+	ID=gene-Synpcc7942_0863;Name=Synpcc7942_0863;gbkey=Gene;gene_biotype=protein_coding;locus_tag=Synpcc7942_0863	defined end		867317	0.478863	R
871886	872113	-	ID=gene-Synpcc7942_0870;Name=Synpcc7942_0870;gbkey=Gene;gene_biotype=protein_coding;locus_tag=Synpcc7942_0870	diffuse end (no peak found)	871611			R
872106	872330	-	ID=gene-Synpcc7942_0871;Name=Synpcc7942_0871;gbkey=Gene;gene_biotype=protein_coding;locus_tag=Synpcc7942_0871	TU	871891			V
873108	874196	-	ID=gene-Synpcc7942_0873;Name=Synpcc7942_0873;gbkey=Gene;gene_biotype=protein_coding;locus_tag=Synpcc7942_0873	defined end		873002	0.41799
877976	880675	+	ID=gene-Synpcc7942_0876;Name=Synpcc7942_0876;gbkey=Gene;gene_biotype=protein_coding;locus_tag=Synpcc7942_0876	defined end		880758	0.173333	J	alaS
883835	886261	+	ID=gene-Synpcc7942_0878;Name=Synpcc7942_0878;gbkey=Gene;gene_biotype=protein_coding;locus_tag=Synpcc7942_0878	defined end		886329	0.34879	J	rne
886915	887472	-	ID=gene-Synpcc7942_0880;Name=Synpcc7942_0880;gbkey=Gene;gene_biotype=protein_coding;locus_tag=Synpcc7942_0880	diffuse end (no peak found)	886640			C
889306	889623	-	ID=gene-Synpcc7942_0883;Name=Synpcc7942_0883;gbkey=Gene;gene_biotype=protein_coding;locus_tag=Synpcc7942_0883	TU	889306			J	rpsJ
889697	890926	-	ID=gene-Synpcc7942_0884;Name=Synpcc7942_0884;gbkey=Gene;gene_biotype=protein_coding;locus_tag=Synpcc7942_0884	defined end		889650	0.307692	J	EF-Tu
890953	893037	-	ID=gene-Synpcc7942_0885;Name=Synpcc7942_0885;gbkey=Gene;gene_biotype=protein_coding;locus_tag=Synpcc7942_0885	TU	890953			J	fus
893112	893582	-	ID=gene-Synpcc7942_0886;Name=Synpcc7942_0886;gbkey=Gene;gene_biotype=protein_coding;locus_tag=Synpcc7942_0886	TU	893091			J	rps7
893750	894124	-	ID=gene-Synpcc7942_0887;Name=Synpcc7942_0887;gbkey=Gene;gene_biotype=protein_coding;locus_tag=Synpcc7942_0887	TU	893115			J	rps12
896748	901358	+	ID=gene-Synpcc7942_0890;Name=Synpcc7942_0890;gbkey=Gene;gene_biotype=protein_coding;locus_tag=Synpcc7942_0890	defined end		901407	0.0141037	EEE	glsF
901736	902035	+	ID=gene-Synpcc7942_0891;Name=Synpcc7942_0891;gbkey=Gene;gene_biotype=protein_coding;locus_tag=Synpcc7942_0891	defined end		902091	0.0220423
909440	909643	-	ID=gene-Synpcc7942_0900;Name=Synpcc7942_0900;gbkey=Gene;gene_biotype=protein_coding;locus_tag=Synpcc7942_0900	defined end		909355	0.006		gifA
911756	914341	-	ID=gene-Synpcc7942_0903;Name=Synpcc7942_0903;gbkey=Gene;gene_biotype=protein_coding;locus_tag=Synpcc7942_0903	defined end		911702	0.00235294	C	acnB
914613	915158	+	ID=gene-Synpcc7942_0904;Name=Synpcc7942_0904;gbkey=Gene;gene_biotype=protein_coding;locus_tag=Synpcc7942_0904	defined end		915225	0.0392157
915588	916130	+	ID=gene-Synpcc7942_0905;Name=Synpcc7942_0905;gbkey=Gene;gene_biotype=protein_coding;locus_tag=Synpcc7942_0905	defined end		916233	0.0339151
916262	916747	+	ID=gene-Synpcc7942_0906;Name=Synpcc7942_0906;gbkey=Gene;gene_biotype=protein_coding;locus_tag=Synpcc7942_0906	defined end		917019	0.1571
918135	918491	+	ID=gene-Synpcc7942_0909;Name=Synpcc7942_0909;gbkey=Gene;gene_biotype=protein_coding;locus_tag=Synpcc7942_0909	diffuse end (diffuse peak)	918866	918864	0.411007	O	ycf57
918560	918988	+	ID=gene-Synpcc7942_0910;Name=Synpcc7942_0910;gbkey=Gene;gene_biotype=protein_coding;locus_tag=Synpcc7942_0910	TU	919183			C
918998	919249	+	ID=gene-Synpcc7942_0911;Name=Synpcc7942_0911;gbkey=Gene;gene_biotype=protein_coding;locus_tag=Synpcc7942_0911	defined end		919398	0.424943
922388	922837	-	ID=gene-Synpcc7942_0915;Name=Synpcc7942_0915;gbkey=Gene;gene_biotype=protein_coding;locus_tag=Synpcc7942_0915	diffuse end (no peak found)	922113			E	aroQ
923527	923793	-	ID=gene-Synpcc7942_0917;Name=Synpcc7942_0917;gbkey=Gene;gene_biotype=protein_coding;locus_tag=Synpcc7942_0917	diffuse end (diffuse peak)	923252	923262	0.269006	E
924079	926028	+	ID=gene-Synpcc7942_0918;Name=Synpcc7942_0918;gbkey=Gene;gene_biotype=protein_coding;locus_tag=Synpcc7942_0918	unclear	926443	926435		I	aas
926077	926523	+	ID=gene-Synpcc7942_0919;Name=Synpcc7942_0919;gbkey=Gene;gene_biotype=protein_coding;locus_tag=Synpcc7942_0919	defined end		926584	0.0573944
926720	926974	-	ID=gene-Synpcc7942_0920;Name=Synpcc7942_0920;gbkey=Gene;gene_biotype=protein_coding;locus_tag=Synpcc7942_0920	defined end		926648	0.021327	C	psaK1
928293	929168	-	ID=gene-Synpcc7942_0923;Name=Synpcc7942_0923;gbkey=Gene;gene_biotype=protein_coding;locus_tag=Synpcc7942_0923	defined end		928210	0.245902	F	mtaP
929220	931214	-	ID=gene-Synpcc7942_0924;Name=Synpcc7942_0924;gbkey=Gene;gene_biotype=protein_coding;locus_tag=Synpcc7942_0924	TU	929208			T	nblS
931278	932579	-	ID=gene-Synpcc7942_0925;Name=Synpcc7942_0925;gbkey=Gene;gene_biotype=protein_coding;locus_tag=Synpcc7942_0925	unclear	931103	931266		F	purD
934864	937029	+	ID=gene-Synpcc7942_0928;Name=Synpcc7942_0928;gbkey=Gene;gene_biotype=protein_coding;locus_tag=Synpcc7942_0928	TU	937564			M
937039	937893	+	ID=gene-Synpcc7942_0929;Name=Synpcc7942_0929;gbkey=Gene;gene_biotype=protein_coding;locus_tag=Synpcc7942_0929	diffuse end (no peak found)	938013			M	lpxC
937912	938379	+	ID=gene-Synpcc7942_0930;Name=Synpcc7942_0930;gbkey=Gene;gene_biotype=protein_coding;locus_tag=Synpcc7942_0930	TU	939174			I	fabZ
938386	939192	+	ID=gene-Synpcc7942_0931;Name=Synpcc7942_0931;gbkey=Gene;gene_biotype=protein_coding;locus_tag=Synpcc7942_0931	diffuse end (no peak found)	939387			M	lpxA
945289	945639	-	ID=gene-Synpcc7942_0940;Name=Synpcc7942_0940;gbkey=Gene;gene_biotype=protein_coding;locus_tag=Synpcc7942_0940	diffuse end (no peak found)	944874
947957	949849	-	ID=gene-Synpcc7942_0942;Name=Synpcc7942_0942;gbkey=Gene;gene_biotype=protein_coding;locus_tag=Synpcc7942_0942	defined end		947899	0.0470603	O	ftsH
950237	951505	+	ID=gene-Synpcc7942_0943;Name=Synpcc7942_0943;gbkey=Gene;gene_biotype=protein_coding;locus_tag=Synpcc7942_0943	defined end		951592	0.383142	E	argD
954141	955628	+	ID=gene-Synpcc7942_0946;Name=Synpcc7942_0946;gbkey=Gene;gene_biotype=protein_coding;locus_tag=Synpcc7942_0946	diffuse end (no peak found)	955943			E	aoxA
960829	961620	-	ID=gene-Synpcc7942_0952;Name=Synpcc7942_0952;gbkey=Gene;gene_biotype=protein_coding;locus_tag=Synpcc7942_0952	diffuse end (no peak found)	960434			V
963272	963790	-	ID=gene-Synpcc7942_0955;Name=Synpcc7942_0955;gbkey=Gene;gene_biotype=protein_coding;locus_tag=Synpcc7942_0955	TU	963272
963926	965068	+	ID=gene-Synpcc7942_0956;Name=Synpcc7942_0956;gbkey=Gene;gene_biotype=protein_coding;locus_tag=Synpcc7942_0956	TU	965683			R
965072	965719	+	ID=gene-Synpcc7942_0957;Name=Synpcc7942_0957;gbkey=Gene;gene_biotype=protein_coding;locus_tag=Synpcc7942_0957	diffuse end (no peak found)	965934			H	cobO
966530	967561	-	ID=gene-Synpcc7942_0959;Name=Synpcc7942_0959;gbkey=Gene;gene_biotype=protein_coding;locus_tag=Synpcc7942_0959	diffuse end (no peak found)	966115			D	obgE
972388	973350	+	ID=gene-Synpcc7942_0965;Name=Synpcc7942_0965;gbkey=Gene;gene_biotype=protein_coding;locus_tag=Synpcc7942_0965	diffuse end (no peak found)	973585			P	amt1
973359	973946	-	ID=gene-Synpcc7942_0966;Name=Synpcc7942_0966;gbkey=Gene;gene_biotype=protein_coding;locus_tag=Synpcc7942_0966	defined end		973276	0.398305
974099	975061	+	ID=gene-Synpcc7942_0967;Name=Synpcc7942_0967;gbkey=Gene;gene_biotype=protein_coding;locus_tag=Synpcc7942_0967	TU	975117			H	hemC
975143	975358	+	ID=gene-Synpcc7942_0968;Name=Synpcc7942_0968;gbkey=Gene;gene_biotype=protein_coding;locus_tag=Synpcc7942_0968	diffuse end (no peak found)	975573
977903	979261	-	ID=gene-Synpcc7942_0971;Name=Synpcc7942_0971;gbkey=Gene;gene_biotype=protein_coding;locus_tag=Synpcc7942_0971	defined end		977840	0.0111663	S
980967	981137	-	ID=gene-Synpcc7942_0974;Name=Synpcc7942_0974;gbkey=Gene;gene_biotype=protein_coding;locus_tag=Synpcc7942_0974	TU	980818
985009	986010	-	ID=gene-Synpcc7942_0977;Name=Synpcc7942_0977;gbkey=Gene;gene_biotype=protein_coding;locus_tag=Synpcc7942_0977	defined end		984940	0.00540723	F	prk
986415	987626	+	ID=gene-Synpcc7942_0978;Name=Synpcc7942_0978;gbkey=Gene;gene_biotype=protein_coding;locus_tag=Synpcc7942_0978	defined end		987698	0.00341161	C	petH
989340	989730	-	ID=gene-Synpcc7942_R0017;Name=ssrA;gbkey=Gene;gene=ssrA;gene_biotype=tmRNA;locus_tag=Synpcc7942_R0017	defined end		989338	0.00134862		ssrA
991553	992167	+	ID=gene-Synpcc7942_0982;Name=Synpcc7942_0982;gbkey=Gene;gene_biotype=protein_coding;locus_tag=Synpcc7942_0982	TU	992862			J
992187	992873	+	ID=gene-Synpcc7942_0983;Name=Synpcc7942_0983;gbkey=Gene;gene_biotype=protein_coding;locus_tag=Synpcc7942_0983	diffuse end (no peak found)	993188			F	deoC
992870	993670	+	ID=gene-Synpcc7942_0984;Name=Synpcc7942_0984;gbkey=Gene;gene_biotype=protein_coding;locus_tag=Synpcc7942_0984	diffuse end (no peak found)	995025			L	recO
996280	996723	-	ID=gene-Synpcc7942_0987;Name=Synpcc7942_0987;gbkey=Gene;gene_biotype=protein_coding;locus_tag=Synpcc7942_0987	TU	996244			P	fur
996948	997274	-	ID=gene-Synpcc7942_0988;Name=Synpcc7942_0988;gbkey=Gene;gene_biotype=protein_coding;locus_tag=Synpcc7942_0988	diffuse end (diffuse peak)	996753	996763			ycf54
997379	997822	-	ID=gene-Synpcc7942_0989;Name=Synpcc7942_0989;gbkey=Gene;gene_biotype=protein_coding;locus_tag=Synpcc7942_0989	TU	996964
1001766	1003145	-	ID=gene-Synpcc7942_0993;Name=Synpcc7942_0993;gbkey=Gene;gene_biotype=protein_coding;locus_tag=Synpcc7942_0993	defined end		1001699	0.194444	R
1003809	1004204	+	ID=gene-Synpcc7942_0995;Name=Synpcc7942_0995;gbkey=Gene;gene_biotype=protein_coding;locus_tag=Synpcc7942_0995	diffuse end (no peak found)	1004419			C	ycf20
1005256	1005432	-	ID=gene-Synpcc7942_0997;Name=Synpcc7942_0997;gbkey=Gene;gene_biotype=protein_coding;locus_tag=Synpcc7942_0997	diffuse end (no peak found)	1005081			J	rpmF
1005621	1007519	+	ID=gene-Synpcc7942_0998;Name=Synpcc7942_0998;gbkey=Gene;gene_biotype=protein_coding;locus_tag=Synpcc7942_0998	defined end		1007579	0.180371	O	ftsH
1007581	1007880	-	ID=gene-Synpcc7942_0999;Name=Synpcc7942_0999;gbkey=Gene;gene_biotype=protein_coding;locus_tag=Synpcc7942_0999	diffuse end (diffuse peak)	1007346	1007347	0.288
1013888	1014316	+	ID=gene-Synpcc7942_1002;Name=Synpcc7942_1002;gbkey=Gene;gene_biotype=protein_coding;locus_tag=Synpcc7942_1002	defined end		1014370	0.0119725	C	psaD
1014434	1015987	+	ID=gene-Synpcc7942_1003;Name=Synpcc7942_1003;gbkey=Gene;gene_biotype=protein_coding;locus_tag=Synpcc7942_1003	defined end		1016021	0.471429	E	trpE
1021969	1022700	-	ID=gene-Synpcc7942_1010;Name=Synpcc7942_1010;gbkey=Gene;gene_biotype=protein_coding;locus_tag=Synpcc7942_1010	diffuse end (no peak found)	1021734			J
1025389	1025625	-	ID=gene-Synpcc7942_1013;Name=Synpcc7942_1013;gbkey=Gene;gene_biotype=protein_coding;locus_tag=Synpcc7942_1013	defined end		1025180	0.257653
1025629	1028415	-	ID=gene-Synpcc7942_1014;Name=Synpcc7942_1014;gbkey=Gene;gene_biotype=protein_coding;locus_tag=Synpcc7942_1014	TU	1025394			T
1028418	1030937	-	ID=gene-Synpcc7942_1015;Name=Synpcc7942_1015;gbkey=Gene;gene_biotype=protein_coding;locus_tag=Synpcc7942_1015	TU	1026263			T
1030953	1031435	-	ID=gene-Synpcc7942_1016;Name=Synpcc7942_1016;gbkey=Gene;gene_biotype=protein_coding;locus_tag=Synpcc7942_1016	TU	1030538			T	cheW
1033300	1034799	+	ID=gene-Synpcc7942_1019;Name=Synpcc7942_1019;gbkey=Gene;gene_biotype=protein_coding;locus_tag=Synpcc7942_1019	diffuse end (no peak found)	1034994			G	malQ
1037049	1037837	-	ID=gene-Synpcc7942_1022;Name=Synpcc7942_1022;gbkey=Gene;gene_biotype=protein_coding;locus_tag=Synpcc7942_1022	defined end		1036985	0.268966	C
1037841	1038086	-	ID=gene-Synpcc7942_1023;Name=Synpcc7942_1023;gbkey=Gene;gene_biotype=protein_coding;locus_tag=Synpcc7942_1023	TU	1037066
1042384	1043340	-	ID=gene-Synpcc7942_1028;Name=Synpcc7942_1028;gbkey=Gene;gene_biotype=protein_coding;locus_tag=Synpcc7942_1028	diffuse end (no peak found)	1042209			H
1043944	1044858	+	ID=gene-Synpcc7942_1029;Name=Synpcc7942_1029;gbkey=Gene;gene_biotype=protein_coding;locus_tag=Synpcc7942_1029	TU	1045993			E	ilvE
1044888	1046009	+	ID=gene-Synpcc7942_1030;Name=Synpcc7942_1030;gbkey=Gene;gene_biotype=protein_coding;locus_tag=Synpcc7942_1030	TU	1046166			E	hisC
1046506	1047972	+	ID=gene-Synpcc7942_1032;Name=Synpcc7942_1032;gbkey=Gene;gene_biotype=protein_coding;locus_tag=Synpcc7942_1032	TU	1048947			R
1047992	1048948	+	ID=gene-Synpcc7942_1033;Name=Synpcc7942_1033;gbkey=Gene;gene_biotype=protein_coding;locus_tag=Synpcc7942_1033	diffuse end (no peak found)	1049583			S
1048952	1049815	+	ID=gene-Synpcc7942_1034;Name=Synpcc7942_1034;gbkey=Gene;gene_biotype=protein_coding;locus_tag=Synpcc7942_1034	diffuse end (no peak found)	1050150			O
1050754	1051257	+	ID=gene-Synpcc7942_1036;Name=Synpcc7942_1036;gbkey=Gene;gene_biotype=protein_coding;locus_tag=Synpcc7942_1036	defined end		1051598	0.244745
1051311	1053254	+	ID=gene-Synpcc7942_1037;Name=Synpcc7942_1037;gbkey=Gene;gene_biotype=protein_coding;locus_tag=Synpcc7942_1037	diffuse end (no peak found)	1053629			E	speA
1054722	1055279	+	ID=gene-Synpcc7942_1040;Name=Synpcc7942_1040;gbkey=Gene;gene_biotype=protein_coding;locus_tag=Synpcc7942_1040	TU	1055358
1056740	1057462	-	ID=gene-Synpcc7942_1044;Name=Synpcc7942_1044;gbkey=Gene;gene_biotype=protein_coding;locus_tag=Synpcc7942_1044	diffuse end (no peak found)	1056325			F	thyX
1061488	1062309	+	ID=gene-Synpcc7942_1049;Name=Synpcc7942_1049;gbkey=Gene;gene_biotype=protein_coding;locus_tag=Synpcc7942_1049	TU	1063224			C	cpcH
1062357	1063226	+	ID=gene-Synpcc7942_1050;Name=Synpcc7942_1050;gbkey=Gene;gene_biotype=protein_coding;locus_tag=Synpcc7942_1050	TU	1063561			C	cpcI
1063318	1063563	+	ID=gene-Synpcc7942_1051;Name=Synpcc7942_1051;gbkey=Gene;gene_biotype=protein_coding;locus_tag=Synpcc7942_1051	defined end		1063669	0.078819	C	cpcD
1065228	1066049	+	ID=gene-Synpcc7942_1054;Name=Synpcc7942_1054;gbkey=Gene;gene_biotype=protein_coding;locus_tag=Synpcc7942_1054	diffuse end (no peak found)	1066424			R	cpcE
1066706	1067488	+	ID=gene-Synpcc7942_1056;Name=Synpcc7942_1056;gbkey=Gene;gene_biotype=protein_coding;locus_tag=Synpcc7942_1056	TU	1067510			D
1068901	1069833	+	ID=gene-Synpcc7942_1059;Name=Synpcc7942_1059;gbkey=Gene;gene_biotype=protein_coding;locus_tag=Synpcc7942_1059	defined end		1069893	0.00546079	C
1072278	1073213	+	ID=gene-Synpcc7942_1061;Name=Synpcc7942_1061;gbkey=Gene;gene_biotype=protein_coding;locus_tag=Synpcc7942_1061	TU	1073468			L
1073253	1073480	+	ID=gene-Synpcc7942_1062;Name=Synpcc7942_1062;gbkey=Gene;gene_biotype=protein_coding;locus_tag=Synpcc7942_1062	TU	1073735
1073494	1073742	+	ID=gene-Synpcc7942_1063;Name=Synpcc7942_1063;gbkey=Gene;gene_biotype=protein_coding;locus_tag=Synpcc7942_1063	defined end		1073851	0.442177	L
1074007	1075368	+	ID=gene-Synpcc7942_1064;Name=Synpcc7942_1064;gbkey=Gene;gene_biotype=protein_coding;locus_tag=Synpcc7942_1064	diffuse end (no peak found)	1077363			V
1083147	1083713	-	ID=gene-Synpcc7942_1071;Name=Synpcc7942_1071;gbkey=Gene;gene_biotype=protein_coding;locus_tag=Synpcc7942_1071	defined end		1082811	0.394144	A
1087780	1088688	+	ID=gene-Synpcc7942_1078;Name=Synpcc7942_1078;gbkey=Gene;gene_biotype=protein_coding;locus_tag=Synpcc7942_1078	defined end		1088772	0.353808
1102104	1103168	+	ID=gene-Synpcc7942_1086;Name=Synpcc7942_1086;gbkey=Gene;gene_biotype=protein_coding;locus_tag=Synpcc7942_1086	diffuse end (no peak found)	1103463			H	hemE
1104193	1104570	+	ID=gene-Synpcc7942_1088;Name=Synpcc7942_1088;gbkey=Gene;gene_biotype=protein_coding;locus_tag=Synpcc7942_1088	defined end		1104631	0.00735294	C	petE
1104710	1107361	+	ID=gene-Synpcc7942_1089;Name=Synpcc7942_1089;gbkey=Gene;gene_biotype=protein_coding;locus_tag=Synpcc7942_1089	defined end		1107424	0.00801603	O	clpB
1112853	1113278	+	ID=gene-Synpcc7942_1095;Name=Synpcc7942_1095;gbkey=Gene;gene_biotype=protein_coding;locus_tag=Synpcc7942_1095	diffuse end (diffuse peak)	1113453	1113379	0.253714
1113354	1114724	-	ID=gene-Synpcc7942_1096;Name=Synpcc7942_1096;gbkey=Gene;gene_biotype=protein_coding;locus_tag=Synpcc7942_1096	defined end		1113281	0.0183094	H	thiC
1118661	1119818	+	ID=gene-Synpcc7942_1101;Name=Synpcc7942_1101;gbkey=Gene;gene_biotype=protein_coding;locus_tag=Synpcc7942_1101	TU	1119829			O
1119830	1120258	+	ID=gene-Synpcc7942_1102;Name=Synpcc7942_1102;gbkey=Gene;gene_biotype=protein_coding;locus_tag=Synpcc7942_1102	diffuse end (diffuse peak)	1120433	1120350	0.3525
1124289	1125089	-	ID=gene-Synpcc7942_1107;Name=Synpcc7942_1107;gbkey=Gene;gene_biotype=protein_coding;locus_tag=Synpcc7942_1107	diffuse end (no peak found)	1123914			U
1125373	1125648	+	ID=gene-Synpcc7942_1108;Name=Synpcc7942_1108;gbkey=Gene;gene_biotype=protein_coding;locus_tag=Synpcc7942_1108	defined end		1125732	0.235721	B	Hbs or HU-like
1126901	1127527	+	ID=gene-Synpcc7942_1110;Name=Synpcc7942_1110;gbkey=Gene;gene_biotype=protein_coding;locus_tag=Synpcc7942_1110	defined end		1127653	0.382653	T
1130382	1131473	-	ID=gene-Synpcc7942_1113;Name=Synpcc7942_1113;gbkey=Gene;gene_biotype=protein_coding;locus_tag=Synpcc7942_1113	TU	1129447			R
1131480	1132343	-	ID=gene-Synpcc7942_1114;Name=Synpcc7942_1114;gbkey=Gene;gene_biotype=protein_coding;locus_tag=Synpcc7942_1114	TU	1130385			J	rbgA
1132340	1132720	-	ID=gene-Synpcc7942_1115;Name=Synpcc7942_1115;gbkey=Gene;gene_biotype=protein_coding;locus_tag=Synpcc7942_1115	TU	1131485			T
1132968	1134176	+	ID=gene-Synpcc7942_1116;Name=Synpcc7942_1116;gbkey=Gene;gene_biotype=protein_coding;locus_tag=Synpcc7942_1116	defined end		1134246	0.185046	G	pgk
1134381	1135043	+	ID=gene-Synpcc7942_1117;Name=Synpcc7942_1117;gbkey=Gene;gene_biotype=protein_coding;locus_tag=Synpcc7942_1117	diffuse end (no peak found)	1135358
1138464	1140623	-	ID=gene-Synpcc7942_1121;Name=Synpcc7942_1121;gbkey=Gene;gene_biotype=protein_coding;locus_tag=Synpcc7942_1121	defined end		1138386	0.278968	T
1140801	1140995	+	ID=gene-Synpcc7942_1122;Name=Synpcc7942_1122;gbkey=Gene;gene_biotype=protein_coding;locus_tag=Synpcc7942_1122	TU	1141250			J	rpmG
1141051	1141266	+	ID=gene-Synpcc7942_1123;Name=Synpcc7942_1123;gbkey=Gene;gene_biotype=protein_coding;locus_tag=Synpcc7942_1123	defined end		1141347	0.28125	J	rpsR
1141288	1143300	+	ID=gene-Synpcc7942_1124;Name=Synpcc7942_1124;gbkey=Gene;gene_biotype=protein_coding;locus_tag=Synpcc7942_1124	TU	1143343			K	rnb
1143397	1144332	+	ID=gene-Synpcc7942_1125;Name=Synpcc7942_1125;gbkey=Gene;gene_biotype=protein_coding;locus_tag=Synpcc7942_1125	TU	1144348			T
1145373	1146842	+	ID=gene-Synpcc7942_1127;Name=Synpcc7942_1127;gbkey=Gene;gene_biotype=protein_coding;locus_tag=Synpcc7942_1127	defined end		1146922	0.10261	O	tldD
1151398	1151619	+	ID=gene-Synpcc7942_1131;Name=Synpcc7942_1131;gbkey=Gene;gene_biotype=protein_coding;locus_tag=Synpcc7942_1131	diffuse end (no peak found)	1151934				ftrV
1155654	1155962	-	ID=gene-Synpcc7942_1134;Name=Synpcc7942_1134;gbkey=Gene;gene_biotype=protein_coding;locus_tag=Synpcc7942_1134	defined end		1155590	0.193939
1160762	1161508	-	ID=gene-Synpcc7942_1137;Name=Synpcc7942_1137;gbkey=Gene;gene_biotype=protein_coding;locus_tag=Synpcc7942_1137	defined end		1160699	0.0140998		ycf23
1162565	1164235	-	ID=gene-Synpcc7942_1139;Name=Synpcc7942_1139;gbkey=Gene;gene_biotype=protein_coding;locus_tag=Synpcc7942_1139	diffuse end (no peak found)	1162390			S
1166949	1168526	+	ID=gene-Synpcc7942_1142;Name=Synpcc7942_1142;gbkey=Gene;gene_biotype=protein_coding;locus_tag=Synpcc7942_1142	TU	1168534			J	metS
1169424	1170455	+	ID=gene-Synpcc7942_1144;Name=Synpcc7942_1144;gbkey=Gene;gene_biotype=protein_coding;locus_tag=Synpcc7942_1144	defined end		1170680	0.0945946	M
1170843	1171169	-	ID=gene-Synpcc7942_1145;Name=Synpcc7942_1145;gbkey=Gene;gene_biotype=protein_coding;locus_tag=Synpcc7942_1145	TU	1170790			O
1171215	1171481	-	ID=gene-Synpcc7942_1146;Name=Synpcc7942_1146;gbkey=Gene;gene_biotype=protein_coding;locus_tag=Synpcc7942_1146	TU	1170900			T
1172695	1173912	+	ID=gene-Synpcc7942_1148;Name=Synpcc7942_1148;gbkey=Gene;gene_biotype=protein_coding;locus_tag=Synpcc7942_1148	defined end		1173973	0.497609	TT
1175078	1175734	-	ID=gene-Synpcc7942_1150;Name=Synpcc7942_1150;gbkey=Gene;gene_biotype=protein_coding;locus_tag=Synpcc7942_1150	diffuse end (diffuse peak)	1174883	1174884	0.37551	P
1177670	1178677	-	ID=gene-Synpcc7942_1152;Name=Synpcc7942_1152;gbkey=Gene;gene_biotype=protein_coding;locus_tag=Synpcc7942_1152	defined end		1177606	0.185741
1179295	1181139	-	ID=gene-Synpcc7942_1153;Name=Synpcc7942_1153;gbkey=Gene;gene_biotype=protein_coding;locus_tag=Synpcc7942_1153	diffuse end (diffuse peak)	1179060	1179062	0.409182	R	digE
1181136	1182443	-	ID=gene-Synpcc7942_1154;Name=Synpcc7942_1154;gbkey=Gene;gene_biotype=protein_coding;locus_tag=Synpcc7942_1154	TU	1179301			S
1183497	1186094	+	ID=gene-Synpcc7942_1156;Name=Synpcc7942_1156;gbkey=Gene;gene_biotype=protein_coding;locus_tag=Synpcc7942_1156	TU	1188249			L
1186081	1189266	+	ID=gene-Synpcc7942_1157;Name=Synpcc7942_1157;gbkey=Gene;gene_biotype=protein_coding;locus_tag=Synpcc7942_1157	defined end		1189414	0.155556	L
1189305	1192448	-	ID=gene-Synpcc7942_1158;Name=Synpcc7942_1158;gbkey=Gene;gene_biotype=protein_coding;locus_tag=Synpcc7942_1158	TU	1189229			TTT
1192792	1193292	-	ID=gene-Synpcc7942_1159;Name=Synpcc7942_1159;gbkey=Gene;gene_biotype=protein_coding;locus_tag=Synpcc7942_1159	TU	1192711			K
1197417	1198841	+	ID=gene-Synpcc7942_1164;Name=Synpcc7942_1164;gbkey=Gene;gene_biotype=protein_coding;locus_tag=Synpcc7942_1164	defined end		1198982	0.217054
1209715	1209966	-	ID=gene-Synpcc7942_1177;Name=Synpcc7942_1177;gbkey=Gene;gene_biotype=protein_coding;locus_tag=Synpcc7942_1177	TU	1209574			C	psbE
1210031	1211080	-	ID=gene-Synpcc7942_1178;Name=Synpcc7942_1178;gbkey=Gene;gene_biotype=protein_coding;locus_tag=Synpcc7942_1178	unclear	1209856	1210020		C
1211113	1211529	-	ID=gene-Synpcc7942_1179;Name=Synpcc7942_1179;gbkey=Gene;gene_biotype=protein_coding;locus_tag=Synpcc7942_1179	TU	1210338			P	rub
1211703	1212104	+	ID=gene-Synpcc7942_1180;Name=Synpcc7942_1180;gbkey=Gene;gene_biotype=protein_coding;locus_tag=Synpcc7942_1180	TU	1212799			C	ndhC
1212095	1212802	+	ID=gene-Synpcc7942_1181;Name=Synpcc7942_1181;gbkey=Gene;gene_biotype=protein_coding;locus_tag=Synpcc7942_1181	TU	1213237			C	ndhK
1212795	1213313	+	ID=gene-Synpcc7942_1182;Name=Synpcc7942_1182;gbkey=Gene;gene_biotype=protein_coding;locus_tag=Synpcc7942_1182	defined end		1213403	0.0471772	C	ndhJ
1213480	1214214	+	ID=gene-Synpcc7942_1183;Name=Synpcc7942_1183;gbkey=Gene;gene_biotype=protein_coding;locus_tag=Synpcc7942_1183	TU	1214229
1214239	1215141	+	ID=gene-Synpcc7942_1184;Name=Synpcc7942_1184;gbkey=Gene;gene_biotype=protein_coding;locus_tag=Synpcc7942_1184	diffuse end (no peak found)	1215636			HH
1215373	1215648	+	ID=gene-Synpcc7942_1185;Name=Synpcc7942_1185;gbkey=Gene;gene_biotype=protein_coding;locus_tag=Synpcc7942_1185	diffuse end (no peak found)	1215903
1220990	1221583	-	ID=gene-Synpcc7942_1192;Name=Synpcc7942_1192;gbkey=Gene;gene_biotype=protein_coding;locus_tag=Synpcc7942_1192	diffuse end (no peak found)	1220715
1223721	1224221	+	ID=gene-Synpcc7942_1195;Name=Synpcc7942_1195;gbkey=Gene;gene_biotype=protein_coding;locus_tag=Synpcc7942_1195	TU	1224261
1224298	1224534	+	ID=gene-Synpcc7942_1196;Name=Synpcc7942_1196;gbkey=Gene;gene_biotype=protein_coding;locus_tag=Synpcc7942_1196	defined end		1224588	0.241393	C	sipA
1225805	1227244	-	ID=gene-Synpcc7942_1198;Name=Synpcc7942_1198;gbkey=Gene;gene_biotype=protein_coding;locus_tag=Synpcc7942_1198	diffuse end (no peak found)	1225630			C	phdD
1227303	1228007	-	ID=gene-Synpcc7942_1199;Name=Synpcc7942_1199;gbkey=Gene;gene_biotype=protein_coding;locus_tag=Synpcc7942_1199	TU	1227291			J
1233936	1234211	+	ID=gene-Synpcc7942_1206;Name=Synpcc7942_1206;gbkey=Gene;gene_biotype=protein_coding;locus_tag=Synpcc7942_1206	diffuse end (no peak found)	1234386
1234338	1234601	-	ID=gene-Synpcc7942_1207;Name=Synpcc7942_1207;gbkey=Gene;gene_biotype=protein_coding;locus_tag=Synpcc7942_1207	diffuse end (no peak found)	1234163			V
1234594	1234848	-	ID=gene-Synpcc7942_1208;Name=Synpcc7942_1208;gbkey=Gene;gene_biotype=protein_coding;locus_tag=Synpcc7942_1208	TU	1234339			V
1234970	1235230	-	ID=gene-Synpcc7942_1209;Name=Synpcc7942_1209;gbkey=Gene;gene_biotype=protein_coding;locus_tag=Synpcc7942_1209	defined end		1234777	0.331138
1235233	1235481	-	ID=gene-Synpcc7942_1210;Name=Synpcc7942_1210;gbkey=Gene;gene_biotype=protein_coding;locus_tag=Synpcc7942_1210	TU	1234978
1235481	1235825	-	ID=gene-Synpcc7942_1211;Name=Synpcc7942_1211;gbkey=Gene;gene_biotype=protein_coding;locus_tag=Synpcc7942_1211	TU	1235336
1238550	1240109	-	ID=gene-Synpcc7942_1216;Name=Synpcc7942_1216;gbkey=Gene;gene_biotype=protein_coding;locus_tag=Synpcc7942_1216	defined end		1238416	0.238739	TT	kaiC
1240159	1240467	-	ID=gene-Synpcc7942_1217;Name=Synpcc7942_1217;gbkey=Gene;gene_biotype=protein_coding;locus_tag=Synpcc7942_1217	TU	1238564				kaiB
1240557	1241411	-	ID=gene-Synpcc7942_1218;Name=Synpcc7942_1218;gbkey=Gene;gene_biotype=protein_coding;locus_tag=Synpcc7942_1218	TU	1240162				kaiA
1241649	1242032	+	ID=gene-Synpcc7942_1219;Name=Synpcc7942_1219;gbkey=Gene;gene_biotype=protein_coding;locus_tag=Synpcc7942_1219	TU	1242032			J	rpl21
1242067	1242333	+	ID=gene-Synpcc7942_1220;Name=Synpcc7942_1220;gbkey=Gene;gene_biotype=protein_coding;locus_tag=Synpcc7942_1220	defined end		1242387	0.0276343	J	rpl27
1242455	1242832	-	ID=gene-Synpcc7942_1221;Name=Synpcc7942_1221;gbkey=Gene;gene_biotype=protein_coding;locus_tag=Synpcc7942_1221	TU	1242422			T	cheY
1246181	1246927	-	ID=gene-Synpcc7942_1225;Name=Synpcc7942_1225;gbkey=Gene;gene_biotype=protein_coding;locus_tag=Synpcc7942_1225	defined end		1246080	0.44127	C	pcyA
1247104	1248369	+	ID=gene-Synpcc7942_1226;Name=Synpcc7942_1226;gbkey=Gene;gene_biotype=protein_coding;locus_tag=Synpcc7942_1226	TU	1248481			R
1251930	1252904	-	ID=gene-Synpcc7942_1231;Name=Synpcc7942_1231;gbkey=Gene;gene_biotype=protein_coding;locus_tag=Synpcc7942_1231	defined end		1251874	0.131162	C	cytf
1252950	1253489	-	ID=gene-Synpcc7942_1232;Name=Synpcc7942_1232;gbkey=Gene;gene_biotype=protein_coding;locus_tag=Synpcc7942_1232	TU	1251935			C	petC
1254739	1255242	+	ID=gene-Synpcc7942_1234;Name=Synpcc7942_1234;gbkey=Gene;gene_biotype=protein_coding;locus_tag=Synpcc7942_1234	diffuse end (no peak found)	1255957			O
1258144	1258968	-	ID=gene-Synpcc7942_1236;Name=Synpcc7942_1236;gbkey=Gene;gene_biotype=protein_coding;locus_tag=Synpcc7942_1236	defined end		1257993	0.203704	P	nrtD
1258978	1260957	-	ID=gene-Synpcc7942_1237;Name=Synpcc7942_1237;gbkey=Gene;gene_biotype=protein_coding;locus_tag=Synpcc7942_1237	TU	1258163			PP	nrtC
1260972	1261811	-	ID=gene-Synpcc7942_1238;Name=Synpcc7942_1238;gbkey=Gene;gene_biotype=protein_coding;locus_tag=Synpcc7942_1238	TU	1258997			P	nrtB
1261868	1263199	-	ID=gene-Synpcc7942_1239;Name=Synpcc7942_1239;gbkey=Gene;gene_biotype=protein_coding;locus_tag=Synpcc7942_1239	TU	1260973			P	nrtA
1263263	1264801	-	ID=gene-Synpcc7942_1240;Name=Synpcc7942_1240;gbkey=Gene;gene_biotype=protein_coding;locus_tag=Synpcc7942_1240	TU	1262708			P	nirA
1265088	1266137	+	ID=gene-Synpcc7942_1241;Name=Synpcc7942_1241;gbkey=Gene;gene_biotype=protein_coding;locus_tag=Synpcc7942_1241	TU	1267052			R	nirB
1266128	1267057	+	ID=gene-Synpcc7942_1242;Name=Synpcc7942_1242;gbkey=Gene;gene_biotype=protein_coding;locus_tag=Synpcc7942_1242	diffuse end (no peak found)	1267232			K	ntcB
1273781	1274260	-	ID=gene-Synpcc7942_1250;Name=Synpcc7942_1250;gbkey=Gene;gene_biotype=protein_coding;locus_tag=Synpcc7942_1250	TU	1273781			C	psaF
1276940	1277221	-	ID=gene-Synpcc7942_1253;Name=Synpcc7942_1253;gbkey=Gene;gene_biotype=protein_coding;locus_tag=Synpcc7942_1253	diffuse end (no peak found)	1276445
1277460	1277855	+	ID=gene-Synpcc7942_1254;Name=Synpcc7942_1254;gbkey=Gene;gene_biotype=protein_coding;locus_tag=Synpcc7942_1254	diffuse end (diffuse peak)	1278030	1277993	0.428627	T
1281993	1283171	+	ID=gene-Synpcc7942_1259;Name=Synpcc7942_1259;gbkey=Gene;gene_biotype=protein_coding;locus_tag=Synpcc7942_1259	TU	1283209			P
1283244	1284071	+	ID=gene-Synpcc7942_1260;Name=Synpcc7942_1260;gbkey=Gene;gene_biotype=protein_coding;locus_tag=Synpcc7942_1260	diffuse end (no peak found)	1284406			M
1290360	1290953	-	ID=gene-Synpcc7942_1266;Name=Synpcc7942_1266;gbkey=Gene;gene_biotype=protein_coding;locus_tag=Synpcc7942_1266	TU	1289565			F	rdgB
1295129	1295425	+	ID=gene-Synpcc7942_1270;Name=Synpcc7942_1270;gbkey=Gene;gene_biotype=protein_coding;locus_tag=Synpcc7942_1270	defined end		1295522	0.466241	C
1298630	1299157	-	ID=gene-Synpcc7942_1274;Name=Synpcc7942_1274;gbkey=Gene;gene_biotype=protein_coding;locus_tag=Synpcc7942_1274	diffuse end (no peak found)	1298435			C	ycf37
1299187	1300350	-	ID=gene-Synpcc7942_1275;Name=Synpcc7942_1275;gbkey=Gene;gene_biotype=protein_coding;locus_tag=Synpcc7942_1275	TU	1299187			S
1301174	1301524	-	ID=gene-Synpcc7942_1277;Name=Synpcc7942_1277;gbkey=Gene;gene_biotype=protein_coding;locus_tag=Synpcc7942_1277	defined end		1301088	0.0217234	J	rplT
1301569	1301769	-	ID=gene-Synpcc7942_1278;Name=Synpcc7942_1278;gbkey=Gene;gene_biotype=protein_coding;locus_tag=Synpcc7942_1278	TU	1301194			J	rpmI
1303144	1303836	-	ID=gene-Synpcc7942_1281;Name=Synpcc7942_1281;gbkey=Gene;gene_biotype=protein_coding;locus_tag=Synpcc7942_1281	diffuse end (no peak found)	1302509
1309030	1310862	+	ID=gene-Synpcc7942_1287;Name=Synpcc7942_1287;gbkey=Gene;gene_biotype=protein_coding;locus_tag=Synpcc7942_1287	defined end		1310938	0.214512	Q
1311841	1313181	+	ID=gene-Synpcc7942_1289;Name=Synpcc7942_1289;gbkey=Gene;gene_biotype=protein_coding;locus_tag=Synpcc7942_1289	defined end		1313257	0.390625	O	pmbA
1313290	1313460	-	ID=gene-Synpcc7942_1290;Name=Synpcc7942_1290;gbkey=Gene;gene_biotype=protein_coding;locus_tag=Synpcc7942_1290	unclear	1313115	1313218			smtA
1313939	1316023	-	ID=gene-Synpcc7942_1292;Name=Synpcc7942_1292;gbkey=Gene;gene_biotype=protein_coding;locus_tag=Synpcc7942_1292	diffuse end (no peak found)	1313704			L	dnaG
1318734	1320302	+	ID=gene-Synpcc7942_1294;Name=Synpcc7942_1294;gbkey=Gene;gene_biotype=protein_coding;locus_tag=Synpcc7942_1294	defined end		1320457	0.322981	UT
1320370	1321758	-	ID=gene-Synpcc7942_1295;Name=Synpcc7942_1295;gbkey=Gene;gene_biotype=protein_coding;locus_tag=Synpcc7942_1295	diffuse end (no peak found)	1319895			I
1322910	1324319	+	ID=gene-Synpcc7942_1297;Name=Synpcc7942_1297;gbkey=Gene;gene_biotype=protein_coding;locus_tag=Synpcc7942_1297	defined end		1324382	0.0273438	C
1325107	1326837	+	ID=gene-Synpcc7942_1298;Name=Synpcc7942_1298;gbkey=Gene;gene_biotype=protein_coding;locus_tag=Synpcc7942_1298	defined end		1326922	0.344681	T
1330250	1330726	+	ID=gene-Synpcc7942_1302;Name=Synpcc7942_1302;gbkey=Gene;gene_biotype=protein_coding;locus_tag=Synpcc7942_1302	diffuse end (diffuse peak)	1330981	1330963	0.356619	T
1330752	1331150	-	ID=gene-Synpcc7942_1303;Name=Synpcc7942_1303;gbkey=Gene;gene_biotype=protein_coding;locus_tag=Synpcc7942_1303	diffuse end (no peak found)	1330577
1333522	1334082	-	ID=gene-Synpcc7942_1306;Name=Synpcc7942_1306;gbkey=Gene;gene_biotype=protein_coding;locus_tag=Synpcc7942_1306	defined end		1333478	0.261851	C
1342534	1344405	-	ID=gene-Synpcc7942_1314;Name=Synpcc7942_1314;gbkey=Gene;gene_biotype=protein_coding;locus_tag=Synpcc7942_1314	defined end		1342473	0.0111714	O	ftsH
1344583	1345983	-	ID=gene-Synpcc7942_1315;Name=Synpcc7942_1315;gbkey=Gene;gene_biotype=protein_coding;locus_tag=Synpcc7942_1315	TU	1344447			J	gid
1349340	1350296	-	ID=gene-Synpcc7942_1320;Name=Synpcc7942_1320;gbkey=Gene;gene_biotype=protein_coding;locus_tag=Synpcc7942_1320	diffuse end (no peak found)	1349165			S
1351613	1351840	+	ID=gene-Synpcc7942_1322;Name=Synpcc7942_1322;gbkey=Gene;gene_biotype=protein_coding;locus_tag=Synpcc7942_1322	defined end		1351898	0.0109193	C	psaE
1352829	1355588	-	ID=gene-Synpcc7942_1324;Name=Synpcc7942_1324;gbkey=Gene;gene_biotype=protein_coding;locus_tag=Synpcc7942_1324	diffuse end (diffuse peak)	1352534	1352534	0.0959016	L
1360808	1361101	+	ID=gene-Synpcc7942_1327;Name=Synpcc7942_1327;gbkey=Gene;gene_biotype=protein_coding;locus_tag=Synpcc7942_1327	defined end		1361249	0.183007
1361879	1362505	+	ID=gene-Synpcc7942_1329;Name=Synpcc7942_1329;gbkey=Gene;gene_biotype=protein_coding;locus_tag=Synpcc7942_1329	diffuse end (no peak found)	1363100			S
1363290	1363466	+	ID=gene-Synpcc7942_1331;Name=Synpcc7942_1331;gbkey=Gene;gene_biotype=protein_coding;locus_tag=Synpcc7942_1331	TU	1364081			C
1363471	1364091	+	ID=gene-Synpcc7942_1332;Name=Synpcc7942_1332;gbkey=Gene;gene_biotype=protein_coding;locus_tag=Synpcc7942_1332	TU	1364103			H
1372863	1373645	-	ID=gene-Synpcc7942_1338;Name=Synpcc7942_1338;gbkey=Gene;gene_biotype=protein_coding;locus_tag=Synpcc7942_1338	defined end		1372773	0.136
1373779	1373973	-	ID=gene-Synpcc7942_1339;Name=Synpcc7942_1339;gbkey=Gene;gene_biotype=protein_coding;locus_tag=Synpcc7942_1339	TU	1373723
1374061	1374639	-	ID=gene-Synpcc7942_1340;Name=Synpcc7942_1340;gbkey=Gene;gene_biotype=protein_coding;locus_tag=Synpcc7942_1340	TU	1374014			J	def
1377217	1378335	+	ID=gene-Synpcc7942_1343;Name=Synpcc7942_1343;gbkey=Gene;gene_biotype=protein_coding;locus_tag=Synpcc7942_1343	TU	1378970			C	ndhA
1378378	1378986	+	ID=gene-Synpcc7942_1344;Name=Synpcc7942_1344;gbkey=Gene;gene_biotype=protein_coding;locus_tag=Synpcc7942_1344	TU	1379581			C	ndhI
1378990	1379595	+	ID=gene-Synpcc7942_1345;Name=Synpcc7942_1345;gbkey=Gene;gene_biotype=protein_coding;locus_tag=Synpcc7942_1345	TU	1379910			C	ndhG
1379614	1379925	+	ID=gene-Synpcc7942_1346;Name=Synpcc7942_1346;gbkey=Gene;gene_biotype=protein_coding;locus_tag=Synpcc7942_1346	defined end		1380011	0.00697425	C	ndhE
1383192	1385162	+	ID=gene-Synpcc7942_1352;Name=Synpcc7942_1352;gbkey=Gene;gene_biotype=protein_coding;locus_tag=Synpcc7942_1352	defined end		1385298	0.446903	I	acsA
1388109	1390898	-	ID=gene-Synpcc7942_1355;Name=Synpcc7942_1355;gbkey=Gene;gene_biotype=protein_coding;locus_tag=Synpcc7942_1355	TU	1388096			TTT
1391347	1396770	-	ID=gene-Synpcc7942_1357;Name=Synpcc7942_1357;gbkey=Gene;gene_biotype=protein_coding;locus_tag=Synpcc7942_1357	TU	1390912			TTTTTT
1398294	1399499	-	ID=gene-Synpcc7942_1359;Name=Synpcc7942_1359;gbkey=Gene;gene_biotype=protein_coding;locus_tag=Synpcc7942_1359	TU	1398229			C
1401085	1401588	+	ID=gene-Synpcc7942_1361;Name=Synpcc7942_1361;gbkey=Gene;gene_biotype=protein_coding;locus_tag=Synpcc7942_1361	TU	1401592			U
1401672	1402157	+	ID=gene-Synpcc7942_1362;Name=Synpcc7942_1362;gbkey=Gene;gene_biotype=protein_coding;locus_tag=Synpcc7942_1362	diffuse end (no peak found)	1402412
1402353	1402640	+	ID=gene-Synpcc7942_1363;Name=Synpcc7942_1363;gbkey=Gene;gene_biotype=protein_coding;locus_tag=Synpcc7942_1363	TU	1402652
1402687	1403103	+	ID=gene-Synpcc7942_1364;Name=Synpcc7942_1364;gbkey=Gene;gene_biotype=protein_coding;locus_tag=Synpcc7942_1364	diffuse end (diffuse peak)	1403278	1403252	0.0998182
1407963	1408202	+	ID=gene-Synpcc7942_1370;Name=Synpcc7942_1370;gbkey=Gene;gene_biotype=protein_coding;locus_tag=Synpcc7942_1370	diffuse end (no peak found)	1408657
1409560	1413132	+	ID=gene-Synpcc7942_1372;Name=Synpcc7942_1372;gbkey=Gene;gene_biotype=protein_coding;locus_tag=Synpcc7942_1372	TU	1413146			EE	metH
1413287	1413982	-	ID=gene-Synpcc7942_1373;Name=Synpcc7942_1373;gbkey=Gene;gene_biotype=protein_coding;locus_tag=Synpcc7942_1373	defined end		1413228	0.0217308	O
1414283	1415914	-	ID=gene-Synpcc7942_1374;Name=Synpcc7942_1374;gbkey=Gene;gene_biotype=protein_coding;locus_tag=Synpcc7942_1374	TU	1414150			J	rluA
1416706	1417302	-	ID=gene-Synpcc7942_1376;Name=Synpcc7942_1376;gbkey=Gene;gene_biotype=protein_coding;locus_tag=Synpcc7942_1376	TU	1416702
1417540	1419879	+	ID=gene-Synpcc7942_1377;Name=Synpcc7942_1377;gbkey=Gene;gene_biotype=protein_coding;locus_tag=Synpcc7942_1377	defined end		1419935	0.317328	T
1424685	1426610	+	ID=gene-Synpcc7942_1381;Name=Synpcc7942_1381;gbkey=Gene;gene_biotype=protein_coding;locus_tag=Synpcc7942_1381	defined end		1426692	0.499886	J
1427042	1429711	+	ID=gene-Synpcc7942_1382;Name=Synpcc7942_1382;gbkey=Gene;gene_biotype=protein_coding;locus_tag=Synpcc7942_1382	diffuse end (no peak found)	1429946			TTT
1429798	1430310	-	ID=gene-Synpcc7942_1383;Name=Synpcc7942_1383;gbkey=Gene;gene_biotype=protein_coding;locus_tag=Synpcc7942_1383	defined end		1429718	0.204167	C	ppa
1430438	1431283	+	ID=gene-Synpcc7942_1384;Name=Synpcc7942_1384;gbkey=Gene;gene_biotype=protein_coding;locus_tag=Synpcc7942_1384	diffuse end (no peak found)	1431638			OO
1434538	1435620	-	ID=gene-Synpcc7942_1389;Name=Synpcc7942_1389;gbkey=Gene;gene_biotype=protein_coding;locus_tag=Synpcc7942_1389	diffuse end (no peak found)	1434363				psbAII
1435722	1436066	-	ID=gene-Synpcc7942_1390;Name=Synpcc7942_1390;gbkey=Gene;gene_biotype=protein_coding;locus_tag=Synpcc7942_1390	TU	1435684			F
1436154	1437692	+	ID=gene-Synpcc7942_1391;Name=Synpcc7942_1391;gbkey=Gene;gene_biotype=protein_coding;locus_tag=Synpcc7942_1391	diffuse end (no peak found)	1438027			O	comM
1443546	1445309	+	ID=gene-Synpcc7942_1394;Name=Synpcc7942_1394;gbkey=Gene;gene_biotype=protein_coding;locus_tag=Synpcc7942_1394	TU	1445724			R
1445743	1446000	-	ID=gene-Synpcc7942_1396;Name=Synpcc7942_1396;gbkey=Gene;gene_biotype=protein_coding;locus_tag=Synpcc7942_1396	diffuse end (no peak found)	1445548
1446191	1447519	+	ID=gene-Synpcc7942_1397;Name=Synpcc7942_1397;gbkey=Gene;gene_biotype=protein_coding;locus_tag=Synpcc7942_1397	defined end		1447582	0.0978429
1450087	1451241	-	ID=gene-Synpcc7942_1399;Name=Synpcc7942_1399;gbkey=Gene;gene_biotype=protein_coding;locus_tag=Synpcc7942_1399	TU	1449332			V
1451255	1452376	-	ID=gene-Synpcc7942_1400;Name=Synpcc7942_1400;gbkey=Gene;gene_biotype=protein_coding;locus_tag=Synpcc7942_1400	TU	1450620			G
1452727	1453104	-	ID=gene-Synpcc7942_1401;Name=Synpcc7942_1401;gbkey=Gene;gene_biotype=protein_coding;locus_tag=Synpcc7942_1401	diffuse end (no peak found)	1452532			Q
1456803	1457909	-	ID=gene-Synpcc7942_1406;Name=Synpcc7942_1406;gbkey=Gene;gene_biotype=protein_coding;locus_tag=Synpcc7942_1406	diffuse end (no peak found)	1456548			E	futC
1458057	1459688	+	ID=gene-Synpcc7942_1407;Name=Synpcc7942_1407;gbkey=Gene;gene_biotype=protein_coding;locus_tag=Synpcc7942_1407	TU	1459693			P	futB
1461949	1463571	-	ID=gene-Synpcc7942_1410;Name=Synpcc7942_1410;gbkey=Gene;gene_biotype=protein_coding;locus_tag=Synpcc7942_1410	defined end		1461891	0.0765681	E	leuA
1464368	1464817	-	ID=gene-Synpcc7942_1412;Name=Synpcc7942_1412;gbkey=Gene;gene_biotype=protein_coding;locus_tag=Synpcc7942_1412	diffuse end (no peak found)	1463793
1465709	1466434	-	ID=gene-Synpcc7942_1414;Name=Synpcc7942_1414;gbkey=Gene;gene_biotype=protein_coding;locus_tag=Synpcc7942_1414	defined end		1465592	0.438053	M
1466530	1468095	-	ID=gene-Synpcc7942_1415;Name=Synpcc7942_1415;gbkey=Gene;gene_biotype=protein_coding;locus_tag=Synpcc7942_1415	TU	1466479			C	ndhB
1468344	1470995	+	ID=gene-Synpcc7942_1416;Name=Synpcc7942_1416;gbkey=Gene;gene_biotype=protein_coding;locus_tag=Synpcc7942_1416	defined end		1471055	0.303303	LS	topA
1472585	1473445	+	ID=gene-Synpcc7942_1419;Name=Synpcc7942_1419;gbkey=Gene;gene_biotype=protein_coding;locus_tag=Synpcc7942_1419	TU	1474220			H	chlL
1473509	1474909	+	ID=gene-Synpcc7942_1420;Name=Synpcc7942_1420;gbkey=Gene;gene_biotype=protein_coding;locus_tag=Synpcc7942_1420	TU	1474961			H	chlN
1475239	1475547	+	ID=gene-Synpcc7942_1421;Name=Synpcc7942_1421;gbkey=Gene;gene_biotype=protein_coding;locus_tag=Synpcc7942_1421	diffuse end (diffuse peak)	1475722	1475641	0.490386	Q	ccmK
1475694	1475993	+	ID=gene-Synpcc7942_1422;Name=Synpcc7942_1422;gbkey=Gene;gene_biotype=protein_coding;locus_tag=Synpcc7942_1422	diffuse end (no peak found)	1476528			Q	ccmL
1476059	1477678	+	ID=gene-Synpcc7942_1423;Name=Synpcc7942_1423;gbkey=Gene;gene_biotype=protein_coding;locus_tag=Synpcc7942_1423	TU	1477893			RGGG	ccmM
1477713	1478198	+	ID=gene-Synpcc7942_1424;Name=Synpcc7942_1424;gbkey=Gene;gene_biotype=protein_coding;locus_tag=Synpcc7942_1424	TU	1478198			R	ccmN
1478240	1479070	+	ID=gene-Synpcc7942_1425;Name=Synpcc7942_1425;gbkey=Gene;gene_biotype=protein_coding;locus_tag=Synpcc7942_1425	defined end		1479183	0.0478618	Q	ccmO
1479461	1480879	+	ID=gene-Synpcc7942_1426;Name=Synpcc7942_1426;gbkey=Gene;gene_biotype=protein_coding;locus_tag=Synpcc7942_1426	TU	1481294			G	rbcL
1480970	1481305	+	ID=gene-Synpcc7942_1427;Name=Synpcc7942_1427;gbkey=Gene;gene_biotype=protein_coding;locus_tag=Synpcc7942_1427	defined end		1481354	0.0371535	G	rbcS
1482857	1483267	-	ID=gene-Synpcc7942_1429;Name=Synpcc7942_1429;gbkey=Gene;gene_biotype=protein_coding;locus_tag=Synpcc7942_1429	diffuse end (no peak found)	1482302
1483316	1484251	-	ID=gene-Synpcc7942_1430;Name=Synpcc7942_1430;gbkey=Gene;gene_biotype=protein_coding;locus_tag=Synpcc7942_1430	diffuse end (no peak found)	1483141
1484549	1484986	+	ID=gene-Synpcc7942_1431;Name=Synpcc7942_1431;gbkey=Gene;gene_biotype=protein_coding;locus_tag=Synpcc7942_1431	defined end		1485034	0.245658	O	rotA
1485025	1486710	-	ID=gene-Synpcc7942_1432;Name=Synpcc7942_1432;gbkey=Gene;gene_biotype=protein_coding;locus_tag=Synpcc7942_1432	defined end		1484913	0.185286	HH	ribA
1488255	1488854	-	ID=gene-Synpcc7942_1434;Name=Synpcc7942_1434;gbkey=Gene;gene_biotype=protein_coding;locus_tag=Synpcc7942_1434	TU	1488248
1491796	1492290	-	ID=gene-Synpcc7942_1438;Name=Synpcc7942_1438;gbkey=Gene;gene_biotype=protein_coding;locus_tag=Synpcc7942_1438	defined end		1491707	0.320125	T	nblC
1492429	1494030	-	ID=gene-Synpcc7942_1439;Name=Synpcc7942_1439;gbkey=Gene;gene_biotype=protein_coding;locus_tag=Synpcc7942_1439	defined end		1492366	0.0150285	C	ndhD2
1497217	1498290	+	ID=gene-Synpcc7942_1443;Name=Synpcc7942_1443;gbkey=Gene;gene_biotype=protein_coding;locus_tag=Synpcc7942_1443	defined end		1498368	0.00129933	G	fba
1499923	1500342	-	ID=gene-Synpcc7942_1446;Name=Synpcc7942_1446;gbkey=Gene;gene_biotype=protein_coding;locus_tag=Synpcc7942_1446	diffuse end (no peak found)	1499448
1500489	1501307	+	ID=gene-Synpcc7942_1447;Name=Synpcc7942_1447;gbkey=Gene;gene_biotype=protein_coding;locus_tag=Synpcc7942_1447	TU	1501307			P	icfA
1501343	1502305	+	ID=gene-Synpcc7942_1448;Name=Synpcc7942_1448;gbkey=Gene;gene_biotype=protein_coding;locus_tag=Synpcc7942_1448	defined end		1502362	0.134021	H	nadA
1504300	1504761	+	ID=gene-Synpcc7942_1451;Name=Synpcc7942_1451;gbkey=Gene;gene_biotype=protein_coding;locus_tag=Synpcc7942_1451	diffuse end (diffuse peak)	1504936	1504927	0.376552
1507284	1508324	+	ID=gene-Synpcc7942_1454;Name=Synpcc7942_1454;gbkey=Gene;gene_biotype=protein_coding;locus_tag=Synpcc7942_1454	defined end		1508400	0.262172	I	plsX
1511592	1512212	-	ID=gene-Synpcc7942_1459;Name=Synpcc7942_1459;gbkey=Gene;gene_biotype=protein_coding;locus_tag=Synpcc7942_1459	TU	1511592			J
1512321	1512578	-	ID=gene-Synpcc7942_1460;Name=Synpcc7942_1460;gbkey=Gene;gene_biotype=protein_coding;locus_tag=Synpcc7942_1460	diffuse end (diffuse peak)	1512006	1512010	0.413702	C
1517237	1518832	+	ID=gene-Synpcc7942_1464;Name=Synpcc7942_1464;gbkey=Gene;gene_biotype=protein_coding;locus_tag=Synpcc7942_1464	defined end		1518923	0.000253572		somA
1519664	1520668	+	ID=gene-Synpcc7942_1466;Name=Synpcc7942_1466;gbkey=Gene;gene_biotype=protein_coding;locus_tag=Synpcc7942_1466	defined end		1520793	0.398396	E	cysM
1520674	1521363	+	ID=gene-Synpcc7942_1467;Name=Synpcc7942_1467;gbkey=Gene;gene_biotype=protein_coding;locus_tag=Synpcc7942_1467	diffuse end (no peak found)	1521838			O
1521482	1522141	-	ID=gene-Synpcc7942_1468;Name=Synpcc7942_1468;gbkey=Gene;gene_biotype=protein_coding;locus_tag=Synpcc7942_1468	TU	1521449
1522138	1522719	-	ID=gene-Synpcc7942_1469;Name=Synpcc7942_1469;gbkey=Gene;gene_biotype=protein_coding;locus_tag=Synpcc7942_1469	TU	1521483			R
1522712	1523005	-	ID=gene-Synpcc7942_1470;Name=Synpcc7942_1470;gbkey=Gene;gene_biotype=protein_coding;locus_tag=Synpcc7942_1470	TU	1522157
1523002	1523259	-	ID=gene-Synpcc7942_1471;Name=Synpcc7942_1471;gbkey=Gene;gene_biotype=protein_coding;locus_tag=Synpcc7942_1471	TU	1522727
1523256	1523642	-	ID=gene-Synpcc7942_1472;Name=Synpcc7942_1472;gbkey=Gene;gene_biotype=protein_coding;locus_tag=Synpcc7942_1472	TU	1523021
1523639	1525081	-	ID=gene-Synpcc7942_1473;Name=Synpcc7942_1473;gbkey=Gene;gene_biotype=protein_coding;locus_tag=Synpcc7942_1473	TU	1523264			C	ndhD5
1525078	1525413	-	ID=gene-Synpcc7942_1474;Name=Synpcc7942_1474;gbkey=Gene;gene_biotype=protein_coding;locus_tag=Synpcc7942_1474	TU	1523823			P
1525833	1526954	-	ID=gene-Synpcc7942_1475;Name=Synpcc7942_1475;gbkey=Gene;gene_biotype=protein_coding;locus_tag=Synpcc7942_1475	defined end		1525784	0.0249494	C	sbtA
1527717	1528031	+	ID=gene-Synpcc7942_1476;Name=Synpcc7942_1476;gbkey=Gene;gene_biotype=protein_coding;locus_tag=Synpcc7942_1476	diffuse end (diffuse peak)	1528346	1528344	0.313735
1530415	1530852	-	ID=gene-Synpcc7942_1478;Name=Synpcc7942_1478;gbkey=Gene;gene_biotype=protein_coding;locus_tag=Synpcc7942_1478	diffuse end (no peak found)	1530020			C	cytM
1531745	1532398	-	ID=gene-Synpcc7942_1481;Name=Synpcc7942_1481;gbkey=Gene;gene_biotype=protein_coding;locus_tag=Synpcc7942_1481	diffuse end (no peak found)	1531510			E	hisH
1536986	1537594	+	ID=gene-Synpcc7942_1487;Name=Synpcc7942_1487;gbkey=Gene;gene_biotype=protein_coding;locus_tag=Synpcc7942_1487	defined end		1537654	0.0107527	J	rpsD
1538545	1539897	+	ID=gene-Synpcc7942_1488;Name=Synpcc7942_1488;gbkey=Gene;gene_biotype=protein_coding;locus_tag=Synpcc7942_1488	defined end		1540198	0.349809	P	cmpA
1539953	1540789	+	ID=gene-Synpcc7942_1489;Name=Synpcc7942_1489;gbkey=Gene;gene_biotype=protein_coding;locus_tag=Synpcc7942_1489	TU	1542804			P	cmpB
1540818	1542809	+	ID=gene-Synpcc7942_1490;Name=Synpcc7942_1490;gbkey=Gene;gene_biotype=protein_coding;locus_tag=Synpcc7942_1490	TU	1542809			PP	cmpC
1542834	1543670	+	ID=gene-Synpcc7942_1491;Name=Synpcc7942_1491;gbkey=Gene;gene_biotype=protein_coding;locus_tag=Synpcc7942_1491	defined end		1543735	0.00830929	P	cmpD
1546647	1547552	-	ID=gene-Synpcc7942_1496;Name=Synpcc7942_1496;gbkey=Gene;gene_biotype=protein_coding;locus_tag=Synpcc7942_1496	diffuse end (no peak found)	1546372			E	argB
1547545	1548105	-	ID=gene-Synpcc7942_1497;Name=Synpcc7942_1497;gbkey=Gene;gene_biotype=protein_coding;locus_tag=Synpcc7942_1497	TU	1546710			C
1548631	1548930	-	ID=gene-Synpcc7942_1499;Name=Synpcc7942_1499;gbkey=Gene;gene_biotype=protein_coding;locus_tag=Synpcc7942_1499	defined end		1548559	0.0097268	C	petF
1550078	1551718	-	ID=gene-Synpcc7942_1501;Name=Synpcc7942_1501;gbkey=Gene;gene_biotype=protein_coding;locus_tag=Synpcc7942_1501	diffuse end (no peak found)	1549543			H	serA
1553330	1554718	+	ID=gene-Synpcc7942_1504;Name=Synpcc7942_1504;gbkey=Gene;gene_biotype=protein_coding;locus_tag=Synpcc7942_1504	diffuse end (no peak found)	1555053			S
1554839	1555936	-	ID=gene-Synpcc7942_1505;Name=Synpcc7942_1505;gbkey=Gene;gene_biotype=protein_coding;locus_tag=Synpcc7942_1505	diffuse end (no peak found)	1554584			C	leuB
1556097	1556513	-	ID=gene-Synpcc7942_1506;Name=Synpcc7942_1506;gbkey=Gene;gene_biotype=protein_coding;locus_tag=Synpcc7942_1506	diffuse end (no peak found)	1555622
1559329	1560402	+	ID=gene-Synpcc7942_1509;Name=Synpcc7942_1509;gbkey=Gene;gene_biotype=protein_coding;locus_tag=Synpcc7942_1509	diffuse end (no peak found)	1560597			J	trmU
1560399	1561178	-	ID=gene-Synpcc7942_1510;Name=Synpcc7942_1510;gbkey=Gene;gene_biotype=protein_coding;locus_tag=Synpcc7942_1510	diffuse end (diffuse peak)	1560124	1560135	0.156333	K	sigF1
1561467	1561904	-	ID=gene-Synpcc7942_1511;Name=Synpcc7942_1511;gbkey=Gene;gene_biotype=protein_coding;locus_tag=Synpcc7942_1511	TU	1561212			S
1565391	1566290	+	ID=gene-Synpcc7942_1515;Name=Synpcc7942_1515;gbkey=Gene;gene_biotype=protein_coding;locus_tag=Synpcc7942_1515	diffuse end (diffuse peak)	1566505	1566502	0.325	T
1566943	1568316	-	ID=gene-Synpcc7942_1517;Name=Synpcc7942_1517;gbkey=Gene;gene_biotype=protein_coding;locus_tag=Synpcc7942_1517	diffuse end (no peak found)	1566768			T
1570976	1572280	-	ID=gene-Synpcc7942_1519;Name=Synpcc7942_1519;gbkey=Gene;gene_biotype=protein_coding;locus_tag=Synpcc7942_1519	defined end		1570869	0.086262	E	hisD
1572486	1572782	+	ID=gene-Synpcc7942_1520;Name=Synpcc7942_1520;gbkey=Gene;gene_biotype=protein_coding;locus_tag=Synpcc7942_1520	defined end		1572960	0.118173	J	rpsT
1572849	1573646	+	ID=gene-Synpcc7942_1521;Name=Synpcc7942_1521;gbkey=Gene;gene_biotype=protein_coding;locus_tag=Synpcc7942_1521	TU	1573680			N	tatD
1573729	1577031	+	ID=gene-Synpcc7942_1522;Name=Synpcc7942_1522;gbkey=Gene;gene_biotype=protein_coding;locus_tag=Synpcc7942_1522	TU	1579006			K	rpoB
1577150	1579024	+	ID=gene-Synpcc7942_1523;Name=Synpcc7942_1523;gbkey=Gene;gene_biotype=protein_coding;locus_tag=Synpcc7942_1523	TU	1581179				rpoC1
1579094	1583050	+	ID=gene-Synpcc7942_1524;Name=Synpcc7942_1524;gbkey=Gene;gene_biotype=protein_coding;locus_tag=Synpcc7942_1524	defined end		1583109	0.0209121		rpoC2
1583407	1585200	+	ID=gene-Synpcc7942_1525;Name=Synpcc7942_1525;gbkey=Gene;gene_biotype=protein_coding;locus_tag=Synpcc7942_1525	defined end		1585272	0.0521822	T	typA
1586243	1588759	+	ID=gene-Synpcc7942_1527;Name=Synpcc7942_1527;gbkey=Gene;gene_biotype=protein_coding;locus_tag=Synpcc7942_1527	defined end		1588958	0.464892	CK
1592254	1593093	+	ID=gene-Synpcc7942_1533;Name=Synpcc7942_1533;gbkey=Gene;gene_biotype=protein_coding;locus_tag=Synpcc7942_1533	TU	1593182			C	sdhB
1593215	1595422	+	ID=gene-Synpcc7942_1534;Name=Synpcc7942_1534;gbkey=Gene;gene_biotype=protein_coding;locus_tag=Synpcc7942_1534	TU	1595479			J
1595486	1595944	+	ID=gene-Synpcc7942_1535;Name=Synpcc7942_1535;gbkey=Gene;gene_biotype=protein_coding;locus_tag=Synpcc7942_1535	TU	1596599				rbcX
1599353	1600381	-	ID=gene-Synpcc7942_1542;Name=Synpcc7942_1542;gbkey=Gene;gene_biotype=protein_coding;locus_tag=Synpcc7942_1542	defined end		1599300	0.404908	C	isiA
1601056	1601511	+	ID=gene-Synpcc7942_1545;Name=Synpcc7942_1545;gbkey=Gene;gene_biotype=protein_coding;locus_tag=Synpcc7942_1545	diffuse end (no peak found)	1601826			V
1609373	1610356	-	ID=gene-Synpcc7942_1552;Name=Synpcc7942_1552;gbkey=Gene;gene_biotype=protein_coding;locus_tag=Synpcc7942_1552	defined end		1609261	0.116379	E	ilvC
1611260	1611853	-	ID=gene-Synpcc7942_1554;Name=Synpcc7942_1554;gbkey=Gene;gene_biotype=protein_coding;locus_tag=Synpcc7942_1554	defined end		1611205	0.0324484	O	clpP1
1611906	1612748	+	ID=gene-Synpcc7942_1555;Name=Synpcc7942_1555;gbkey=Gene;gene_biotype=protein_coding;locus_tag=Synpcc7942_1555	TU	1612832			C
1612870	1613448	+	ID=gene-Synpcc7942_1556;Name=Synpcc7942_1556;gbkey=Gene;gene_biotype=protein_coding;locus_tag=Synpcc7942_1556	diffuse end (no peak found)	1613623
1613464	1614396	-	ID=gene-Synpcc7942_1557;Name=Synpcc7942_1557;gbkey=Gene;gene_biotype=protein_coding;locus_tag=Synpcc7942_1557	defined end		1613297	0.250485	K	rpoD6
1616284	1616958	+	ID=gene-Synpcc7942_1559;Name=Synpcc7942_1559;gbkey=Gene;gene_biotype=protein_coding;locus_tag=Synpcc7942_1559	TU	1617011			R
1617134	1617292	+	ID=gene-Synpcc7942_1560;Name=Synpcc7942_1560;gbkey=Gene;gene_biotype=protein_coding;locus_tag=Synpcc7942_1560	diffuse end (no peak found)	1617547
1618181	1618687	-	ID=gene-Synpcc7942_1561;Name=Synpcc7942_1561;gbkey=Gene;gene_biotype=protein_coding;locus_tag=Synpcc7942_1561	TU	1618177
1618800	1619696	-	ID=gene-Synpcc7942_1562;Name=Synpcc7942_1562;gbkey=Gene;gene_biotype=protein_coding;locus_tag=Synpcc7942_1562	TU	1618788			O	draG
1625702	1626019	-	ID=gene-Synpcc7942_1567;Name=Synpcc7942_1567;gbkey=Gene;gene_biotype=protein_coding;locus_tag=Synpcc7942_1567	diffuse end (no peak found)	1625307
1626357	1626596	-	ID=gene-Synpcc7942_1568;Name=Synpcc7942_1568;gbkey=Gene;gene_biotype=protein_coding;locus_tag=Synpcc7942_1568	TU	1626062
1626654	1627115	-	ID=gene-Synpcc7942_1569;Name=Synpcc7942_1569;gbkey=Gene;gene_biotype=protein_coding;locus_tag=Synpcc7942_1569	TU	1626359			R
1627206	1629449	-	ID=gene-Synpcc7942_1570;Name=Synpcc7942_1570;gbkey=Gene;gene_biotype=protein_coding;locus_tag=Synpcc7942_1570	TU	1626671			P	pacS
1631339	1632925	+	ID=gene-Synpcc7942_1572;Name=Synpcc7942_1572;gbkey=Gene;gene_biotype=protein_coding;locus_tag=Synpcc7942_1572	TU	1633780			I
1632994	1633794	+	ID=gene-Synpcc7942_1573;Name=Synpcc7942_1573;gbkey=Gene;gene_biotype=protein_coding;locus_tag=Synpcc7942_1573	defined end		1633972	0.436199	I
1642172	1643011	-	ID=gene-Synpcc7942_1578;Name=Synpcc7942_1578;gbkey=Gene;gene_biotype=protein_coding;locus_tag=Synpcc7942_1578	TU	1642060			U	tatC
1652732	1653172	-	ID=gene-Synpcc7942_1587;Name=Synpcc7942_1587;gbkey=Gene;gene_biotype=protein_coding;locus_tag=Synpcc7942_1587	diffuse end (diffuse peak)	1652417	1652419	0.437144	S
1657274	1658131	-	ID=gene-Synpcc7942_1590;Name=Synpcc7942_1590;gbkey=Gene;gene_biotype=protein_coding;locus_tag=Synpcc7942_1590	TU	1657242			C
1658135	1659022	-	ID=gene-Synpcc7942_1591;Name=Synpcc7942_1591;gbkey=Gene;gene_biotype=protein_coding;locus_tag=Synpcc7942_1591	TU	1657280			J	nbp1
1660025	1660720	+	ID=gene-Synpcc7942_1593;Name=Synpcc7942_1593;gbkey=Gene;gene_biotype=protein_coding;locus_tag=Synpcc7942_1593	TU	1661155
1660735	1661760	+	ID=gene-Synpcc7942_1594;Name=Synpcc7942_1594;gbkey=Gene;gene_biotype=protein_coding;locus_tag=Synpcc7942_1594	TU	1661995			R
1661770	1662753	+	ID=gene-Synpcc7942_1595;Name=Synpcc7942_1595;gbkey=Gene;gene_biotype=protein_coding;locus_tag=Synpcc7942_1595	TU	1662775			I	accA
1663657	1664298	+	ID=gene-Synpcc7942_1597;Name=Synpcc7942_1597;gbkey=Gene;gene_biotype=protein_coding;locus_tag=Synpcc7942_1597	TU	1664310			H	folE
1665097	1666182	+	ID=gene-Synpcc7942_1599;Name=Synpcc7942_1599;gbkey=Gene;gene_biotype=protein_coding;locus_tag=Synpcc7942_1599	defined end		1666249	0.314657	D
1675456	1678869	+	ID=gene-Synpcc7942_1609;Name=Synpcc7942_1609;gbkey=Gene;gene_biotype=protein_coding;locus_tag=Synpcc7942_1609	defined end		1678942	0.101322	L	nrdJ
1678977	1680389	-	ID=gene-Synpcc7942_1610;Name=Synpcc7942_1610;gbkey=Gene;gene_biotype=protein_coding;locus_tag=Synpcc7942_1610	defined end		1678903	0.0868664	C	pntB
1680389	1680682	-	ID=gene-Synpcc7942_1611;Name=Synpcc7942_1611;gbkey=Gene;gene_biotype=protein_coding;locus_tag=Synpcc7942_1611	TU	1678994			C	pntA
1680679	1681905	-	ID=gene-Synpcc7942_1612;Name=Synpcc7942_1612;gbkey=Gene;gene_biotype=protein_coding;locus_tag=Synpcc7942_1612	TU	1680404			C	pntA
1682042	1682617	+	ID=gene-Synpcc7942_1613;Name=Synpcc7942_1613;gbkey=Gene;gene_biotype=protein_coding;locus_tag=Synpcc7942_1613	TU	1682792
1683163	1683549	+	ID=gene-Synpcc7942_1616;Name=Synpcc7942_1616;gbkey=Gene;gene_biotype=protein_coding;locus_tag=Synpcc7942_1616	defined end		1683649	0.34746	C
1683752	1684930	+	ID=gene-Synpcc7942_1617;Name=Synpcc7942_1617;gbkey=Gene;gene_biotype=protein_coding;locus_tag=Synpcc7942_1617	TU	1685425			M	yidC
1684927	1685433	+	ID=gene-Synpcc7942_1618;Name=Synpcc7942_1618;gbkey=Gene;gene_biotype=protein_coding;locus_tag=Synpcc7942_1618	TU	1685928			R
1687584	1689152	-	ID=gene-Synpcc7942_1621;Name=Synpcc7942_1621;gbkey=Gene;gene_biotype=protein_coding;locus_tag=Synpcc7942_1621	diffuse end (diffuse peak)	1687409	1687415	0.0911392	R
1689721	1692192	+	ID=gene-Synpcc7942_1622;Name=Synpcc7942_1622;gbkey=Gene;gene_biotype=protein_coding;locus_tag=Synpcc7942_1622	diffuse end (no peak found)	1692487			JJ
1695068	1695550	-	ID=gene-Synpcc7942_1626;Name=Synpcc7942_1626;gbkey=Gene;gene_biotype=protein_coding;locus_tag=Synpcc7942_1626	TU	1695060
1695554	1696852	-	ID=gene-Synpcc7942_1627;Name=Synpcc7942_1627;gbkey=Gene;gene_biotype=protein_coding;locus_tag=Synpcc7942_1627	defined end		1695495	0.496716
1697252	1697971	+	ID=gene-Synpcc7942_1628;Name=Synpcc7942_1628;gbkey=Gene;gene_biotype=protein_coding;locus_tag=Synpcc7942_1628	diffuse end (no peak found)	1698306
1698933	1699268	+	ID=gene-Synpcc7942_1630;Name=Synpcc7942_1630;gbkey=Gene;gene_biotype=protein_coding;locus_tag=Synpcc7942_1630	defined end		1699352	0.120474	C	cytA
1699269	1700168	+	ID=gene-Synpcc7942_1631;Name=Synpcc7942_1631;gbkey=Gene;gene_biotype=protein_coding;locus_tag=Synpcc7942_1631	diffuse end (no peak found)	1700483			R	cytB
1701369	1702091	+	ID=gene-Synpcc7942_1633;Name=Synpcc7942_1633;gbkey=Gene;gene_biotype=protein_coding;locus_tag=Synpcc7942_1633	diffuse end (diffuse peak)	1702266	1702215	0.148711
1702113	1702652	-	ID=gene-Synpcc7942_1634;Name=Synpcc7942_1634;gbkey=Gene;gene_biotype=protein_coding;locus_tag=Synpcc7942_1634	defined end		1701701	0.222052	F
1702823	1704469	-	ID=gene-Synpcc7942_1635;Name=Synpcc7942_1635;gbkey=Gene;gene_biotype=protein_coding;locus_tag=Synpcc7942_1635	diffuse end (no peak found)	1702608				somB2
1704606	1705013	-	ID=gene-Synpcc7942_1636;Name=Synpcc7942_1636;gbkey=Gene;gene_biotype=protein_coding;locus_tag=Synpcc7942_1636	TU	1704549			H	dcoHI
1706685	1706951	+	ID=gene-Synpcc7942_1638;Name=Synpcc7942_1638;gbkey=Gene;gene_biotype=protein_coding;locus_tag=Synpcc7942_1638	defined end		1707052	0.228055
1710353	1711873	+	ID=gene-Synpcc7942_1643;Name=Synpcc7942_1643;gbkey=Gene;gene_biotype=protein_coding;locus_tag=Synpcc7942_1643	TU	1711882			TTT
1712014	1712817	+	ID=gene-Synpcc7942_1644;Name=Synpcc7942_1644;gbkey=Gene;gene_biotype=protein_coding;locus_tag=Synpcc7942_1644	TU	1712923			R
1712986	1713297	+	ID=gene-Synpcc7942_R0036;Name=rnpB;gbkey=Gene;gene=rnpB;gene_biotype=misc_RNA;locus_tag=Synpcc7942_R0036	defined end		1713315	0.00368881		rnpB
1714348	1715070	+	ID=gene-Synpcc7942_1646;Name=Synpcc7942_1646;gbkey=Gene;gene_biotype=protein_coding;locus_tag=Synpcc7942_1646	defined end		1715157	0.256826
1717707	1720946	-	ID=gene-Synpcc7942_1650;Name=Synpcc7942_1650;gbkey=Gene;gene_biotype=protein_coding;locus_tag=Synpcc7942_1650	TU	1717512			G
1721058	1721795	+	ID=gene-Synpcc7942_1651;Name=Synpcc7942_1651;gbkey=Gene;gene_biotype=protein_coding;locus_tag=Synpcc7942_1651	diffuse end (no peak found)	1722110			M	rffM
1725260	1725829	-	ID=gene-Synpcc7942_1655;Name=Synpcc7942_1655;gbkey=Gene;gene_biotype=protein_coding;locus_tag=Synpcc7942_1655	diffuse end (no peak found)	1724985
1725919	1728081	-	ID=gene-Synpcc7942_1656;Name=Synpcc7942_1656;gbkey=Gene;gene_biotype=protein_coding;locus_tag=Synpcc7942_1656	defined end		1725862	0.169287	P	katG
1728453	1728674	+	ID=gene-Synpcc7942_1657;Name=Synpcc7942_1657;gbkey=Gene;gene_biotype=protein_coding;locus_tag=Synpcc7942_1657	defined end		1728710	0.494066
1729384	1730031	+	ID=gene-Synpcc7942_1659;Name=Synpcc7942_1659;gbkey=Gene;gene_biotype=protein_coding;locus_tag=Synpcc7942_1659	diffuse end (no peak found)	1730366			C
1735155	1735859	-	ID=gene-Synpcc7942_1666;Name=Synpcc7942_1666;gbkey=Gene;gene_biotype=protein_coding;locus_tag=Synpcc7942_1666	defined end		1735060	0.347985	R
1742508	1743233	+	ID=gene-Synpcc7942_1672;Name=Synpcc7942_1672;gbkey=Gene;gene_biotype=protein_coding;locus_tag=Synpcc7942_1672	diffuse end (no peak found)	1743548			M	vanY
1743855	1744166	-	ID=gene-Synpcc7942_1674;Name=Synpcc7942_1674;gbkey=Gene;gene_biotype=protein_coding;locus_tag=Synpcc7942_1674	defined end		1743785	0.103896
1744281	1744766	-	ID=gene-Synpcc7942_1675;Name=Synpcc7942_1675;gbkey=Gene;gene_biotype=protein_coding;locus_tag=Synpcc7942_1675	TU	1744218
1746611	1747153	-	ID=gene-Synpcc7942_1678;Name=Synpcc7942_1678;gbkey=Gene;gene_biotype=protein_coding;locus_tag=Synpcc7942_1678	defined end		1746125	0.491228	C
1747252	1747590	+	ID=gene-Synpcc7942_1679;Name=Synpcc7942_1679;gbkey=Gene;gene_biotype=protein_coding;locus_tag=Synpcc7942_1679	defined end		1747677	0.220018	C	psb28
1751336	1751956	+	ID=gene-Synpcc7942_1684;Name=Synpcc7942_1684;gbkey=Gene;gene_biotype=protein_coding;locus_tag=Synpcc7942_1684	TU	1752211			T	cysR
1752002	1752862	+	ID=gene-Synpcc7942_1685;Name=Synpcc7942_1685;gbkey=Gene;gene_biotype=protein_coding;locus_tag=Synpcc7942_1685	defined end		1752926	0.122581	P	cysW
1763712	1764452	-	ID=gene-Synpcc7942_1696;Name=Synpcc7942_1696;gbkey=Gene;gene_biotype=protein_coding;locus_tag=Synpcc7942_1696	diffuse end (no peak found)	1763337			R
1765087	1765428	+	ID=gene-Synpcc7942_1698;Name=Synpcc7942_1698;gbkey=Gene;gene_biotype=protein_coding;locus_tag=Synpcc7942_1698	diffuse end (no peak found)	1765683			K
1780048	1780278	+	ID=gene-Synpcc7942_1710;Name=Synpcc7942_1710;gbkey=Gene;gene_biotype=protein_coding;locus_tag=Synpcc7942_1710	TU	1780833			K	rpoZ
1780275	1780847	+	ID=gene-Synpcc7942_1711;Name=Synpcc7942_1711;gbkey=Gene;gene_biotype=protein_coding;locus_tag=Synpcc7942_1711	diffuse end (no peak found)	1781022
1783939	1787655	-	ID=gene-Synpcc7942_1716;Name=Synpcc7942_1716;gbkey=Gene;gene_biotype=protein_coding;locus_tag=Synpcc7942_1716	defined end		1783841	0.205128	TT
1787724	1789025	-	ID=gene-Synpcc7942_1717;Name=Synpcc7942_1717;gbkey=Gene;gene_biotype=protein_coding;locus_tag=Synpcc7942_1717	TU	1787696			C	glcF
1789028	1790305	-	ID=gene-Synpcc7942_1718;Name=Synpcc7942_1718;gbkey=Gene;gene_biotype=protein_coding;locus_tag=Synpcc7942_1718	TU	1787733			C	glcE
1790369	1791796	-	ID=gene-Synpcc7942_1719;Name=Synpcc7942_1719;gbkey=Gene;gene_biotype=protein_coding;locus_tag=Synpcc7942_1719	TU	1790347			C	icd
1793212	1793916	-	ID=gene-Synpcc7942_1721;Name=Synpcc7942_1721;gbkey=Gene;gene_biotype=protein_coding;locus_tag=Synpcc7942_1721	TU	1793173			R
1797078	1797386	-	ID=gene-Synpcc7942_1724;Name=Synpcc7942_1724;gbkey=Gene;gene_biotype=protein_coding;locus_tag=Synpcc7942_1724	diffuse end (no peak found)	1796563
1803168	1803578	-	ID=gene-Synpcc7942_1732;Name=Synpcc7942_1732;gbkey=Gene;gene_biotype=protein_coding;locus_tag=Synpcc7942_1732	diffuse end (no peak found)	1802893
1803575	1804219	-	ID=gene-Synpcc7942_1733;Name=Synpcc7942_1733;gbkey=Gene;gene_biotype=protein_coding;locus_tag=Synpcc7942_1733	TU	1803180			K	sufR
1804395	1804757	+	ID=gene-Synpcc7942_1734;Name=Synpcc7942_1734;gbkey=Gene;gene_biotype=protein_coding;locus_tag=Synpcc7942_1734	TU	1806232			C	ftrC
1804805	1806244	+	ID=gene-Synpcc7942_1735;Name=Synpcc7942_1735;gbkey=Gene;gene_biotype=protein_coding;locus_tag=Synpcc7942_1735	TU	1807059			O	sufB
1806290	1807075	+	ID=gene-Synpcc7942_1736;Name=Synpcc7942_1736;gbkey=Gene;gene_biotype=protein_coding;locus_tag=Synpcc7942_1736	TU	1808390			O	sufC
1807075	1808403	+	ID=gene-Synpcc7942_1737;Name=Synpcc7942_1737;gbkey=Gene;gene_biotype=protein_coding;locus_tag=Synpcc7942_1737	TU	1809658			O	sufD
1808413	1809672	+	ID=gene-Synpcc7942_1738;Name=Synpcc7942_1738;gbkey=Gene;gene_biotype=protein_coding;locus_tag=Synpcc7942_1738	TU	1810127			E	sufS
1811099	1812535	-	ID=gene-Synpcc7942_1741;Name=Synpcc7942_1741;gbkey=Gene;gene_biotype=protein_coding;locus_tag=Synpcc7942_1741	diffuse end (no peak found)	1810824			M	murC
1812814	1813833	+	ID=gene-Synpcc7942_1742;Name=Synpcc7942_1742;gbkey=Gene;gene_biotype=protein_coding;locus_tag=Synpcc7942_1742	defined end		1813895	0.0119808	G	gap2
1814092	1815276	+	ID=gene-Synpcc7942_1743;Name=Synpcc7942_1743;gbkey=Gene;gene_biotype=protein_coding;locus_tag=Synpcc7942_1743	defined end		1815377	0.225352	C	ndhH
1816600	1817562	-	ID=gene-Synpcc7942_1746;Name=Synpcc7942_1746;gbkey=Gene;gene_biotype=protein_coding;locus_tag=Synpcc7942_1746	defined end		1816506	0.0609918	K	rpoD2
1817778	1818962	-	ID=gene-Synpcc7942_1747;Name=Synpcc7942_1747;gbkey=Gene;gene_biotype=protein_coding;locus_tag=Synpcc7942_1747	TU	1817739			R
1819754	1820146	-	ID=gene-Synpcc7942_1749;Name=Synpcc7942_1749;gbkey=Gene;gene_biotype=protein_coding;locus_tag=Synpcc7942_1749	diffuse end (diffuse peak)	1819579	1819663	0.368614	C	fer
1820146	1820532	-	ID=gene-Synpcc7942_1750;Name=Synpcc7942_1750;gbkey=Gene;gene_biotype=protein_coding;locus_tag=Synpcc7942_1750	diffuse end (no peak found)	1819851			C	ycf35
1820575	1820778	-	ID=gene-Synpcc7942_1751;Name=Synpcc7942_1751;gbkey=Gene;gene_biotype=protein_coding;locus_tag=Synpcc7942_1751	TU	1820160
1821018	1821770	-	ID=gene-Synpcc7942_1752;Name=Synpcc7942_1752;gbkey=Gene;gene_biotype=protein_coding;locus_tag=Synpcc7942_1752	TU	1820871			R
1824648	1824935	+	ID=gene-Synpcc7942_1757;Name=Synpcc7942_1757;gbkey=Gene;gene_biotype=protein_coding;locus_tag=Synpcc7942_1757	defined end		1825010	0.0666542
1825182	1826267	-	ID=gene-Synpcc7942_1758;Name=Synpcc7942_1758;gbkey=Gene;gene_biotype=protein_coding;locus_tag=Synpcc7942_1758	defined end		1824976	0.146341	J
1826249	1826452	-	ID=gene-Synpcc7942_1759;Name=Synpcc7942_1759;gbkey=Gene;gene_biotype=protein_coding;locus_tag=Synpcc7942_1759	TU	1825774			C
1832998	1834029	-	ID=gene-Synpcc7942_1766;Name=Synpcc7942_1766;gbkey=Gene;gene_biotype=protein_coding;locus_tag=Synpcc7942_1766	TU	1832323			C	cydB
1834078	1835490	-	ID=gene-Synpcc7942_1767;Name=Synpcc7942_1767;gbkey=Gene;gene_biotype=protein_coding;locus_tag=Synpcc7942_1767	TU	1833043			C	cydA
1837162	1838652	+	ID=gene-Synpcc7942_1771;Name=Synpcc7942_1771;gbkey=Gene;gene_biotype=protein_coding;locus_tag=Synpcc7942_1771	TU	1838689			U	ffh
1838756	1839004	+	ID=gene-Synpcc7942_1772;Name=Synpcc7942_1772;gbkey=Gene;gene_biotype=protein_coding;locus_tag=Synpcc7942_1772	TU	1839319			J	rpsP
1839008	1839325	+	ID=gene-Synpcc7942_1773;Name=Synpcc7942_1773;gbkey=Gene;gene_biotype=protein_coding;locus_tag=Synpcc7942_1773	TU	1839325			R
1839385	1839558	+	ID=gene-Synpcc7942_1774;Name=Synpcc7942_1774;gbkey=Gene;gene_biotype=protein_coding;locus_tag=Synpcc7942_1774	defined end		1839605	0.47611	J	rpsU
1840742	1840999	+	ID=gene-Synpcc7942_1776;Name=Synpcc7942_1776;gbkey=Gene;gene_biotype=protein_coding;locus_tag=Synpcc7942_1776	diffuse end (diffuse peak)	1841234	1841216	0.372296
1841045	1841998	+	ID=gene-Synpcc7942_1777;Name=Synpcc7942_1777;gbkey=Gene;gene_biotype=protein_coding;locus_tag=Synpcc7942_1777	diffuse end (no peak found)	1842173
1847829	1849121	-	ID=gene-Synpcc7942_1782;Name=Synpcc7942_1782;gbkey=Gene;gene_biotype=protein_coding;locus_tag=Synpcc7942_1782	defined end		1847775	0.0584478	E	thrC
1852529	1853311	+	ID=gene-Synpcc7942_1784;Name=Synpcc7942_1784;gbkey=Gene;gene_biotype=protein_coding;locus_tag=Synpcc7942_1784	diffuse end (diffuse peak)	1853606	1853594	0.444022	K	sigF2
1853723	1854250	-	ID=gene-Synpcc7942_1786;Name=Synpcc7942_1786;gbkey=Gene;gene_biotype=protein_coding;locus_tag=Synpcc7942_1786	diffuse end (no peak found)	1853548			C	ycf51
1854247	1854729	-	ID=gene-Synpcc7942_1787;Name=Synpcc7942_1787;gbkey=Gene;gene_biotype=protein_coding;locus_tag=Synpcc7942_1787	TU	1853732			O	nifU
1855204	1859910	+	ID=gene-Synpcc7942_1788;Name=Synpcc7942_1788;gbkey=Gene;gene_biotype=protein_coding;locus_tag=Synpcc7942_1788	TU	1859978			U
1860032	1861012	+	ID=gene-Synpcc7942_1789;Name=Synpcc7942_1789;gbkey=Gene;gene_biotype=protein_coding;locus_tag=Synpcc7942_1789	defined end		1861079	0.42838	O	dnaJ2
1863290	1864270	+	ID=gene-Synpcc7942_1792;Name=Synpcc7942_1792;gbkey=Gene;gene_biotype=protein_coding;locus_tag=Synpcc7942_1792	defined end		1864380	0.285164	H	hemB
1866456	1866749	-	ID=gene-Synpcc7942_1796;Name=Synpcc7942_1796;gbkey=Gene;gene_biotype=protein_coding;locus_tag=Synpcc7942_1796	diffuse end (no peak found)	1865981			Q
1866873	1867376	+	ID=gene-Synpcc7942_1797;Name=Synpcc7942_1797;gbkey=Gene;gene_biotype=protein_coding;locus_tag=Synpcc7942_1797	diffuse end (no peak found)	1867711			L
1867864	1868490	+	ID=gene-Synpcc7942_1798;Name=Synpcc7942_1798;gbkey=Gene;gene_biotype=protein_coding;locus_tag=Synpcc7942_1798	diffuse end (no peak found)	1868845
1869943	1870455	+	ID=gene-Synpcc7942_1800;Name=Synpcc7942_1800;gbkey=Gene;gene_biotype=protein_coding;locus_tag=Synpcc7942_1800	defined end		1870553	0.0279938	O
1873351	1873782	-	ID=gene-Synpcc7942_1803;Name=Synpcc7942_1803;gbkey=Gene;gene_biotype=protein_coding;locus_tag=Synpcc7942_1803	defined end		1873260	0.436034	P
1875268	1875741	+	ID=gene-Synpcc7942_1806;Name=Synpcc7942_1806;gbkey=Gene;gene_biotype=protein_coding;locus_tag=Synpcc7942_1806	diffuse end (no peak found)	1875996			O	prxQ-A2
1877025	1878740	+	ID=gene-Synpcc7942_1809;Name=Synpcc7942_1809;gbkey=Gene;gene_biotype=protein_coding;locus_tag=Synpcc7942_1809	diffuse end (no peak found)	1880055			CC	dfa1
1878956	1880710	+	ID=gene-Synpcc7942_1810;Name=Synpcc7942_1810;gbkey=Gene;gene_biotype=protein_coding;locus_tag=Synpcc7942_1810	TU	1880905			CC	dfa3
1880981	1884094	+	ID=gene-Synpcc7942_1811;Name=Synpcc7942_1811;gbkey=Gene;gene_biotype=protein_coding;locus_tag=Synpcc7942_1811	diffuse end (no peak found)	1884349			TT
1884096	1884374	-	ID=gene-Synpcc7942_1812;Name=Synpcc7942_1812;gbkey=Gene;gene_biotype=protein_coding;locus_tag=Synpcc7942_1812	defined end		1883971	0.480769
1884434	1886350	-	ID=gene-Synpcc7942_1813;Name=Synpcc7942_1813;gbkey=Gene;gene_biotype=protein_coding;locus_tag=Synpcc7942_1813	TU	1884404			O	htpG
1893007	1893735	-	ID=gene-Synpcc7942_1820;Name=Synpcc7942_1820;gbkey=Gene;gene_biotype=protein_coding;locus_tag=Synpcc7942_1820	defined end		1892931	0.00725276	P
1893904	1894263	+	ID=gene-Synpcc7942_1821;Name=Synpcc7942_1821;gbkey=Gene;gene_biotype=protein_coding;locus_tag=Synpcc7942_1821	TU	1894498
1894291	1894503	+	ID=gene-Synpcc7942_1822;Name=Synpcc7942_1822;gbkey=Gene;gene_biotype=protein_coding;locus_tag=Synpcc7942_1822	defined end		1894552	0.124216
1894500	1895159	-	ID=gene-Synpcc7942_1823;Name=Synpcc7942_1823;gbkey=Gene;gene_biotype=protein_coding;locus_tag=Synpcc7942_1823	defined end		1894376	0.114894	R	nblB
1895166	1895630	-	ID=gene-Synpcc7942_1824;Name=Synpcc7942_1824;gbkey=Gene;gene_biotype=protein_coding;locus_tag=Synpcc7942_1824	TU	1894511			J
1897287	1897913	+	ID=gene-Synpcc7942_1827;Name=Synpcc7942_1827;gbkey=Gene;gene_biotype=protein_coding;locus_tag=Synpcc7942_1827	TU	1898168
1897914	1898171	+	ID=gene-Synpcc7942_1828;Name=Synpcc7942_1828;gbkey=Gene;gene_biotype=protein_coding;locus_tag=Synpcc7942_1828	TU	1898171
1898205	1898975	+	ID=gene-Synpcc7942_1829;Name=Synpcc7942_1829;gbkey=Gene;gene_biotype=protein_coding;locus_tag=Synpcc7942_1829	TU	1899025			E	hisA
1899227	1899550	-	ID=gene-Synpcc7942_1830;Name=Synpcc7942_1830;gbkey=Gene;gene_biotype=protein_coding;locus_tag=Synpcc7942_1830	defined end		1899156	0.00251385	O	trxA
1899856	1901019	-	ID=gene-Synpcc7942_1831;Name=Synpcc7942_1831;gbkey=Gene;gene_biotype=protein_coding;locus_tag=Synpcc7942_1831	TU	1899767			FC	guaB
1903658	1903990	-	ID=gene-Synpcc7942_1836;Name=Synpcc7942_1836;gbkey=Gene;gene_biotype=protein_coding;locus_tag=Synpcc7942_1836	diffuse end (no peak found)	1903243
1904030	1904374	-	ID=gene-Synpcc7942_1837;Name=Synpcc7942_1837;gbkey=Gene;gene_biotype=protein_coding;locus_tag=Synpcc7942_1837	TU	1904030
1904431	1905957	-	ID=gene-Synpcc7942_1838;Name=Synpcc7942_1838;gbkey=Gene;gene_biotype=protein_coding;locus_tag=Synpcc7942_1838	TU	1904411			H	chlB
1907478	1908845	-	ID=gene-Synpcc7942_1841;Name=Synpcc7942_1841;gbkey=Gene;gene_biotype=protein_coding;locus_tag=Synpcc7942_1841	diffuse end (no peak found)	1907163			M	murF
1908945	1910213	+	ID=gene-Synpcc7942_1842;Name=Synpcc7942_1842;gbkey=Gene;gene_biotype=protein_coding;locus_tag=Synpcc7942_1842	defined end		1910261	0.0841627	X
1911652	1911879	+	ID=gene-Synpcc7942_1845;Name=Synpcc7942_1845;gbkey=Gene;gene_biotype=protein_coding;locus_tag=Synpcc7942_1845	defined end		1911952	0.0403769
1911978	1913807	-	ID=gene-Synpcc7942_1846;Name=Synpcc7942_1846;gbkey=Gene;gene_biotype=protein_coding;locus_tag=Synpcc7942_1846	defined end		1911924	0.0869406	J
1913856	1914755	-	ID=gene-Synpcc7942_1847;Name=Synpcc7942_1847;gbkey=Gene;gene_biotype=protein_coding;locus_tag=Synpcc7942_1847	TU	1913856			E	dapA
1914772	1915836	-	ID=gene-Synpcc7942_1848;Name=Synpcc7942_1848;gbkey=Gene;gene_biotype=protein_coding;locus_tag=Synpcc7942_1848	defined end		1914705	0.498943	E	asd
1916620	1917816	+	ID=gene-Synpcc7942_1849;Name=Synpcc7942_1849;gbkey=Gene;gene_biotype=protein_coding;locus_tag=Synpcc7942_1849	defined end		1917884	0.00711722	K	sigC
1919364	1920827	+	ID=gene-Synpcc7942_1851;Name=Synpcc7942_1851;gbkey=Gene;gene_biotype=protein_coding;locus_tag=Synpcc7942_1851	TU	1921462			P	cobG
1920852	1921481	+	ID=gene-Synpcc7942_1852;Name=Synpcc7942_1852;gbkey=Gene;gene_biotype=protein_coding;locus_tag=Synpcc7942_1852	TU	1922176			H	cobH
1921478	1922182	+	ID=gene-Synpcc7942_1853;Name=Synpcc7942_1853;gbkey=Gene;gene_biotype=protein_coding;locus_tag=Synpcc7942_1853	diffuse end (no peak found)	1922517			H	cobI
1926893	1927609	+	ID=gene-Synpcc7942_1858;Name=Synpcc7942_1858;gbkey=Gene;gene_biotype=protein_coding;locus_tag=Synpcc7942_1858	unclear	1927784	1927663		H	ho1
1927733	1930486	+	ID=gene-Synpcc7942_1859;Name=Synpcc7942_1859;gbkey=Gene;gene_biotype=protein_coding;locus_tag=Synpcc7942_1859	diffuse end (no peak found)	1930721			TT
1930475	1931182	-	ID=gene-Synpcc7942_1860;Name=Synpcc7942_1860;gbkey=Gene;gene_biotype=protein_coding;locus_tag=Synpcc7942_1860	diffuse end (no peak found)	1930240			T	ycf29
1932765	1933688	+	ID=gene-Synpcc7942_1862;Name=Synpcc7942_1862;gbkey=Gene;gene_biotype=protein_coding;locus_tag=Synpcc7942_1862	diffuse end (no peak found)	1934063
1934588	1935175	+	ID=gene-Synpcc7942_1864;Name=Synpcc7942_1864;gbkey=Gene;gene_biotype=protein_coding;locus_tag=Synpcc7942_1864	defined end		1935241	0.49211	J
1936389	1936799	-	ID=gene-Synpcc7942_1866;Name=Synpcc7942_1866;gbkey=Gene;gene_biotype=protein_coding;locus_tag=Synpcc7942_1866	diffuse end (no peak found)	1936154
1938280	1941534	-	ID=gene-Synpcc7942_1869;Name=Synpcc7942_1869;gbkey=Gene;gene_biotype=protein_coding;locus_tag=Synpcc7942_1869	defined end		1938205	0.174244	V
1945396	1946076	+	ID=gene-Synpcc7942_1873;Name=Synpcc7942_1873;gbkey=Gene;gene_biotype=protein_coding;locus_tag=Synpcc7942_1873	diffuse end (no peak found)	1946411			T
1952819	1953025	+	ID=gene-Synpcc7942_1880;Name=Synpcc7942_1880;gbkey=Gene;gene_biotype=protein_coding;locus_tag=Synpcc7942_1880	TU	1953043
1954814	1955224	-	ID=gene-Synpcc7942_1882;Name=Synpcc7942_1882;gbkey=Gene;gene_biotype=protein_coding;locus_tag=Synpcc7942_1882	defined end		1954758	0.0778343	C	psbU
1955407	1956126	-	ID=gene-Synpcc7942_1883;Name=Synpcc7942_1883;gbkey=Gene;gene_biotype=protein_coding;locus_tag=Synpcc7942_1883	TU	1955335			T	ycf53
1956126	1956647	-	ID=gene-Synpcc7942_1884;Name=Synpcc7942_1884;gbkey=Gene;gene_biotype=protein_coding;locus_tag=Synpcc7942_1884	diffuse end (no peak found)	1955851			M	rfaE
1961987	1963582	-	ID=gene-Synpcc7942_1889;Name=Synpcc7942_1889;gbkey=Gene;gene_biotype=protein_coding;locus_tag=Synpcc7942_1889	diffuse end (no peak found)	1961772			G
1963748	1964254	+	ID=gene-Synpcc7942_1890;Name=Synpcc7942_1890;gbkey=Gene;gene_biotype=protein_coding;locus_tag=Synpcc7942_1890	TU	1964276
1964412	1964972	+	ID=gene-Synpcc7942_1891;Name=Synpcc7942_1891;gbkey=Gene;gene_biotype=protein_coding;locus_tag=Synpcc7942_1891	defined end		1965054	0.272277	R	labA
1967770	1968582	+	ID=gene-Synpcc7942_1895;Name=Synpcc7942_1895;gbkey=Gene;gene_biotype=protein_coding;locus_tag=Synpcc7942_1895	defined end		1968622	0.242358	J
1970822	1972228	-	ID=gene-Synpcc7942_1898;Name=Synpcc7942_1898;gbkey=Gene;gene_biotype=protein_coding;locus_tag=Synpcc7942_1898	defined end		1970766	0.404722	E	leuC
1975932	1976978	-	ID=gene-Synpcc7942_1902;Name=Synpcc7942_1902;gbkey=Gene;gene_biotype=protein_coding;locus_tag=Synpcc7942_1902	diffuse end (diffuse peak)	1975757	1975773	0.200909	M
1976983	1978113	-	ID=gene-Synpcc7942_1903;Name=Synpcc7942_1903;gbkey=Gene;gene_biotype=protein_coding;locus_tag=Synpcc7942_1903	defined end		1976853	0.289855	R
1978129	1979454	-	ID=gene-Synpcc7942_1904;Name=Synpcc7942_1904;gbkey=Gene;gene_biotype=protein_coding;locus_tag=Synpcc7942_1904	TU	1977434			V	hlyD
1979496	1982498	-	ID=gene-Synpcc7942_1905;Name=Synpcc7942_1905;gbkey=Gene;gene_biotype=protein_coding;locus_tag=Synpcc7942_1905	TU	1978881			TV	hlyB
1982513	1983253	-	ID=gene-Synpcc7942_1906;Name=Synpcc7942_1906;gbkey=Gene;gene_biotype=protein_coding;locus_tag=Synpcc7942_1906	TU	1980358			O
1983417	1984493	-	ID=gene-Synpcc7942_1907;Name=Synpcc7942_1907;gbkey=Gene;gene_biotype=protein_coding;locus_tag=Synpcc7942_1907	defined end		1983359	0.0445441	H	acsF
1985741	1986379	-	ID=gene-Synpcc7942_1910;Name=Synpcc7942_1910;gbkey=Gene;gene_biotype=protein_coding;locus_tag=Synpcc7942_1910	defined end		1985562	0.210961	H	ubiX
1986376	1988613	-	ID=gene-Synpcc7942_1911;Name=Synpcc7942_1911;gbkey=Gene;gene_biotype=protein_coding;locus_tag=Synpcc7942_1911	diffuse end (diffuse peak)	1986161	1986178	0.445865	K	zam
1989975	1990358	+	ID=gene-Synpcc7942_1913;Name=Synpcc7942_1913;gbkey=Gene;gene_biotype=protein_coding;locus_tag=Synpcc7942_1913	TU	1990358
1990394	1990852	+	ID=gene-Synpcc7942_1914;Name=Synpcc7942_1914;gbkey=Gene;gene_biotype=protein_coding;locus_tag=Synpcc7942_1914	diffuse end (diffuse peak)	1991087	1991074	0.284115
1991020	1991412	-	ID=gene-Synpcc7942_1915;Name=Synpcc7942_1915;gbkey=Gene;gene_biotype=protein_coding;locus_tag=Synpcc7942_1915	diffuse end (no peak found)	1990765			E	aroH
1995596	1998193	-	ID=gene-Synpcc7942_1920;Name=Synpcc7942_1920;gbkey=Gene;gene_biotype=protein_coding;locus_tag=Synpcc7942_1920	TU	1995481			J	leuS
1998656	1999156	-	ID=gene-Synpcc7942_1922;Name=Synpcc7942_1922;gbkey=Gene;gene_biotype=protein_coding;locus_tag=Synpcc7942_1922	diffuse end (diffuse peak)	1998381	1998398	0.433689	K
1999240	1999896	-	ID=gene-Synpcc7942_1923;Name=Synpcc7942_1923;gbkey=Gene;gene_biotype=protein_coding;locus_tag=Synpcc7942_1923	TU	1999212			K	sigG
2002837	2003079	+	ID=gene-Synpcc7942_1928;Name=Synpcc7942_1928;gbkey=Gene;gene_biotype=protein_coding;locus_tag=Synpcc7942_1928	defined end		2003190	0.357442
2003133	2004293	+	ID=gene-Synpcc7942_1929;Name=Synpcc7942_1929;gbkey=Gene;gene_biotype=protein_coding;locus_tag=Synpcc7942_1929	TU	2004648			E	nifS
2004305	2005048	+	ID=gene-Synpcc7942_1930;Name=Synpcc7942_1930;gbkey=Gene;gene_biotype=protein_coding;locus_tag=Synpcc7942_1930	TU	2005823			C
2005055	2005825	+	ID=gene-Synpcc7942_1931;Name=Synpcc7942_1931;gbkey=Gene;gene_biotype=protein_coding;locus_tag=Synpcc7942_1931	defined end		2005907	0.467662	R
2010026	2010268	-	ID=gene-Synpcc7942_1936;Name=Synpcc7942_1936;gbkey=Gene;gene_biotype=protein_coding;locus_tag=Synpcc7942_1936	diffuse end (no peak found)	2009811
2010387	2011127	-	ID=gene-Synpcc7942_1937;Name=Synpcc7942_1937;gbkey=Gene;gene_biotype=protein_coding;locus_tag=Synpcc7942_1937	diffuse end (no peak found)	2010032			O	msrA
2018389	2019417	+	ID=gene-Synpcc7942_1944;Name=Synpcc7942_1944;gbkey=Gene;gene_biotype=protein_coding;locus_tag=Synpcc7942_1944	defined end		2019491	0.346794	C	pdhA
2021493	2021972	-	ID=gene-Synpcc7942_1946;Name=Synpcc7942_1946;gbkey=Gene;gene_biotype=protein_coding;locus_tag=Synpcc7942_1946	diffuse end (no peak found)	2021178
2023694	2023939	+	ID=gene-Synpcc7942_1948;Name=Synpcc7942_1948;gbkey=Gene;gene_biotype=protein_coding;locus_tag=Synpcc7942_1948	TU	2023967
2024003	2024311	+	ID=gene-Synpcc7942_1949;Name=Synpcc7942_1949;gbkey=Gene;gene_biotype=protein_coding;locus_tag=Synpcc7942_1949	TU	2024626
2024388	2024639	+	ID=gene-Synpcc7942_1950;Name=Synpcc7942_1950;gbkey=Gene;gene_biotype=protein_coding;locus_tag=Synpcc7942_1950	TU	2024796
2024828	2025190	+	ID=gene-Synpcc7942_1951;Name=Synpcc7942_1951;gbkey=Gene;gene_biotype=protein_coding;locus_tag=Synpcc7942_1951	TU	2025219
2025399	2025740	+	ID=gene-Synpcc7942_1952;Name=Synpcc7942_1952;gbkey=Gene;gene_biotype=protein_coding;locus_tag=Synpcc7942_1952	diffuse end (no peak found)	2025935
2028196	2029113	+	ID=gene-Synpcc7942_1956;Name=Synpcc7942_1956;gbkey=Gene;gene_biotype=protein_coding;locus_tag=Synpcc7942_1956	defined end		2029182	0.241558	I	accD
2029234	2029671	-	ID=gene-Synpcc7942_1957;Name=Synpcc7942_1957;gbkey=Gene;gene_biotype=protein_coding;locus_tag=Synpcc7942_1957	diffuse end (no peak found)	2029059			T
2029762	2030133	-	ID=gene-Synpcc7942_1958;Name=Synpcc7942_1958;gbkey=Gene;gene_biotype=protein_coding;locus_tag=Synpcc7942_1958	TU	2029694			K
2032190	2032696	-	ID=gene-Synpcc7942_1960;Name=Synpcc7942_1960;gbkey=Gene;gene_biotype=protein_coding;locus_tag=Synpcc7942_1960	diffuse end (no peak found)	2031915
2034764	2035696	-	ID=gene-Synpcc7942_1964;Name=Synpcc7942_1964;gbkey=Gene;gene_biotype=protein_coding;locus_tag=Synpcc7942_1964	diffuse end (no peak found)	2034249			H	ubiA
2040474	2040851	+	ID=gene-Synpcc7942_1969;Name=Synpcc7942_1969;gbkey=Gene;gene_biotype=protein_coding;locus_tag=Synpcc7942_1969	defined end		2040940	0.0123314
2045410	2045763	-	ID=gene-Synpcc7942_1975;Name=Synpcc7942_1975;gbkey=Gene;gene_biotype=protein_coding;locus_tag=Synpcc7942_1975	diffuse end (diffuse peak)	2045235	2045272	0.272788	S
2045793	2047397	-	ID=gene-Synpcc7942_1976;Name=Synpcc7942_1976;gbkey=Gene;gene_biotype=protein_coding;locus_tag=Synpcc7942_1976	TU	2045418			C	ndhD
2047567	2049564	-	ID=gene-Synpcc7942_1977;Name=Synpcc7942_1977;gbkey=Gene;gene_biotype=protein_coding;locus_tag=Synpcc7942_1977	defined end		2047493	0.00886132	C	ndhF1
2050905	2051894	+	ID=gene-Synpcc7942_1980;Name=Synpcc7942_1980;gbkey=Gene;gene_biotype=protein_coding;locus_tag=Synpcc7942_1980	diffuse end (no peak found)	2052209			K	rbcR
2052499	2052831	-	ID=gene-Synpcc7942_1982;Name=Synpcc7942_1982;gbkey=Gene;gene_biotype=protein_coding;locus_tag=Synpcc7942_1982	defined end		2052318	0.0381558	C
2055445	2056338	-	ID=gene-Synpcc7942_1985;Name=Synpcc7942_1985;gbkey=Gene;gene_biotype=protein_coding;locus_tag=Synpcc7942_1985	diffuse end (no peak found)	2055250			G
2056331	2057653	-	ID=gene-Synpcc7942_1986;Name=Synpcc7942_1986;gbkey=Gene;gene_biotype=protein_coding;locus_tag=Synpcc7942_1986	defined end		2056208	0.431681	R	pqqL
2057819	2058133	+	ID=gene-Synpcc7942_1987;Name=Synpcc7942_1987;gbkey=Gene;gene_biotype=protein_coding;locus_tag=Synpcc7942_1987	defined end		2058212	0.0657		rpaC
2061920	2062321	-	ID=gene-Synpcc7942_1991;Name=Synpcc7942_1991;gbkey=Gene;gene_biotype=protein_coding;locus_tag=Synpcc7942_1991	defined end		2061864	0.0246002	M	mscL
2064926	2065561	-	ID=gene-Synpcc7942_1995;Name=Synpcc7942_1995;gbkey=Gene;gene_biotype=protein_coding;locus_tag=Synpcc7942_1995	diffuse end (no peak found)	2064691			EE	hisIE
2065617	2065967	-	ID=gene-Synpcc7942_1996;Name=Synpcc7942_1996;gbkey=Gene;gene_biotype=protein_coding;locus_tag=Synpcc7942_1996	TU	2065596
2066152	2066370	-	ID=gene-Synpcc7942_1997;Name=Synpcc7942_1997;gbkey=Gene;gene_biotype=protein_coding;locus_tag=Synpcc7942_1997	TU	2066134			C	hliA
2067448	2067735	-	ID=gene-Synpcc7942_1999;Name=Synpcc7942_1999;gbkey=Gene;gene_biotype=protein_coding;locus_tag=Synpcc7942_1999	defined end		2067384	0.00566465	J	rbp2
2071335	2072045	+	ID=gene-Synpcc7942_2002;Name=Synpcc7942_2002;gbkey=Gene;gene_biotype=protein_coding;locus_tag=Synpcc7942_2002	diffuse end (no peak found)	2072220			T
2075871	2076353	+	ID=gene-Synpcc7942_2008;Name=Synpcc7942_2008;gbkey=Gene;gene_biotype=protein_coding;locus_tag=Synpcc7942_2008	TU	2076353			C
2079493	2080140	-	ID=gene-Synpcc7942_2010;Name=Synpcc7942_2010;gbkey=Gene;gene_biotype=protein_coding;locus_tag=Synpcc7942_2010	defined end		2079435	0.0075188	C	psbV
2083852	2084685	-	ID=gene-Synpcc7942_2015;Name=Synpcc7942_2015;gbkey=Gene;gene_biotype=protein_coding;locus_tag=Synpcc7942_2015	defined end		2083648	0.484787	C	ycf66
2085077	2085370	+	ID=gene-Synpcc7942_2017;Name=Synpcc7942_2017;gbkey=Gene;gene_biotype=protein_coding;locus_tag=Synpcc7942_2017	TU	2085545			O
2085584	2085829	+	ID=gene-Synpcc7942_2018;Name=Synpcc7942_2018;gbkey=Gene;gene_biotype=protein_coding;locus_tag=Synpcc7942_2018	diffuse end (no peak found)	2086064
2085893	2086762	-	ID=gene-Synpcc7942_2019;Name=Synpcc7942_2019;gbkey=Gene;gene_biotype=protein_coding;locus_tag=Synpcc7942_2019	TU	2085538
2086845	2089937	-	ID=gene-Synpcc7942_2020;Name=Synpcc7942_2020;gbkey=Gene;gene_biotype=protein_coding;locus_tag=Synpcc7942_2020	diffuse end (no peak found)	2086610			J	infB
2090378	2091703	-	ID=gene-Synpcc7942_2022;Name=Synpcc7942_2022;gbkey=Gene;gene_biotype=protein_coding;locus_tag=Synpcc7942_2022	defined end		2090309	0.475248	K	nusA
2091760	2092221	-	ID=gene-Synpcc7942_2023;Name=Synpcc7942_2023;gbkey=Gene;gene_biotype=protein_coding;locus_tag=Synpcc7942_2023	TU	2090625			J
2094451	2095854	+	ID=gene-Synpcc7942_2026;Name=Synpcc7942_2026;gbkey=Gene;gene_biotype=protein_coding;locus_tag=Synpcc7942_2026	defined end		2095895	0.366237	MM
2097799	2099385	+	ID=gene-Synpcc7942_2029;Name=Synpcc7942_2029;gbkey=Gene;gene_biotype=protein_coding;locus_tag=Synpcc7942_2029	defined end		2099456	0.142259	G	pgi
2099548	2100300	-	ID=gene-Synpcc7942_2030;Name=Synpcc7942_2030;gbkey=Gene;gene_biotype=protein_coding;locus_tag=Synpcc7942_2030	defined end		2099478	0.0113069	C	cpcG
2107367	2108059	-	ID=gene-Synpcc7942_2038;Name=Synpcc7942_2038;gbkey=Gene;gene_biotype=protein_coding;locus_tag=Synpcc7942_2038	TU	2107212			KR
2112977	2113990	-	ID=gene-Synpcc7942_2044;Name=Synpcc7942_2044;gbkey=Gene;gene_biotype=protein_coding;locus_tag=Synpcc7942_2044	diffuse end (no peak found)	2112762			RR
2121521	2123725	-	ID=gene-Synpcc7942_2048;Name=Synpcc7942_2048;gbkey=Gene;gene_biotype=protein_coding;locus_tag=Synpcc7942_2048	unclear	2121346	2121462		C	psaB
2123745	2126036	-	ID=gene-Synpcc7942_2049;Name=Synpcc7942_2049;gbkey=Gene;gene_biotype=protein_coding;locus_tag=Synpcc7942_2049	TU	2121590			C	psaA
2126401	2127864	+	ID=gene-Synpcc7942_2050;Name=Synpcc7942_2050;gbkey=Gene;gene_biotype=protein_coding;locus_tag=Synpcc7942_2050	diffuse end (no peak found)	2128139
2130328	2132259	+	ID=gene-Synpcc7942_2053;Name=Synpcc7942_2053;gbkey=Gene;gene_biotype=protein_coding;locus_tag=Synpcc7942_2053	defined end		2132412	0.422018	E
2133299	2134543	+	ID=gene-Synpcc7942_2055;Name=Synpcc7942_2055;gbkey=Gene;gene_biotype=protein_coding;locus_tag=Synpcc7942_2055	TU	2134577			H	ubiH
2134608	2134985	+	ID=gene-Synpcc7942_2056;Name=Synpcc7942_2056;gbkey=Gene;gene_biotype=protein_coding;locus_tag=Synpcc7942_2056	defined end		2135050	0.24044
2136697	2137272	-	ID=gene-Synpcc7942_2059;Name=Synpcc7942_2059;gbkey=Gene;gene_biotype=protein_coding;locus_tag=Synpcc7942_2059	defined end		2136602	0.0825869	D	cdv2
2138194	2138463	-	ID=gene-Synpcc7942_2061;Name=Synpcc7942_2061;gbkey=Gene;gene_biotype=protein_coding;locus_tag=Synpcc7942_2061	diffuse end (no peak found)	2137959				pipX
2139891	2140667	-	ID=gene-Synpcc7942_2063;Name=Synpcc7942_2063;gbkey=Gene;gene_biotype=protein_coding;locus_tag=Synpcc7942_2063	TU	2139872			L	surE
2140803	2141804	+	ID=gene-Synpcc7942_2064;Name=Synpcc7942_2064;gbkey=Gene;gene_biotype=protein_coding;locus_tag=Synpcc7942_2064	defined end		2141863	0.0530303	J	pheS
2144549	2145103	-	ID=gene-Synpcc7942_2068;Name=Synpcc7942_2068;gbkey=Gene;gene_biotype=protein_coding;locus_tag=Synpcc7942_2068	defined end		2144429	0.218362
2145109	2146341	-	ID=gene-Synpcc7942_2069;Name=Synpcc7942_2069;gbkey=Gene;gene_biotype=protein_coding;locus_tag=Synpcc7942_2069	TU	2144554			N	pilC
2146366	2147454	-	ID=gene-Synpcc7942_2070;Name=Synpcc7942_2070;gbkey=Gene;gene_biotype=protein_coding;locus_tag=Synpcc7942_2070	TU	2145111			N	pilT
2147525	2149525	-	ID=gene-Synpcc7942_2071;Name=Synpcc7942_2071;gbkey=Gene;gene_biotype=protein_coding;locus_tag=Synpcc7942_2071	TU	2146370			N	pilB1
2149802	2150425	+	ID=gene-Synpcc7942_2072;Name=Synpcc7942_2072;gbkey=Gene;gene_biotype=protein_coding;locus_tag=Synpcc7942_2072	TU	2150433			O	grpE
2150530	2152497	+	ID=gene-Synpcc7942_2073;Name=Synpcc7942_2073;gbkey=Gene;gene_biotype=protein_coding;locus_tag=Synpcc7942_2073	TU	2152592			O	dnaK1
2152639	2153769	+	ID=gene-Synpcc7942_2074;Name=Synpcc7942_2074;gbkey=Gene;gene_biotype=protein_coding;locus_tag=Synpcc7942_2074	TU	2154004			O	dnaJ1
2153766	2154017	+	ID=gene-Synpcc7942_2075;Name=Synpcc7942_2075;gbkey=Gene;gene_biotype=protein_coding;locus_tag=Synpcc7942_2075	defined end		2154135	0.388554	J
2155927	2156565	-	ID=gene-Synpcc7942_2078;Name=Synpcc7942_2078;gbkey=Gene;gene_biotype=protein_coding;locus_tag=Synpcc7942_2078	diffuse end (no peak found)	2155632			G	pgam
2156574	2157755	-	ID=gene-Synpcc7942_2079;Name=Synpcc7942_2079;gbkey=Gene;gene_biotype=protein_coding;locus_tag=Synpcc7942_2079	TU	2155939			C	ackA
2158038	2160428	+	ID=gene-Synpcc7942_2080;Name=Synpcc7942_2080;gbkey=Gene;gene_biotype=protein_coding;locus_tag=Synpcc7942_2080	defined end		2160504	0.0116429	G	xfp
2160557	2161507	-	ID=gene-Synpcc7942_2081;Name=Synpcc7942_2081;gbkey=Gene;gene_biotype=protein_coding;locus_tag=Synpcc7942_2081	defined end		2160457	0.012987	G	wcaA
2161587	2163575	-	ID=gene-Synpcc7942_2082;Name=Synpcc7942_2082;gbkey=Gene;gene_biotype=protein_coding;locus_tag=Synpcc7942_2082	defined end		2161503	0.295813	J	fus
2166791	2166991	-	ID=gene-Synpcc7942_2086;Name=Synpcc7942_2086;gbkey=Gene;gene_biotype=protein_coding;locus_tag=Synpcc7942_2086	defined end		2166690	0.337349	C
2168671	2169585	-	ID=gene-Synpcc7942_2089;Name=Synpcc7942_2089;gbkey=Gene;gene_biotype=protein_coding;locus_tag=Synpcc7942_2089	defined end		2168599	0.0122794	OR
2169842	2171179	+	ID=gene-Synpcc7942_2090;Name=Synpcc7942_2090;gbkey=Gene;gene_biotype=protein_coding;locus_tag=Synpcc7942_2090	defined end		2171302	0.388042	E	thrA
2171430	2173268	+	ID=gene-Synpcc7942_2091;Name=Synpcc7942_2091;gbkey=Gene;gene_biotype=protein_coding;locus_tag=Synpcc7942_2091	TU	2174803			C	ndhF3
2173280	2174821	+	ID=gene-Synpcc7942_2092;Name=Synpcc7942_2092;gbkey=Gene;gene_biotype=protein_coding;locus_tag=Synpcc7942_2092	TU	2176156			C	ndhD3
2174870	2176162	+	ID=gene-Synpcc7942_2093;Name=Synpcc7942_2093;gbkey=Gene;gene_biotype=protein_coding;locus_tag=Synpcc7942_2093	TU	2176597				chpY
2176209	2176610	+	ID=gene-Synpcc7942_2094;Name=Synpcc7942_2094;gbkey=Gene;gene_biotype=protein_coding;locus_tag=Synpcc7942_2094	defined end		2176745	0.0579938	M
2176855	2177238	+	ID=gene-Synpcc7942_2095;Name=Synpcc7942_2095;gbkey=Gene;gene_biotype=protein_coding;locus_tag=Synpcc7942_2095	TU	2177372
2177467	2179461	+	ID=gene-Synpcc7942_2096;Name=Synpcc7942_2096;gbkey=Gene;gene_biotype=protein_coding;locus_tag=Synpcc7942_2096	defined end		2179727	0.358423	TTTT
2184740	2185180	-	ID=gene-Synpcc7942_2104;Name=Synpcc7942_2104;gbkey=Gene;gene_biotype=protein_coding;locus_tag=Synpcc7942_2104	defined end		2184671	0.183857	P	cynS
2186865	2188454	-	ID=gene-Synpcc7942_2107;Name=Synpcc7942_2107;gbkey=Gene;gene_biotype=protein_coding;locus_tag=Synpcc7942_2107	diffuse end (no peak found)	2186230			P	cynA
2188718	2189086	+	ID=gene-Synpcc7942_2108;Name=Synpcc7942_2108;gbkey=Gene;gene_biotype=protein_coding;locus_tag=Synpcc7942_2108	TU	2189105
2189141	2190916	+	ID=gene-Synpcc7942_2109;Name=Synpcc7942_2109;gbkey=Gene;gene_biotype=protein_coding;locus_tag=Synpcc7942_2109	diffuse end (no peak found)	2191191			M
2193730	2194725	+	ID=gene-Synpcc7942_2113;Name=Synpcc7942_2113;gbkey=Gene;gene_biotype=protein_coding;locus_tag=Synpcc7942_2113	TU	2194761			E	kprS
2198155	2199594	-	ID=gene-Synpcc7942_2117;Name=Synpcc7942_2117;gbkey=Gene;gene_biotype=protein_coding;locus_tag=Synpcc7942_2117	defined end		2198063	0.251825	J	gatA
2199694	2199981	-	ID=gene-Synpcc7942_2118;Name=Synpcc7942_2118;gbkey=Gene;gene_biotype=protein_coding;locus_tag=Synpcc7942_2118	TU	2199199
2200097	2201656	-	ID=gene-Synpcc7942_2119;Name=Synpcc7942_2119;gbkey=Gene;gene_biotype=protein_coding;locus_tag=Synpcc7942_2119	TU	2200060			J
2201698	2202114	-	ID=gene-Synpcc7942_2120;Name=Synpcc7942_2120;gbkey=Gene;gene_biotype=protein_coding;locus_tag=Synpcc7942_2120	defined end		2201607	0.151234	J
2202117	2202509	-	ID=gene-Synpcc7942_2121;Name=Synpcc7942_2121;gbkey=Gene;gene_biotype=protein_coding;locus_tag=Synpcc7942_2121	TU	2201702			D	spoIIA
2202560	2203735	-	ID=gene-Synpcc7942_2122;Name=Synpcc7942_2122;gbkey=Gene;gene_biotype=protein_coding;locus_tag=Synpcc7942_2122	TU	2202535			E	carA
2206002	2206403	+	ID=gene-Synpcc7942_2125;Name=Synpcc7942_2125;gbkey=Gene;gene_biotype=protein_coding;locus_tag=Synpcc7942_2125	diffuse end (diffuse peak)	2206638	2206635	0.150385
2206400	2206804	-	ID=gene-Synpcc7942_2126;Name=Synpcc7942_2126;gbkey=Gene;gene_biotype=protein_coding;locus_tag=Synpcc7942_2126	diffuse end (no peak found)	2205925
2207167	2207346	+	ID=gene-Synpcc7942_2127;Name=Synpcc7942_2127;gbkey=Gene;gene_biotype=protein_coding;locus_tag=Synpcc7942_2127	defined end		2207415	0.446406		nblA
2207506	2208081	-	ID=gene-Synpcc7942_2128;Name=Synpcc7942_2128;gbkey=Gene;gene_biotype=protein_coding;locus_tag=Synpcc7942_2128	diffuse end (diffuse peak)	2207291	2207304	0.178824	O	txlA
2212970	2213476	-	ID=gene-Synpcc7942_2133;Name=Synpcc7942_2133;gbkey=Gene;gene_biotype=protein_coding;locus_tag=Synpcc7942_2133	diffuse end (no peak found)	2212755			Q
2216508	2220563	+	ID=gene-Synpcc7942_2137;Name=Synpcc7942_2137;gbkey=Gene;gene_biotype=protein_coding;locus_tag=Synpcc7942_2137	defined end		2220641	0.0143076	H	chlH
2221934	2222959	+	ID=gene-Synpcc7942_2138;Name=Synpcc7942_2138;gbkey=Gene;gene_biotype=protein_coding;locus_tag=Synpcc7942_2138	defined end		2223166	0.200167	R
2223602	2224213	+	ID=gene-Synpcc7942_2139;Name=Synpcc7942_2139;gbkey=Gene;gene_biotype=protein_coding;locus_tag=Synpcc7942_2139	TU	2224314			O
2226468	2226803	-	ID=gene-Synpcc7942_2142;Name=Synpcc7942_2142;gbkey=Gene;gene_biotype=protein_coding;locus_tag=Synpcc7942_2142	diffuse end (no peak found)	2226193			J	sui1
2226908	2228170	+	ID=gene-Synpcc7942_2143;Name=Synpcc7942_2143;gbkey=Gene;gene_biotype=protein_coding;locus_tag=Synpcc7942_2143	TU	2228217			E	trpB
2230823	2231845	+	ID=gene-Synpcc7942_2148;Name=Synpcc7942_2148;gbkey=Gene;gene_biotype=protein_coding;locus_tag=Synpcc7942_2148	TU	2232740			J
2231897	2232757	+	ID=gene-Synpcc7942_2149;Name=Synpcc7942_2149;gbkey=Gene;gene_biotype=protein_coding;locus_tag=Synpcc7942_2149	TU	2232952			V	ycf38
2232979	2234022	+	ID=gene-Synpcc7942_2150;Name=Synpcc7942_2150;gbkey=Gene;gene_biotype=protein_coding;locus_tag=Synpcc7942_2150	defined end		2234121	0.401274	M
2234141	2236354	-	ID=gene-Synpcc7942_2151;Name=Synpcc7942_2151;gbkey=Gene;gene_biotype=protein_coding;locus_tag=Synpcc7942_2151	diffuse end (no peak found)	2233866			N
2236384	2237643	-	ID=gene-Synpcc7942_2152;Name=Synpcc7942_2152;gbkey=Gene;gene_biotype=protein_coding;locus_tag=Synpcc7942_2152	TU	2235769			V
2238501	2238704	-	ID=gene-Synpcc7942_2154;Name=Synpcc7942_2154;gbkey=Gene;gene_biotype=protein_coding;locus_tag=Synpcc7942_2154	defined end		2238287	0.243363
2239305	2240726	-	ID=gene-Synpcc7942_2156;Name=Synpcc7942_2156;gbkey=Gene;gene_biotype=protein_coding;locus_tag=Synpcc7942_2156	defined end		2239244	0.0450708	E	glnA
2241120	2241629	+	ID=gene-Synpcc7942_2158;Name=Synpcc7942_2158;gbkey=Gene;gene_biotype=protein_coding;locus_tag=Synpcc7942_2158	defined end		2241703	0.0301506	C	apcF
2242713	2243867	+	ID=gene-Synpcc7942_2160;Name=Synpcc7942_2160;gbkey=Gene;gene_biotype=protein_coding;locus_tag=Synpcc7942_2160	diffuse end (no peak found)	2244462			E	nhtA
2251160	2251483	-	ID=gene-Synpcc7942_2169;Name=Synpcc7942_2169;gbkey=Gene;gene_biotype=protein_coding;locus_tag=Synpcc7942_2169	defined end		2251070	0.482456
2252196	2252726	-	ID=gene-Synpcc7942_2171;Name=Synpcc7942_2171;gbkey=Gene;gene_biotype=protein_coding;locus_tag=Synpcc7942_2171	defined end		2252132	0.00907029	B	dpsA
2252961	2253221	+	ID=gene-Synpcc7942_2172;Name=Synpcc7942_2172;gbkey=Gene;gene_biotype=protein_coding;locus_tag=Synpcc7942_2172	TU	2253274
2253218	2253778	+	ID=gene-Synpcc7942_2173;Name=Synpcc7942_2173;gbkey=Gene;gene_biotype=protein_coding;locus_tag=Synpcc7942_2173	TU	2254493				idiC
2253875	2254504	+	ID=gene-Synpcc7942_2174;Name=Synpcc7942_2174;gbkey=Gene;gene_biotype=protein_coding;locus_tag=Synpcc7942_2174	defined end		2254563	0.398956	T	idiB
2258054	2258395	-	ID=gene-Synpcc7942_2178;Name=Synpcc7942_2178;gbkey=Gene;gene_biotype=protein_coding;locus_tag=Synpcc7942_2178	diffuse end (no peak found)	2257459			S
2259490	2259927	-	ID=gene-Synpcc7942_2180;Name=Synpcc7942_2180;gbkey=Gene;gene_biotype=protein_coding;locus_tag=Synpcc7942_2180	defined end		2259441	0.409578	O	prxQ-A1
2259980	2261191	-	ID=gene-Synpcc7942_2181;Name=Synpcc7942_2181;gbkey=Gene;gene_biotype=protein_coding;locus_tag=Synpcc7942_2181	TU	2259963			O
2261244	2261429	-	ID=gene-Synpcc7942_2182;Name=Synpcc7942_2182;gbkey=Gene;gene_biotype=protein_coding;locus_tag=Synpcc7942_2182	TU	2261227
2263403	2263807	+	ID=gene-Synpcc7942_2185;Name=Synpcc7942_2185;gbkey=Gene;gene_biotype=protein_coding;locus_tag=Synpcc7942_2185	TU	2263907
2265698	2266102	-	ID=gene-Synpcc7942_2187;Name=Synpcc7942_2187;gbkey=Gene;gene_biotype=protein_coding;locus_tag=Synpcc7942_2187	defined end		2265502	0.335917
2266131	2267534	-	ID=gene-Synpcc7942_2188;Name=Synpcc7942_2188;gbkey=Gene;gene_biotype=protein_coding;locus_tag=Synpcc7942_2188	TU	2265716			H	menF
2267935	2268357	+	ID=gene-Synpcc7942_2190;Name=Synpcc7942_2190;gbkey=Gene;gene_biotype=protein_coding;locus_tag=Synpcc7942_2190	defined end		2268413	0.0378007	O	msrB
2274904	2275545	-	ID=gene-Synpcc7942_2196;Name=Synpcc7942_2196;gbkey=Gene;gene_biotype=protein_coding;locus_tag=Synpcc7942_2196	diffuse end (no peak found)	2274509			R
2277916	2280528	-	ID=gene-Synpcc7942_2199;Name=Synpcc7942_2199;gbkey=Gene;gene_biotype=protein_coding;locus_tag=Synpcc7942_2199	diffuse end (no peak found)	2277681			L	dnaE
2280586	2281077	-	ID=gene-Synpcc7942_2200;Name=Synpcc7942_2200;gbkey=Gene;gene_biotype=protein_coding;locus_tag=Synpcc7942_2200	TU	2280569			G
2281327	2282547	-	ID=gene-Synpcc7942_2201;Name=Synpcc7942_2201;gbkey=Gene;gene_biotype=protein_coding;locus_tag=Synpcc7942_2201	TU	2281303			M	alr
2282672	2283169	+	ID=gene-Synpcc7942_2202;Name=Synpcc7942_2202;gbkey=Gene;gene_biotype=protein_coding;locus_tag=Synpcc7942_2202	TU	2283344			V	mcrA
2284391	2284624	-	ID=gene-Synpcc7942_2204;Name=Synpcc7942_2204;gbkey=Gene;gene_biotype=protein_coding;locus_tag=Synpcc7942_2204	defined end		2284346	0.0823353	J	rpmE
2284655	2285062	-	ID=gene-Synpcc7942_2205;Name=Synpcc7942_2205;gbkey=Gene;gene_biotype=protein_coding;locus_tag=Synpcc7942_2205	TU	2284400			J	rpsI
2285062	2285517	-	ID=gene-Synpcc7942_2206;Name=Synpcc7942_2206;gbkey=Gene;gene_biotype=protein_coding;locus_tag=Synpcc7942_2206	TU	2284667			J	rplM
2285533	2286417	-	ID=gene-Synpcc7942_2207;Name=Synpcc7942_2207;gbkey=Gene;gene_biotype=protein_coding;locus_tag=Synpcc7942_2207	TU	2285078			J	truA
2286420	2286770	-	ID=gene-Synpcc7942_2208;Name=Synpcc7942_2208;gbkey=Gene;gene_biotype=protein_coding;locus_tag=Synpcc7942_2208	TU	2285545			J	rplQ
2286806	2287735	-	ID=gene-Synpcc7942_2209;Name=Synpcc7942_2209;gbkey=Gene;gene_biotype=protein_coding;locus_tag=Synpcc7942_2209	TU	2286768			K	rpoA
2287781	2288173	-	ID=gene-Synpcc7942_2210;Name=Synpcc7942_2210;gbkey=Gene;gene_biotype=protein_coding;locus_tag=Synpcc7942_2210	TU	2286946			J	rps11
2288243	2288620	-	ID=gene-Synpcc7942_2211;Name=Synpcc7942_2211;gbkey=Gene;gene_biotype=protein_coding;locus_tag=Synpcc7942_2211	TU	2287788			J	rpsM
2288962	2289522	-	ID=gene-Synpcc7942_2213;Name=Synpcc7942_2213;gbkey=Gene;gene_biotype=protein_coding;locus_tag=Synpcc7942_2213	TU	2288787			F	adk
2289522	2290841	-	ID=gene-Synpcc7942_2214;Name=Synpcc7942_2214;gbkey=Gene;gene_biotype=protein_coding;locus_tag=Synpcc7942_2214	TU	2288967			U	secY
2290963	2291406	-	ID=gene-Synpcc7942_2215;Name=Synpcc7942_2215;gbkey=Gene;gene_biotype=protein_coding;locus_tag=Synpcc7942_2215	unclear	2290788	2290897		J	rpl15
2291444	2291986	-	ID=gene-Synpcc7942_2216;Name=Synpcc7942_2216;gbkey=Gene;gene_biotype=protein_coding;locus_tag=Synpcc7942_2216	TU	2291420			J	rpsE
2291990	2292352	-	ID=gene-Synpcc7942_2217;Name=Synpcc7942_2217;gbkey=Gene;gene_biotype=protein_coding;locus_tag=Synpcc7942_2217	TU	2291455			J	rplR
2292352	2292891	-	ID=gene-Synpcc7942_2218;Name=Synpcc7942_2218;gbkey=Gene;gene_biotype=protein_coding;locus_tag=Synpcc7942_2218	TU	2291997			J	rplF
2292928	2293329	-	ID=gene-Synpcc7942_2219;Name=Synpcc7942_2219;gbkey=Gene;gene_biotype=protein_coding;locus_tag=Synpcc7942_2219	TU	2292353			J	rpsH
2293357	2293896	-	ID=gene-Synpcc7942_2220;Name=Synpcc7942_2220;gbkey=Gene;gene_biotype=protein_coding;locus_tag=Synpcc7942_2220	TU	2292942			J	rplE
2293939	2294280	-	ID=gene-Synpcc7942_2221;Name=Synpcc7942_2221;gbkey=Gene;gene_biotype=protein_coding;locus_tag=Synpcc7942_2221	TU	2293364			J	rpl24
2294280	2294645	-	ID=gene-Synpcc7942_2222;Name=Synpcc7942_2222;gbkey=Gene;gene_biotype=protein_coding;locus_tag=Synpcc7942_2222	TU	2293945			J	rplN
2294657	2294905	-	ID=gene-Synpcc7942_2223;Name=Synpcc7942_2223;gbkey=Gene;gene_biotype=protein_coding;locus_tag=Synpcc7942_2223	TU	2294282			J	rpsQ
2294940	2295134	-	ID=gene-Synpcc7942_2224;Name=Synpcc7942_2224;gbkey=Gene;gene_biotype=protein_coding;locus_tag=Synpcc7942_2224	TU	2294665			J	rpl29
2295137	2295565	-	ID=gene-Synpcc7942_2225;Name=Synpcc7942_2225;gbkey=Gene;gene_biotype=protein_coding;locus_tag=Synpcc7942_2225	TU	2294942			J	rplP
2295574	2296308	-	ID=gene-Synpcc7942_2226;Name=Synpcc7942_2226;gbkey=Gene;gene_biotype=protein_coding;locus_tag=Synpcc7942_2226	TU	2295139			J	rpsC
2296333	2296686	-	ID=gene-Synpcc7942_2227;Name=Synpcc7942_2227;gbkey=Gene;gene_biotype=protein_coding;locus_tag=Synpcc7942_2227	TU	2295578			J	rplV
2296705	2296980	-	ID=gene-Synpcc7942_2228;Name=Synpcc7942_2228;gbkey=Gene;gene_biotype=protein_coding;locus_tag=Synpcc7942_2228	TU	2296350			J	rpsS
2297012	2297875	-	ID=gene-Synpcc7942_2229;Name=Synpcc7942_2229;gbkey=Gene;gene_biotype=protein_coding;locus_tag=Synpcc7942_2229	TU	2296717			J	rplB
2297905	2298207	-	ID=gene-Synpcc7942_2230;Name=Synpcc7942_2230;gbkey=Gene;gene_biotype=protein_coding;locus_tag=Synpcc7942_2230	TU	2297818			J	rplW
2298200	2298832	-	ID=gene-Synpcc7942_2231;Name=Synpcc7942_2231;gbkey=Gene;gene_biotype=protein_coding;locus_tag=Synpcc7942_2231	TU	2297925			J	rplD
2298877	2299518	-	ID=gene-Synpcc7942_2232;Name=Synpcc7942_2232;gbkey=Gene;gene_biotype=protein_coding;locus_tag=Synpcc7942_2232	TU	2298202			J	rplC
2300183	2300659	+	ID=gene-Synpcc7942_2234;Name=Synpcc7942_2234;gbkey=Gene;gene_biotype=protein_coding;locus_tag=Synpcc7942_2234	diffuse end (diffuse peak)	2300994	2300990	0.421289	C
2300665	2301372	+	ID=gene-Synpcc7942_2235;Name=Synpcc7942_2235;gbkey=Gene;gene_biotype=protein_coding;locus_tag=Synpcc7942_2235	TU	2301372			J	trmD
2305276	2305791	-	ID=gene-Synpcc7942_2239;Name=Synpcc7942_2239;gbkey=Gene;gene_biotype=protein_coding;locus_tag=Synpcc7942_2239	defined end		2305213	0.345472
2305961	2306491	+	ID=gene-Synpcc7942_2240;Name=Synpcc7942_2240;gbkey=Gene;gene_biotype=protein_coding;locus_tag=Synpcc7942_2240	TU	2306509			E	ycf52
2306546	2307418	+	ID=gene-Synpcc7942_2241;Name=Synpcc7942_2241;gbkey=Gene;gene_biotype=protein_coding;locus_tag=Synpcc7942_2241	diffuse end (no peak found)	2307753
2307254	2308246	-	ID=gene-Synpcc7942_2242;Name=Synpcc7942_2242;gbkey=Gene;gene_biotype=protein_coding;locus_tag=Synpcc7942_2242	diffuse end (no peak found)	2307019
2308253	2309497	-	ID=gene-Synpcc7942_2243;Name=Synpcc7942_2243;gbkey=Gene;gene_biotype=protein_coding;locus_tag=Synpcc7942_2243	TU	2307258			E	proA
2309788	2310333	-	ID=gene-Synpcc7942_2244;Name=Synpcc7942_2244;gbkey=Gene;gene_biotype=protein_coding;locus_tag=Synpcc7942_2244	TU	2309741			H	ribH
2310343	2310531	-	ID=gene-Synpcc7942_2245;Name=Synpcc7942_2245;gbkey=Gene;gene_biotype=protein_coding;locus_tag=Synpcc7942_2245	diffuse end (diffuse peak)	2310168	2310206	0.493295	C	psbZ
2315452	2315727	-	ID=gene-Synpcc7942_2248;Name=Synpcc7942_2248;gbkey=Gene;gene_biotype=protein_coding;locus_tag=Synpcc7942_2248	defined end		2315393	0.0395257	B	himA
2316062	2316487	-	ID=gene-Synpcc7942_2249;Name=Synpcc7942_2249;gbkey=Gene;gene_biotype=protein_coding;locus_tag=Synpcc7942_2249	TU	2316062			E
2318335	2318919	-	ID=gene-Synpcc7942_2251;Name=Synpcc7942_2251;gbkey=Gene;gene_biotype=protein_coding;locus_tag=Synpcc7942_2251	diffuse end (no peak found)	2318060
2318927	2321980	-	ID=gene-Synpcc7942_2252;Name=Synpcc7942_2252;gbkey=Gene;gene_biotype=protein_coding;locus_tag=Synpcc7942_2252	TU	2318352			C	ppc
2322145	2323299	-	ID=gene-Synpcc7942_2253;Name=Synpcc7942_2253;gbkey=Gene;gene_biotype=protein_coding;locus_tag=Synpcc7942_2253	TU	2321988			O
2323399	2324757	-	ID=gene-Synpcc7942_2254;Name=Synpcc7942_2254;gbkey=Gene;gene_biotype=protein_coding;locus_tag=Synpcc7942_2254	diffuse end (no peak found)	2323324
2325520	2325924	+	ID=gene-Synpcc7942_2255;Name=Synpcc7942_2255;gbkey=Gene;gene_biotype=protein_coding;locus_tag=Synpcc7942_2255	TU	2325924
2326665	2326832	-	ID=gene-Synpcc7942_2257;Name=Synpcc7942_2257;gbkey=Gene;gene_biotype=protein_coding;locus_tag=Synpcc7942_2257	defined end		2326608	0.19573	C
2328300	2328848	+	ID=gene-Synpcc7942_2259;Name=Synpcc7942_2259;gbkey=Gene;gene_biotype=protein_coding;locus_tag=Synpcc7942_2259	diffuse end (no peak found)	2329203			J	rimM
2328879	2329205	-	ID=gene-Synpcc7942_2260;Name=Synpcc7942_2260;gbkey=Gene;gene_biotype=protein_coding;locus_tag=Synpcc7942_2260	diffuse end (no peak found)	2328684
2332654	2332929	-	ID=gene-Synpcc7942_2264;Name=Synpcc7942_2264;gbkey=Gene;gene_biotype=protein_coding;locus_tag=Synpcc7942_2264	diffuse end (diffuse peak)	2332479	2332590		D
2333329	2334624	+	ID=gene-Synpcc7942_2265;Name=Synpcc7942_2265;gbkey=Gene;gene_biotype=protein_coding;locus_tag=Synpcc7942_2265	defined end		2334697	0.124708	E	proA
2335846	2336103	+	ID=gene-Synpcc7942_2267;Name=Synpcc7942_2267;gbkey=Gene;gene_biotype=protein_coding;locus_tag=Synpcc7942_2267	diffuse end (diffuse peak)	2336278	2336274	0.232941
2339045	2339596	-	ID=gene-Synpcc7942_2271;Name=Synpcc7942_2271;gbkey=Gene;gene_biotype=protein_coding;locus_tag=Synpcc7942_2271	diffuse end (no peak found)	2338690			V
2340963	2342996	+	ID=gene-Synpcc7942_2274;Name=Synpcc7942_2274;gbkey=Gene;gene_biotype=protein_coding;locus_tag=Synpcc7942_2274	defined end		2343062	0.220532	HP	chlD
2351102	2353015	-	ID=gene-Synpcc7942_2282;Name=Synpcc7942_2282;gbkey=Gene;gene_biotype=protein_coding;locus_tag=Synpcc7942_2282	diffuse end (no peak found)	2350887			TT
2353111	2353854	+	ID=gene-Synpcc7942_2283;Name=Synpcc7942_2283;gbkey=Gene;gene_biotype=protein_coding;locus_tag=Synpcc7942_2283	diffuse end (no peak found)	2354029			S
2353861	2354772	-	ID=gene-Synpcc7942_2284;Name=Synpcc7942_2284;gbkey=Gene;gene_biotype=protein_coding;locus_tag=Synpcc7942_2284	diffuse end (no peak found)	2353626			H	todF
2354769	2355848	-	ID=gene-Synpcc7942_2285;Name=Synpcc7942_2285;gbkey=Gene;gene_biotype=protein_coding;locus_tag=Synpcc7942_2285	TU	2353874			C	gldA
2357146	2358120	-	ID=gene-Synpcc7942_2287;Name=Synpcc7942_2287;gbkey=Gene;gene_biotype=protein_coding;locus_tag=Synpcc7942_2287	diffuse end (no peak found)	2356771			M
2358162	2358698	-	ID=gene-Synpcc7942_2288;Name=Synpcc7942_2288;gbkey=Gene;gene_biotype=protein_coding;locus_tag=Synpcc7942_2288	TU	2357147			M
2358695	2359549	-	ID=gene-Synpcc7942_2289;Name=Synpcc7942_2289;gbkey=Gene;gene_biotype=protein_coding;locus_tag=Synpcc7942_2289	TU	2358180			M	ccmA
2367528	2368721	-	ID=gene-Synpcc7942_2297;Name=Synpcc7942_2297;gbkey=Gene;gene_biotype=protein_coding;locus_tag=Synpcc7942_2297	defined end		2367462	0.309281	G	tal
2369596	2369904	+	ID=gene-Synpcc7942_2299;Name=Synpcc7942_2299;gbkey=Gene;gene_biotype=protein_coding;locus_tag=Synpcc7942_2299	diffuse end (diffuse peak)	2370239	2370226	0.328217	J	rpsO
2369910	2370404	+	ID=gene-Synpcc7942_2300;Name=Synpcc7942_2300;gbkey=Gene;gene_biotype=protein_coding;locus_tag=Synpcc7942_2300	TU	2370423			C
2370542	2370814	+	ID=gene-Synpcc7942_2301;Name=Synpcc7942_2301;gbkey=Gene;gene_biotype=protein_coding;locus_tag=Synpcc7942_2301	diffuse end (no peak found)	2371109
2372353	2373270	+	ID=gene-Synpcc7942_2304;Name=Synpcc7942_2304;gbkey=Gene;gene_biotype=protein_coding;locus_tag=Synpcc7942_2304	TU	2373273			H	ppnK
2373315	2374001	+	ID=gene-Synpcc7942_2305;Name=Synpcc7942_2305;gbkey=Gene;gene_biotype=protein_coding;locus_tag=Synpcc7942_2305	TU	2374099			T	nblR
2374134	2374721	+	ID=gene-Synpcc7942_2306;Name=Synpcc7942_2306;gbkey=Gene;gene_biotype=protein_coding;locus_tag=Synpcc7942_2306	TU	2375716			K
2374725	2375735	+	ID=gene-Synpcc7942_2307;Name=Synpcc7942_2307;gbkey=Gene;gene_biotype=protein_coding;locus_tag=Synpcc7942_2307	TU	2375839
2375865	2376983	+	ID=gene-Synpcc7942_2308;Name=Synpcc7942_2308;gbkey=Gene;gene_biotype=protein_coding;locus_tag=Synpcc7942_2308	defined end		2377063	0.394595	E	gcvT
2377107	2377703	-	ID=gene-Synpcc7942_2309;Name=Synpcc7942_2309;gbkey=Gene;gene_biotype=protein_coding;locus_tag=Synpcc7942_2309	defined end		2377027	0.028463	V	2-cys prx
2379602	2380381	-	ID=gene-Synpcc7942_2311;Name=Synpcc7942_2311;gbkey=Gene;gene_biotype=protein_coding;locus_tag=Synpcc7942_2311	TU	2379548
2381614	2383248	-	ID=gene-Synpcc7942_2313;Name=Synpcc7942_2313;gbkey=Gene;gene_biotype=protein_coding;locus_tag=Synpcc7942_2313	defined end		2381537	0.00120795	O	groEL
2383296	2383607	-	ID=gene-Synpcc7942_2314;Name=Synpcc7942_2314;gbkey=Gene;gene_biotype=protein_coding;locus_tag=Synpcc7942_2314	TU	2381621			O	groES
2383870	2385324	+	ID=gene-Synpcc7942_2315;Name=Synpcc7942_2315;gbkey=Gene;gene_biotype=protein_coding;locus_tag=Synpcc7942_2315	diffuse end (no peak found)	2385619			C	atpB
2385395	2385808	+	ID=gene-Synpcc7942_2316;Name=Synpcc7942_2316;gbkey=Gene;gene_biotype=protein_coding;locus_tag=Synpcc7942_2316	TU	2385853			C	atpE
2386204	2388576	-	ID=gene-Synpcc7942_2317;Name=Synpcc7942_2317;gbkey=Gene;gene_biotype=protein_coding;locus_tag=Synpcc7942_2317	diffuse end (no peak found)	2386029			P	ctaA
2390121	2390642	+	ID=gene-Synpcc7942_2321;Name=Synpcc7942_2321;gbkey=Gene;gene_biotype=protein_coding;locus_tag=Synpcc7942_2321	TU	2390937			C	ycf3
2390654	2390944	+	ID=gene-Synpcc7942_2322;Name=Synpcc7942_2322;gbkey=Gene;gene_biotype=protein_coding;locus_tag=Synpcc7942_2322	defined end		2391010	0.0483756	J	gatC
2391109	2391372	+	ID=gene-Synpcc7942_2323;Name=Synpcc7942_2323;gbkey=Gene;gene_biotype=protein_coding;locus_tag=Synpcc7942_2323	TU	2392327			O	grxC
2391369	2392340	+	ID=gene-Synpcc7942_2324;Name=Synpcc7942_2324;gbkey=Gene;gene_biotype=protein_coding;locus_tag=Synpcc7942_2324	diffuse end (no peak found)	2392575			E	gshB
2393509	2394261	+	ID=gene-Synpcc7942_2326;Name=Synpcc7942_2326;gbkey=Gene;gene_biotype=protein_coding;locus_tag=Synpcc7942_2326	diffuse end (diffuse peak)	2394836	2394835	0.373317	M
2397191	2398414	-	ID=gene-Synpcc7942_2330;Name=Synpcc7942_2330;gbkey=Gene;gene_biotype=protein_coding;locus_tag=Synpcc7942_2330	diffuse end (no peak found)	2396596			O	ctpA
2398625	2399272	+	ID=gene-Synpcc7942_2331;Name=Synpcc7942_2331;gbkey=Gene;gene_biotype=protein_coding;locus_tag=Synpcc7942_2331	TU	2399272			C	petB
2399369	2399851	+	ID=gene-Synpcc7942_2332;Name=Synpcc7942_2332;gbkey=Gene;gene_biotype=protein_coding;locus_tag=Synpcc7942_2332	defined end		2399914	0.0038271	C	petD
2399962	2401299	-	ID=gene-Synpcc7942_2333;Name=Synpcc7942_2333;gbkey=Gene;gene_biotype=protein_coding;locus_tag=Synpcc7942_2333	defined end		2399884	0.288343	MG	opcA
2401339	2402874	-	ID=gene-Synpcc7942_2334;Name=Synpcc7942_2334;gbkey=Gene;gene_biotype=protein_coding;locus_tag=Synpcc7942_2334	TU	2399964			G	zwf
2402921	2403955	-	ID=gene-Synpcc7942_2335;Name=Synpcc7942_2335;gbkey=Gene;gene_biotype=protein_coding;locus_tag=Synpcc7942_2335	TU	2401346			G	fbp
2404216	2404389	-	ID=gene-Synpcc7942_2336;Name=Synpcc7942_2336;gbkey=Gene;gene_biotype=protein_coding;locus_tag=Synpcc7942_2336	defined end		2404124	0.433704
2405849	2406766	+	ID=gene-Synpcc7942_2338;Name=Synpcc7942_2338;gbkey=Gene;gene_biotype=protein_coding;locus_tag=Synpcc7942_2338	diffuse end (no peak found)	2407481
2406813	2407847	+	ID=gene-Synpcc7942_2339;Name=Synpcc7942_2339;gbkey=Gene;gene_biotype=protein_coding;locus_tag=Synpcc7942_2339	TU	2407847			M	rfaE
2407881	2409242	+	ID=gene-Synpcc7942_2340;Name=Synpcc7942_2340;gbkey=Gene;gene_biotype=protein_coding;locus_tag=Synpcc7942_2340	TU	2409245			J	engA
2410477	2410977	-	ID=gene-Synpcc7942_2342;Name=Synpcc7942_2342;gbkey=Gene;gene_biotype=protein_coding;locus_tag=Synpcc7942_2342	defined end		2410406	0.00489663	C	psaL
2411499	2412449	+	ID=gene-Synpcc7942_2344;Name=Synpcc7942_2344;gbkey=Gene;gene_biotype=protein_coding;locus_tag=Synpcc7942_2344	defined end		2412566	0.177824
2412588	2412926	-	ID=gene-Synpcc7942_2345;Name=Synpcc7942_2345;gbkey=Gene;gene_biotype=protein_coding;locus_tag=Synpcc7942_2345	defined end		2412527	0.045221		ycf65
2414138	2415214	-	ID=gene-Synpcc7942_2347;Name=Synpcc7942_2347;gbkey=Gene;gene_biotype=protein_coding;locus_tag=Synpcc7942_2347	TU	2414138			Q
2416387	2417580	+	ID=gene-Synpcc7942_2349;Name=Synpcc7942_2349;gbkey=Gene;gene_biotype=protein_coding;locus_tag=Synpcc7942_2349	diffuse end (no peak found)	2417895			N	pilT
2417593	2418294	-	ID=gene-Synpcc7942_2350;Name=Synpcc7942_2350;gbkey=Gene;gene_biotype=protein_coding;locus_tag=Synpcc7942_2350	defined end		2417464	0.451031	J
2419575	2420198	-	ID=gene-Synpcc7942_2352;Name=Synpcc7942_2352;gbkey=Gene;gene_biotype=protein_coding;locus_tag=Synpcc7942_2352	defined end		2419505	0.0164729	J	lrtA
2420404	2421105	+	ID=gene-Synpcc7942_2353;Name=Synpcc7942_2353;gbkey=Gene;gene_biotype=protein_coding;locus_tag=Synpcc7942_2353	defined end		2421166	0.3875	H	lipB
2421202	2421726	-	ID=gene-Synpcc7942_2354;Name=Synpcc7942_2354;gbkey=Gene;gene_biotype=protein_coding;locus_tag=Synpcc7942_2354	defined end		2421120	0.0319313	O	ytfC
2421779	2422102	-	ID=gene-Synpcc7942_2355;Name=Synpcc7942_2355;gbkey=Gene;gene_biotype=protein_coding;locus_tag=Synpcc7942_2355	TU	2421779			Q
2424522	2425352	+	ID=gene-Synpcc7942_2358;Name=Synpcc7942_2358;gbkey=Gene;gene_biotype=protein_coding;locus_tag=Synpcc7942_2358	TU	2425967			V
2425391	2426773	+	ID=gene-Synpcc7942_2359;Name=Synpcc7942_2359;gbkey=Gene;gene_biotype=protein_coding;locus_tag=Synpcc7942_2359	diffuse end (diffuse peak)	2426988	2426983	0.409749	P	nha3
2426823	2427857	+	ID=gene-Synpcc7942_2360;Name=Synpcc7942_2360;gbkey=Gene;gene_biotype=protein_coding;locus_tag=Synpcc7942_2360	TU	2428732			M	amiA
2429771	2430142	-	ID=gene-Synpcc7942_2363;Name=Synpcc7942_2363;gbkey=Gene;gene_biotype=protein_coding;locus_tag=Synpcc7942_2363	defined end		2429647	0.44206
2430162	2430767	-	ID=gene-Synpcc7942_2364;Name=Synpcc7942_2364;gbkey=Gene;gene_biotype=protein_coding;locus_tag=Synpcc7942_2364	TU	2429787			S
2430839	2432509	+	ID=gene-Synpcc7942_2365;Name=Synpcc7942_2365;gbkey=Gene;gene_biotype=protein_coding;locus_tag=Synpcc7942_2365	diffuse end (no peak found)	2432744			J	prfC
2432601	2432879	-	ID=gene-Synpcc7942_2366;Name=Synpcc7942_2366;gbkey=Gene;gene_biotype=protein_coding;locus_tag=Synpcc7942_2366	diffuse end (no peak found)	2432406
2432951	2433454	-	ID=gene-Synpcc7942_2367;Name=Synpcc7942_2367;gbkey=Gene;gene_biotype=protein_coding;locus_tag=Synpcc7942_2367	unclear	2432776
2433890	2435020	+	ID=gene-Synpcc7942_2368;Name=Synpcc7942_2368;gbkey=Gene;gene_biotype=protein_coding;locus_tag=Synpcc7942_2368	TU	2436195			M
2435041	2438211	+	ID=gene-Synpcc7942_2369;Name=Synpcc7942_2369;gbkey=Gene;gene_biotype=protein_coding;locus_tag=Synpcc7942_2369	TU	2438426			V	acrF
2438232	2438441	+	ID=gene-Synpcc7942_2370;Name=Synpcc7942_2370;gbkey=Gene;gene_biotype=protein_coding;locus_tag=Synpcc7942_2370	diffuse end (no peak found)	2438796
2441447	2442805	+	ID=gene-Synpcc7942_2374;Name=Synpcc7942_2374;gbkey=Gene;gene_biotype=protein_coding;locus_tag=Synpcc7942_2374	diffuse end (no peak found)	2443280			J
2443884	2444294	+	ID=gene-Synpcc7942_2376;Name=Synpcc7942_2376;gbkey=Gene;gene_biotype=protein_coding;locus_tag=Synpcc7942_2376	TU	2444305
2445387	2446568	+	ID=gene-Synpcc7942_2378;Name=Synpcc7942_2378;gbkey=Gene;gene_biotype=protein_coding;locus_tag=Synpcc7942_2378	diffuse end (no peak found)	2446783			D	ftsZ
2447344	2447772	-	ID=gene-Synpcc7942_2380;Name=Synpcc7942_2380;gbkey=Gene;gene_biotype=protein_coding;locus_tag=Synpcc7942_2380	defined end		2447190	0.163108	Q
2450109	2451260	+	ID=gene-Synpcc7942_2383;Name=Synpcc7942_2383;gbkey=Gene;gene_biotype=protein_coding;locus_tag=Synpcc7942_2383	TU	2451345			R	ircA
2451384	2454974	+	ID=gene-Synpcc7942_2384;Name=Synpcc7942_2384;gbkey=Gene;gene_biotype=protein_coding;locus_tag=Synpcc7942_2384	TU	2455829			CCCC	nifJ
2454974	2455996	+	ID=gene-Synpcc7942_2385;Name=Synpcc7942_2385;gbkey=Gene;gene_biotype=protein_coding;locus_tag=Synpcc7942_2385	diffuse end (no peak found)	2456491			F
2457103	2459118	-	ID=gene-Synpcc7942_2387;Name=Synpcc7942_2387;gbkey=Gene;gene_biotype=protein_coding;locus_tag=Synpcc7942_2387	diffuse end (no peak found)	2456908			P
2459162	2460331	-	ID=gene-Synpcc7942_2388;Name=Synpcc7942_2388;gbkey=Gene;gene_biotype=protein_coding;locus_tag=Synpcc7942_2388	defined end		2458849	0.373402	GG	oxdC
2460601	2461401	-	ID=gene-Synpcc7942_2389;Name=Synpcc7942_2389;gbkey=Gene;gene_biotype=protein_coding;locus_tag=Synpcc7942_2389	TU	2460406			O
2466045	2467505	+	ID=gene-Synpcc7942_2392;Name=Synpcc7942_2392;gbkey=Gene;gene_biotype=protein_coding;locus_tag=Synpcc7942_2392	TU	2467649			R
2467688	2469133	+	ID=gene-Synpcc7942_2393;Name=Synpcc7942_2393;gbkey=Gene;gene_biotype=protein_coding;locus_tag=Synpcc7942_2393	defined end		2469229	0.322581	J	gltX
2471379	2471930	-	ID=gene-Synpcc7942_2396;Name=Synpcc7942_2396;gbkey=Gene;gene_biotype=protein_coding;locus_tag=Synpcc7942_2396	TU	2471353			M	yqeG
2471934	2472461	-	ID=gene-Synpcc7942_2397;Name=Synpcc7942_2397;gbkey=Gene;gene_biotype=protein_coding;locus_tag=Synpcc7942_2397	TU	2471399
2472923	2474101	-	ID=gene-Synpcc7942_2399;Name=Synpcc7942_2399;gbkey=Gene;gene_biotype=protein_coding;locus_tag=Synpcc7942_2399	diffuse end (no peak found)	2472748
2475449	2475940	-	ID=gene-Synpcc7942_2401;Name=Synpcc7942_2401;gbkey=Gene;gene_biotype=protein_coding;locus_tag=Synpcc7942_2401	defined end		2475383	0.00976562	O	hspA
2477464	2477748	+	ID=gene-Synpcc7942_2403;Name=Synpcc7942_2403;gbkey=Gene;gene_biotype=protein_coding;locus_tag=Synpcc7942_2403	TU	2477774			P
2477807	2478547	+	ID=gene-Synpcc7942_2404;Name=Synpcc7942_2404;gbkey=Gene;gene_biotype=protein_coding;locus_tag=Synpcc7942_2404	TU	2478547			R
2479051	2480190	+	ID=gene-Synpcc7942_2406;Name=Synpcc7942_2406;gbkey=Gene;gene_biotype=protein_coding;locus_tag=Synpcc7942_2406	diffuse end (no peak found)	2480765			E	thiO
2481471	2482805	-	ID=gene-Synpcc7942_2409;Name=Synpcc7942_2409;gbkey=Gene;gene_biotype=protein_coding;locus_tag=Synpcc7942_2409	defined end		2481406	0.319767	F	purA
2484439	2485251	-	ID=gene-Synpcc7942_2412;Name=Synpcc7942_2412;gbkey=Gene;gene_biotype=protein_coding;locus_tag=Synpcc7942_2412	diffuse end (diffuse peak)	2484104	2484115	0.447953	O	phb
2486856	2488370	-	ID=gene-Synpcc7942_2415;Name=Synpcc7942_2415;gbkey=Gene;gene_biotype=protein_coding;locus_tag=Synpcc7942_2415	defined end		2486803	0.339435	J	lysS
2492215	2492949	+	ID=gene-Synpcc7942_2420;Name=Synpcc7942_2420;gbkey=Gene;gene_biotype=protein_coding;locus_tag=Synpcc7942_2420	defined end		2493009	0.398197	E	cysE
2494868	2496775	-	ID=gene-Synpcc7942_2423;Name=Synpcc7942_2423;gbkey=Gene;gene_biotype=protein_coding;locus_tag=Synpcc7942_2423	TU	2494868			J	gidA
2496824	2497627	-	ID=gene-Synpcc7942_2424;Name=Synpcc7942_2424;gbkey=Gene;gene_biotype=protein_coding;locus_tag=Synpcc7942_2424	TU	2496812
2502146	2505955	-	ID=gene-Synpcc7942_2431;Name=Synpcc7942_2431;gbkey=Gene;gene_biotype=protein_coding;locus_tag=Synpcc7942_2431	TU	2502128
2506121	2506729	+	ID=gene-Synpcc7942_2432;Name=Synpcc7942_2432;gbkey=Gene;gene_biotype=protein_coding;locus_tag=Synpcc7942_2432	TU	2507624			R
2507663	2508181	+	ID=gene-Synpcc7942_2434;Name=Synpcc7942_2434;gbkey=Gene;gene_biotype=protein_coding;locus_tag=Synpcc7942_2434	defined end		2508241	0.469065	E	ilvH
2508849	2509445	-	ID=gene-Synpcc7942_2436;Name=Synpcc7942_2436;gbkey=Gene;gene_biotype=protein_coding;locus_tag=Synpcc7942_2436	TU	2508849			O	msrA
2509504	2512368	-	ID=gene-Synpcc7942_2437;Name=Synpcc7942_2437;gbkey=Gene;gene_biotype=protein_coding;locus_tag=Synpcc7942_2437	defined end		2509353	0.398936	J	ileS
2514276	2515271	+	ID=gene-Synpcc7942_2439;Name=Synpcc7942_2439;gbkey=Gene;gene_biotype=protein_coding;locus_tag=Synpcc7942_2439	defined end		2515330	0.0252427	I	crtR
2515544	2517694	-	ID=gene-Synpcc7942_2440;Name=Synpcc7942_2440;gbkey=Gene;gene_biotype=protein_coding;locus_tag=Synpcc7942_2440	defined end		2515451	0.129429	J	pnp
2517856	2518650	-	ID=gene-Synpcc7942_2441;Name=Synpcc7942_2441;gbkey=Gene;gene_biotype=protein_coding;locus_tag=Synpcc7942_2441	defined end		2517796	0.0202696	P	pstB
2520627	2521640	-	ID=gene-Synpcc7942_2444;Name=Synpcc7942_2444;gbkey=Gene;gene_biotype=protein_coding;locus_tag=Synpcc7942_2444	defined end		2520582	0.0974209	P	pstS
2523086	2523919	-	ID=gene-Synpcc7942_2446;Name=Synpcc7942_2446;gbkey=Gene;gene_biotype=protein_coding;locus_tag=Synpcc7942_2446	diffuse end (diffuse peak)	2522911	2522975	0.195957	J	map
2524094	2524315	+	ID=gene-Synpcc7942_2447;Name=Synpcc7942_2447;gbkey=Gene;gene_biotype=protein_coding;locus_tag=Synpcc7942_2447	TU	2524353
2524464	2526071	+	ID=gene-Synpcc7942_2448;Name=Synpcc7942_2448;gbkey=Gene;gene_biotype=protein_coding;locus_tag=Synpcc7942_2448	TU	2526118			J	hflX
2526169	2526804	+	ID=gene-Synpcc7942_2449;Name=Synpcc7942_2449;gbkey=Gene;gene_biotype=protein_coding;locus_tag=Synpcc7942_2449	defined end		2526879	0.0363065	V	1-cys prx
2526976	2529291	-	ID=gene-Synpcc7942_2450;Name=Synpcc7942_2450;gbkey=Gene;gene_biotype=protein_coding;locus_tag=Synpcc7942_2450	diffuse end (diffuse peak)	2526801	2526839	0.00649695	N	pilQ
2529369	2530163	-	ID=gene-Synpcc7942_2451;Name=Synpcc7942_2451;gbkey=Gene;gene_biotype=protein_coding;locus_tag=Synpcc7942_2451	TU	2527214			N	pilO
2530160	2530876	-	ID=gene-Synpcc7942_2452;Name=Synpcc7942_2452;gbkey=Gene;gene_biotype=protein_coding;locus_tag=Synpcc7942_2452	TU	2529385			N
2530879	2531958	-	ID=gene-Synpcc7942_2453;Name=Synpcc7942_2453;gbkey=Gene;gene_biotype=protein_coding;locus_tag=Synpcc7942_2453	TU	2530841			N	pilM
2532100	2533374	-	ID=gene-Synpcc7942_2454;Name=Synpcc7942_2454;gbkey=Gene;gene_biotype=protein_coding;locus_tag=Synpcc7942_2454	defined end		2532047	0.404849		apt
2533536	2534168	+	ID=gene-Synpcc7942_2455;Name=Synpcc7942_2455;gbkey=Gene;gene_biotype=protein_coding;locus_tag=Synpcc7942_2455	TU	2535123
2534175	2535125	+	ID=gene-Synpcc7942_2456;Name=Synpcc7942_2456;gbkey=Gene;gene_biotype=protein_coding;locus_tag=Synpcc7942_2456	diffuse end (no peak found)	2535680
2538622	2539710	+	ID=gene-Synpcc7942_2459;Name=Synpcc7942_2459;gbkey=Gene;gene_biotype=protein_coding;locus_tag=Synpcc7942_2459	diffuse end (no peak found)	2540125
2539907	2541181	-	ID=gene-Synpcc7942_2460;Name=Synpcc7942_2460;gbkey=Gene;gene_biotype=protein_coding;locus_tag=Synpcc7942_2460	diffuse end (diffuse peak)	2539732	2539740	0.406437	L
2541304	2542737	-	ID=gene-Synpcc7942_2461;Name=Synpcc7942_2461;gbkey=Gene;gene_biotype=protein_coding;locus_tag=Synpcc7942_2461	TU	2541238			E
2544118	2545371	-	ID=gene-Synpcc7942_2463;Name=Synpcc7942_2463;gbkey=Gene;gene_biotype=protein_coding;locus_tag=Synpcc7942_2463	TU	2544118			H	metX
2546335	2546586	-	ID=gene-Synpcc7942_2465;Name=Synpcc7942_2465;gbkey=Gene;gene_biotype=protein_coding;locus_tag=Synpcc7942_2465	diffuse end (diffuse peak)	2546160	2546171	0.474802
2546850	2547557	+	ID=gene-Synpcc7942_2466;Name=Synpcc7942_2466;gbkey=Gene;gene_biotype=protein_coding;locus_tag=Synpcc7942_2466	diffuse end (no peak found)	2547792			T
2548622	2550526	+	ID=gene-Synpcc7942_2468;Name=Synpcc7942_2468;gbkey=Gene;gene_biotype=protein_coding;locus_tag=Synpcc7942_2468	defined end		2550578	0.0113038	O	dnak2
2550704	2551474	+	ID=gene-Synpcc7942_2469;Name=Synpcc7942_2469;gbkey=Gene;gene_biotype=protein_coding;locus_tag=Synpcc7942_2469	TU	2551582
2551697	2552464	+	ID=gene-Synpcc7942_2470;Name=Synpcc7942_2470;gbkey=Gene;gene_biotype=protein_coding;locus_tag=Synpcc7942_2470	TU	2552571			S
2552611	2553252	+	ID=gene-Synpcc7942_2471;Name=Synpcc7942_2471;gbkey=Gene;gene_biotype=protein_coding;locus_tag=Synpcc7942_2471	TU	2554807			K	nusB
2553267	2554823	+	ID=gene-Synpcc7942_2472;Name=Synpcc7942_2472;gbkey=Gene;gene_biotype=protein_coding;locus_tag=Synpcc7942_2472	TU	2554944			U	ffh
2556447	2556608	+	ID=gene-Synpcc7942_2474;Name=Synpcc7942_2474;gbkey=Gene;gene_biotype=protein_coding;locus_tag=Synpcc7942_2474	diffuse end (no peak found)	2557003
2558256	2558591	+	ID=gene-Synpcc7942_2476;Name=Synpcc7942_2476;gbkey=Gene;gene_biotype=protein_coding;locus_tag=Synpcc7942_2476	defined end		2558583	0.375221
2558588	2559484	-	ID=gene-Synpcc7942_2477;Name=Synpcc7942_2477;gbkey=Gene;gene_biotype=protein_coding;locus_tag=Synpcc7942_2477	diffuse end (diffuse peak)	2558313	2558316	0.246522	R	sulA
2559500	2559874	-	ID=gene-Synpcc7942_2478;Name=Synpcc7942_2478;gbkey=Gene;gene_biotype=protein_coding;locus_tag=Synpcc7942_2478	TU	2558605			C	psb28-2
2560375	2560941	+	ID=gene-Synpcc7942_2479;Name=Synpcc7942_2479;gbkey=Gene;gene_biotype=protein_coding;locus_tag=Synpcc7942_2479	diffuse end (no peak found)	2561136
2560946	2561848	-	ID=gene-Synpcc7942_2480;Name=Synpcc7942_2480;gbkey=Gene;gene_biotype=protein_coding;locus_tag=Synpcc7942_2480	diffuse end (no peak found)	2560731			J
2561836	2563068	-	ID=gene-Synpcc7942_2481;Name=Synpcc7942_2481;gbkey=Gene;gene_biotype=protein_coding;locus_tag=Synpcc7942_2481	TU	2561797
2563111	2563704	-	ID=gene-Synpcc7942_2482;Name=Synpcc7942_2482;gbkey=Gene;gene_biotype=protein_coding;locus_tag=Synpcc7942_2482	diffuse end (no peak found)	2562236
2563680	2565164	-	ID=gene-Synpcc7942_2483;Name=Synpcc7942_2483;gbkey=Gene;gene_biotype=protein_coding;locus_tag=Synpcc7942_2483	TU	2563305
2565297	2565989	-	ID=gene-Synpcc7942_2484;Name=Synpcc7942_2484;gbkey=Gene;gene_biotype=protein_coding;locus_tag=Synpcc7942_2484	TU	2565198			N
2566135	2566728	-	ID=gene-Synpcc7942_2485;Name=Synpcc7942_2485;gbkey=Gene;gene_biotype=protein_coding;locus_tag=Synpcc7942_2485	diffuse end (no peak found)	2565520
2566725	2568305	-	ID=gene-Synpcc7942_2486;Name=Synpcc7942_2486;gbkey=Gene;gene_biotype=protein_coding;locus_tag=Synpcc7942_2486	TU	2566150
2568613	2568831	+	ID=gene-Synpcc7942_2487;Name=Synpcc7942_2487;gbkey=Gene;gene_biotype=protein_coding;locus_tag=Synpcc7942_2487	TU	2569506			C
2568903	2569511	+	ID=gene-Synpcc7942_2488;Name=Synpcc7942_2488;gbkey=Gene;gene_biotype=protein_coding;locus_tag=Synpcc7942_2488	diffuse end (no peak found)	2569806
2571012	2572949	+	ID=gene-Synpcc7942_2491;Name=Synpcc7942_2491;gbkey=Gene;gene_biotype=protein_coding;locus_tag=Synpcc7942_2491	defined end		2573037	0.216641	L	gyrB
2574819	2575742	-	ID=gene-Synpcc7942_2494;Name=Synpcc7942_2494;gbkey=Gene;gene_biotype=protein_coding;locus_tag=Synpcc7942_2494	TU	2574064			E	livM
2575746	2576687	-	ID=gene-Synpcc7942_2495;Name=Synpcc7942_2495;gbkey=Gene;gene_biotype=protein_coding;locus_tag=Synpcc7942_2495	TU	2574831			E	natD
2576687	2577886	-	ID=gene-Synpcc7942_2496;Name=Synpcc7942_2496;gbkey=Gene;gene_biotype=protein_coding;locus_tag=Synpcc7942_2496	TU	2576012			E	livJ
2577916	2578371	-	ID=gene-Synpcc7942_2497;Name=Synpcc7942_2497;gbkey=Gene;gene_biotype=protein_coding;locus_tag=Synpcc7942_2497	diffuse end (diffuse peak)	2577641	2577658	0.419308	F	ndk
2578471	2579715	-	ID=gene-Synpcc7942_2498;Name=Synpcc7942_2498;gbkey=Gene;gene_biotype=protein_coding;locus_tag=Synpcc7942_2498	TU	2578425			R
2579715	2581055	-	ID=gene-Synpcc7942_2499;Name=Synpcc7942_2499;gbkey=Gene;gene_biotype=protein_coding;locus_tag=Synpcc7942_2499	TU	2578480			R
2581096	2581716	-	ID=gene-Synpcc7942_2500;Name=Synpcc7942_2500;gbkey=Gene;gene_biotype=protein_coding;locus_tag=Synpcc7942_2500	TU	2581093
2581939	2583003	+	ID=gene-Synpcc7942_2501;Name=Synpcc7942_2501;gbkey=Gene;gene_biotype=protein_coding;locus_tag=Synpcc7942_2501	defined end		2583098	0.0267459	E	aroF
2584495	2585460	-	ID=gene-Synpcc7942_2503;Name=Synpcc7942_2503;gbkey=Gene;gene_biotype=protein_coding;locus_tag=Synpcc7942_2503	defined end		2584318	0.37652	H	por
2586799	2587497	-	ID=gene-Synpcc7942_2506;Name=Synpcc7942_2506;gbkey=Gene;gene_biotype=protein_coding;locus_tag=Synpcc7942_2506	defined end		2586647	0.420282	E	par
2587537	2587797	-	ID=gene-Synpcc7942_2507;Name=Synpcc7942_2507;gbkey=Gene;gene_biotype=protein_coding;locus_tag=Synpcc7942_2507	defined end		2587325	0.475106
2589959	2590171	+	ID=gene-Synpcc7942_2510;Name=Synpcc7942_2510;gbkey=Gene;gene_biotype=protein_coding;locus_tag=Synpcc7942_2510	TU	2590183			J	infA
2590256	2590759	-	ID=gene-Synpcc7942_2511;Name=Synpcc7942_2511;gbkey=Gene;gene_biotype=protein_coding;locus_tag=Synpcc7942_2511	diffuse end (no peak found)	2590081			R
2590765	2592123	-	ID=gene-Synpcc7942_2512;Name=Synpcc7942_2512;gbkey=Gene;gene_biotype=protein_coding;locus_tag=Synpcc7942_2512	TU	2590550			J
2592285	2593169	+	ID=gene-Synpcc7942_2513;Name=Synpcc7942_2513;gbkey=Gene;gene_biotype=protein_coding;locus_tag=Synpcc7942_2513	defined end		2593288	0.487811	M	btpA
2597751	2599148	-	ID=gene-Synpcc7942_2518;Name=Synpcc7942_2518;gbkey=Gene;gene_biotype=protein_coding;locus_tag=Synpcc7942_2518	TU	2597036			G	glgA
2599191	2601896	-	ID=gene-Synpcc7942_2519;Name=Synpcc7942_2519;gbkey=Gene;gene_biotype=protein_coding;locus_tag=Synpcc7942_2519	TU	2599183			TTT
2602698	2604026	-	ID=gene-Synpcc7942_2521;Name=Synpcc7942_2521;gbkey=Gene;gene_biotype=protein_coding;locus_tag=Synpcc7942_2521	defined end		2602559	0.448596	R	gpsA
2605009	2605266	+	ID=gene-Synpcc7942_2523;Name=Synpcc7942_2523;gbkey=Gene;gene_biotype=protein_coding;locus_tag=Synpcc7942_2523	diffuse end (no peak found)	2605681
2605278	2606702	+	ID=gene-Synpcc7942_2524;Name=Synpcc7942_2524;gbkey=Gene;gene_biotype=protein_coding;locus_tag=Synpcc7942_2524	TU	2606734			O	tig
2606782	2607516	+	ID=gene-Synpcc7942_2525;Name=Synpcc7942_2525;gbkey=Gene;gene_biotype=protein_coding;locus_tag=Synpcc7942_2525	TU	2608871			O	clpPII
2607529	2608878	+	ID=gene-Synpcc7942_2526;Name=Synpcc7942_2526;gbkey=Gene;gene_biotype=protein_coding;locus_tag=Synpcc7942_2526	diffuse end (no peak found)	2609153			O	clpX
2610753	2611037	-	ID=gene-Synpcc7942_2529;Name=Synpcc7942_2529;gbkey=Gene;gene_biotype=protein_coding;locus_tag=Synpcc7942_2529	TU	2610746				gifB
2611383	2612138	+	ID=gene-Synpcc7942_2530;Name=Synpcc7942_2530;gbkey=Gene;gene_biotype=protein_coding;locus_tag=Synpcc7942_2530	TU	2612893			J	rpsB
2612241	2612906	+	ID=gene-Synpcc7942_2531;Name=Synpcc7942_2531;gbkey=Gene;gene_biotype=protein_coding;locus_tag=Synpcc7942_2531	defined end		2612979	0.0109489	J	tsf
2612990	2613889	-	ID=gene-Synpcc7942_2532;Name=Synpcc7942_2532;gbkey=Gene;gene_biotype=protein_coding;locus_tag=Synpcc7942_2532	defined end		2612867	0.163551	H
2613998	2614378	+	ID=gene-Synpcc7942_2533;Name=Synpcc7942_2533;gbkey=Gene;gene_biotype=protein_coding;locus_tag=Synpcc7942_2533	diffuse end (no peak found)	2614693
2614395	2615660	-	ID=gene-Synpcc7942_2534;Name=Synpcc7942_2534;gbkey=Gene;gene_biotype=protein_coding;locus_tag=Synpcc7942_2534	TU	2614220			TT
2615811	2619110	+	ID=gene-Synpcc7942_2535;Name=Synpcc7942_2535;gbkey=Gene;gene_biotype=protein_coding;locus_tag=Synpcc7942_2535	defined end		2619234	0.252747	TTT
2619093	2619626	-	ID=gene-Synpcc7942_2536;Name=Synpcc7942_2536;gbkey=Gene;gene_biotype=protein_coding;locus_tag=Synpcc7942_2536	diffuse end (no peak found)	2618918			O
2619632	2620231	-	ID=gene-Synpcc7942_2537;Name=Synpcc7942_2537;gbkey=Gene;gene_biotype=protein_coding;locus_tag=Synpcc7942_2537	defined end		2619445	0.466081	O	clpPIII
2620274	2620960	-	ID=gene-Synpcc7942_2538;Name=Synpcc7942_2538;gbkey=Gene;gene_biotype=protein_coding;locus_tag=Synpcc7942_2538	TU	2619639			O	clpR
2621102	2621647	-	ID=gene-Synpcc7942_2539;Name=Synpcc7942_2539;gbkey=Gene;gene_biotype=protein_coding;locus_tag=Synpcc7942_2539	TU	2621001			O
2621837	2622298	-	ID=gene-Synpcc7942_2540;Name=Synpcc7942_2540;gbkey=Gene;gene_biotype=protein_coding;locus_tag=Synpcc7942_2540	TU	2621687			R	digB
2622353	2622766	+	ID=gene-Synpcc7942_2541;Name=Synpcc7942_2541;gbkey=Gene;gene_biotype=protein_coding;locus_tag=Synpcc7942_2541	TU	2622796			J	rplS
2627005	2627325	+	ID=gene-Synpcc7942_2547;Name=Synpcc7942_2547;gbkey=Gene;gene_biotype=protein_coding;locus_tag=Synpcc7942_2547	TU	2627383
2627423	2628031	+	ID=gene-Synpcc7942_2548;Name=Synpcc7942_2548;gbkey=Gene;gene_biotype=protein_coding;locus_tag=Synpcc7942_2548	defined end		2628091	0.0569242	E	leuD
2629750	2632062	-	ID=gene-Synpcc7942_2551;Name=Synpcc7942_2551;gbkey=Gene;gene_biotype=protein_coding;locus_tag=Synpcc7942_2551	diffuse end (no peak found)	2629195			O	hypF
2632863	2633201	-	ID=gene-Synpcc7942_2553;Name=Synpcc7942_2553;gbkey=Gene;gene_biotype=protein_coding;locus_tag=Synpcc7942_2553	diffuse end (no peak found)	2632488			O	hypA
2633189	2633647	-	ID=gene-Synpcc7942_2554;Name=Synpcc7942_2554;gbkey=Gene;gene_biotype=protein_coding;locus_tag=Synpcc7942_2554	TU	2632874			C	hoxW
2633656	2635086	-	ID=gene-Synpcc7942_2555;Name=Synpcc7942_2555;gbkey=Gene;gene_biotype=protein_coding;locus_tag=Synpcc7942_2555	unclear	2633481			C	hoxH
2635096	2635650	-	ID=gene-Synpcc7942_2556;Name=Synpcc7942_2556;gbkey=Gene;gene_biotype=protein_coding;locus_tag=Synpcc7942_2556	TU	2634241			C	hoxY
2635638	2636354	-	ID=gene-Synpcc7942_2557;Name=Synpcc7942_2557;gbkey=Gene;gene_biotype=protein_coding;locus_tag=Synpcc7942_2557	TU	2635443			C	hoxU
2637730	2638188	-	ID=gene-Synpcc7942_2559;Name=Synpcc7942_2559;gbkey=Gene;gene_biotype=protein_coding;locus_tag=Synpcc7942_2559	defined end		2637673	0.010528	J	rplI
2639146	2639982	-	ID=gene-Synpcc7942_2561;Name=Synpcc7942_2561;gbkey=Gene;gene_biotype=protein_coding;locus_tag=Synpcc7942_2561	defined end		2639089	0.00855249	I	desC
2644835	2645392	-	ID=gene-Synpcc7942_2565;Name=Synpcc7942_2565;gbkey=Gene;gene_biotype=protein_coding;locus_tag=Synpcc7942_2565	TU	2644320			J	efp
2645522	2646619	+	ID=gene-Synpcc7942_2566;Name=Synpcc7942_2566;gbkey=Gene;gene_biotype=protein_coding;locus_tag=Synpcc7942_2566	diffuse end (no peak found)	2646854				ppiB
2650102	2651979	+	ID=gene-Synpcc7942_2571;Name=Synpcc7942_2571;gbkey=Gene;gene_biotype=protein_coding;locus_tag=Synpcc7942_2571	diffuse end (no peak found)	2652174			M	mrcA
2652060	2652377	-	ID=gene-Synpcc7942_2572;Name=Synpcc7942_2572;gbkey=Gene;gene_biotype=protein_coding;locus_tag=Synpcc7942_2572	diffuse end (diffuse peak)	2651885	2651933	0.338555
2663093	2663566	-	ID=gene-Synpcc7942_2578;Name=Synpcc7942_2578;gbkey=Gene;gene_biotype=protein_coding;locus_tag=Synpcc7942_2578	TU	2662178
2664460	2666709	-	ID=gene-Synpcc7942_2580;Name=Synpcc7942_2580;gbkey=Gene;gene_biotype=protein_coding;locus_tag=Synpcc7942_2580	diffuse end (no peak found)	2664005			O	dnaK3
2668299	2668931	+	ID=gene-Synpcc7942_2583;Name=Synpcc7942_2583;gbkey=Gene;gene_biotype=protein_coding;locus_tag=Synpcc7942_2583	diffuse end (no peak found)	2669146
2671412	2672932	-	ID=gene-Synpcc7942_2588;Name=Synpcc7942_2588;gbkey=Gene;gene_biotype=protein_coding;locus_tag=Synpcc7942_2588	defined end		2671258	0.319277	H	ubiD
2673063	2673848	+	ID=gene-Synpcc7942_2589;Name=Synpcc7942_2589;gbkey=Gene;gene_biotype=protein_coding;locus_tag=Synpcc7942_2589	unclear	2674063	2674053		H	comB
2674093	2674608	+	ID=gene-Synpcc7942_2590;Name=Synpcc7942_2590;gbkey=Gene;gene_biotype=protein_coding;locus_tag=Synpcc7942_2590	TU	2675263			N	digC
2674605	2675273	+	ID=gene-Synpcc7942_2591;Name=Synpcc7942_2591;gbkey=Gene;gene_biotype=protein_coding;locus_tag=Synpcc7942_2591	diffuse end (diffuse peak)	2675608	2675600	0.437898
2676025	2676561	+	ID=gene-Synpcc7942_2593;Name=Synpcc7942_2593;gbkey=Gene;gene_biotype=protein_coding;locus_tag=Synpcc7942_2593	TU	2676685
2676760	2677371	+	ID=gene-Synpcc7942_2594;Name=Synpcc7942_2594;gbkey=Gene;gene_biotype=protein_coding;locus_tag=Synpcc7942_2594	TU	2678806
2678860	2679921	+	ID=gene-Synpcc7942_2596;Name=Synpcc7942_2596;gbkey=Gene;gene_biotype=protein_coding;locus_tag=Synpcc7942_2596	defined end		2680018	0.392857	R	mviM
2681486	2681839	-	ID=gene-Synpcc7942_2599;Name=Synpcc7942_2599;gbkey=Gene;gene_biotype=protein_coding;locus_tag=Synpcc7942_2599	defined end		2681396	0.299621
2681983	2682813	-	ID=gene-Synpcc7942_2600;Name=Synpcc7942_2600;gbkey=Gene;gene_biotype=protein_coding;locus_tag=Synpcc7942_2600	defined end		2681657	0.389685	H	ctaB
2682899	2683813	-	ID=gene-Synpcc7942_2601;Name=Synpcc7942_2601;gbkey=Gene;gene_biotype=protein_coding;locus_tag=Synpcc7942_2601	TU	2681984			H	ctaA
2684044	2684991	+	ID=gene-Synpcc7942_2602;Name=Synpcc7942_2602;gbkey=Gene;gene_biotype=protein_coding;locus_tag=Synpcc7942_2602	TU	2686666			C	ctaC
2685051	2686676	+	ID=gene-Synpcc7942_2603;Name=Synpcc7942_2603;gbkey=Gene;gene_biotype=protein_coding;locus_tag=Synpcc7942_2603	TU	2687311			C	ctaD
2686728	2687315	+	ID=gene-Synpcc7942_2604;Name=Synpcc7942_2604;gbkey=Gene;gene_biotype=protein_coding;locus_tag=Synpcc7942_2604	defined end		2687524	0.390244	C	ctaE
2687378	2688034	-	ID=gene-Synpcc7942_2605;Name=Synpcc7942_2605;gbkey=Gene;gene_biotype=protein_coding;locus_tag=Synpcc7942_2605	defined end		2687219	0.369312
2688305	2690119	-	ID=gene-Synpcc7942_2606;Name=Synpcc7942_2606;gbkey=Gene;gene_biotype=protein_coding;locus_tag=Synpcc7942_2606	TU	2688070			J	thrS
2691104	2691424	+	ID=gene-Synpcc7942_2608;Name=Synpcc7942_2608;gbkey=Gene;gene_biotype=protein_coding;locus_tag=Synpcc7942_2608	defined end		2691484	0.231424
2691626	2692156	+	ID=gene-Synpcc7942_2609;Name=Synpcc7942_2609;gbkey=Gene;gene_biotype=protein_coding;locus_tag=Synpcc7942_2609	diffuse end (diffuse peak)	2692331	2692313	0.393277
2693828	2694928	+	ID=gene-Synpcc7942_2612;Name=Synpcc7942_2612;gbkey=Gene;gene_biotype=protein_coding;locus_tag=Synpcc7942_2612	defined end		2694996	0.0162037	E	thrC

## Sheet: Eco
start	end	strand	notes	gene_term	post_stop_posn	gene_peak_posn	gene_peak_RT
337	2799	+	ID=gene1;Dbxref=EcoGene:EG10998,GeneID:945803;Name=thrA;gbkey=Gene;gene=thrA;gene_biotype=protein_coding;gene_synonym=ECK0002,Hs,JW0001,thrA1,thrA2,thrD;locus_tag=b0002	TU	3714
2801	3733	+	ID=gene2;Dbxref=EcoGene:EG10999,GeneID:947498;Name=thrB;gbkey=Gene;gene=thrB;gene_biotype=protein_coding;gene_synonym=ECK0003,JW0002;locus_tag=b0003	TU	5008
3734	5020	+	ID=gene3;Dbxref=EcoGene:EG11000,GeneID:945198;Name=thrC;gbkey=Gene;gene=thrC;gene_biotype=protein_coding;gene_synonym=ECK0004,JW0003;locus_tag=b0004	TU	5040
5234	5530	+	ID=gene4;Dbxref=EcoGene:EG14384,GeneID:944747;Name=yaaX;gbkey=Gene;gene=yaaX;gene_biotype=protein_coding;gene_synonym=ECK0005,JW0004;locus_tag=b0005	defined end		5601	0.301802
5683	6459	-	ID=gene5;Dbxref=EcoGene:EG10011,GeneID:944749;Name=yaaA;gbkey=Gene;gene=yaaA;gene_biotype=protein_coding;gene_synonym=ECK0006,JW0005;locus_tag=b0006	diffuse end (no peak found)	5388
8238	9191	+	ID=gene7;Dbxref=EcoGene:EG11556,GeneID:944748;Name=talB;gbkey=Gene;gene=talB;gene_biotype=protein_coding;gene_synonym=ECK0008,JW0007,yaaK;locus_tag=b0008	defined end		9230	0.117071
9306	9893	+	ID=gene8;Dbxref=EcoGene:EG11511,GeneID:944760;Name=mog;gbkey=Gene;gene=mog;gene_biotype=protein_coding;gene_synonym=bisD,chlG,ECK0009,JW0008,mogA,yaaG;locus_tag=b0009	defined end		9920	0.264706
9928	10494	-	ID=gene9;Dbxref=EcoGene:EG11512,GeneID:944792;Name=yaaH;gbkey=Gene;gene=yaaH;gene_biotype=protein_coding;gene_synonym=ECK0010,JW0009;locus_tag=b0010	defined end		9893	0.0539419
12163	14079	+	ID=gene12;Dbxref=EcoGene:EG10241,GeneID:944750;Name=dnaK;gbkey=Gene;gene=dnaK;gene_biotype=protein_coding;gene_synonym=ECK0014,groPAB,groPC,groPF,grpC,grpF,JW0013,seg;locus_tag=b0014	defined end		14144	0.321645
14168	15298	+	ID=gene13;Dbxref=EcoGene:EG10240,GeneID:944753;Name=dnaJ;gbkey=Gene;gene=dnaJ;gene_biotype=protein_coding;gene_synonym=ECK0015,faa,groP,grpC,JW0014;locus_tag=b0015	diffuse end (no peak found)	15693
15445	16557	+	ID=gene14;Dbxref=EcoGene:EG40012,GeneID:944754;Name=insL1;gbkey=Gene;gene=insL1;gene_biotype=protein_coding;gene_synonym=ECK0016;locus_tag=b0016	TU	16702
17489	18655	+	ID=gene18;Dbxref=EcoGene:EG10652,GeneID:944758;Name=nhaA;gbkey=Gene;gene=nhaA;gene_biotype=protein_coding;gene_synonym=ant,antA,ECK0020,JW0018;locus_tag=b0019	defined end		18695	0.264031
18715	19620	+	ID=gene19;Dbxref=EcoGene:EG11078,GeneID:944757;Name=nhaR;gbkey=Gene;gene=nhaR;gene_biotype=protein_coding;gene_synonym=antO,ECK0021,JW0019,yaaB;locus_tag=b0020	diffuse end (no peak found)	20195
20815	21078	-	ID=gene22;Dbxref=EcoGene:EG10919,GeneID:944759;Name=rpsT;gbkey=Gene;gene=rpsT;gene_biotype=protein_coding;gene_synonym=ECK0024,JW0022,sup;locus_tag=b0023	TU	20811
21407	22348	+	ID=gene24;Dbxref=EcoGene:EG11079,GeneID:949129;Name=ribF;gbkey=Gene;gene=ribF;gene_biotype=protein_coding;gene_synonym=ECK0026,JW0023,yaaC;locus_tag=b0025	TU	24503
22391	25207	+	ID=gene25;Dbxref=EcoGene:EG10492,GeneID:944761;Name=ileS;gbkey=Gene;gene=ileS;gene_biotype=protein_coding;gene_synonym=ECK0027,ilvS,JW0024;locus_tag=b0026	TU	25682
25207	25701	+	ID=gene26;Dbxref=EcoGene:EG10548,GeneID:944800;Name=lspA;gbkey=Gene;gene=lspA;gene_biotype=protein_coding;gene_synonym=ECK0028,JW0025;locus_tag=b0027	TU	26256
25826	26275	+	ID=gene27;Dbxref=EcoGene:EG11080,GeneID:944807;Name=fkpB;gbkey=Gene;gene=fkpB;gene_biotype=protein_coding;gene_synonym=ECK0029,JW0026,slpA,yaaD;locus_tag=b0028	TU	27210
26277	27227	+	ID=gene28;Dbxref=EcoGene:EG11081,GeneID:944777;Name=ispH;gbkey=Gene;gene=ispH;gene_biotype=protein_coding;gene_synonym=ECK0030,JW0027,lytB,yaaE;locus_tag=b0029	defined end		27282	0.262803
27293	28207	+	ID=gene29;Dbxref=EcoGene:EG11082,GeneID:944796;Name=rihC;gbkey=Gene;gene=rihC;gene_biotype=protein_coding;gene_synonym=ECK0031,JW0028,yaaF;locus_tag=b0030	TU	28272
28374	29195	+	ID=gene30;Dbxref=EcoGene:EG10206,GeneID:944762;Name=dapB;gbkey=Gene;gene=dapB;gene_biotype=protein_coding;gene_synonym=ECK0032,JW0029;locus_tag=b0031	defined end		29275	0.0390625
29651	30799	+	ID=gene31;Dbxref=EcoGene:EG10134,GeneID:949025;Name=carA;gbkey=Gene;gene=carA;gene_biotype=protein_coding;gene_synonym=arg,cap,ECK0033,JW0030,pyrA;locus_tag=b0032	TU	32674
30817	34038	+	ID=gene32;Dbxref=EcoGene:EG10135,GeneID:944775;Name=carB;gbkey=Gene;gene=carB;gene_biotype=protein_coding;gene_synonym=cap,ECK0034,JW0031,pyrA;locus_tag=b0033	defined end		34117	0.137405
49823	50302	+	ID=gene47;Dbxref=EcoGene:EG10326,GeneID:944790;Name=folA;gbkey=Gene;gene=folA;gene_biotype=protein_coding;gene_synonym=ECK0049,JW0047,tmrA;locus_tag=b0048	diffuse end (diffuse peak)	50497	50495	0.321774
50380	51222	-	ID=gene48;Dbxref=EcoGene:EG10048,GeneID:944770;Name=apaH;gbkey=Gene;gene=apaH;gene_biotype=protein_coding;gene_synonym=cfcB,ECK0050,JW0048;locus_tag=b0049	diffuse end (no peak found)	50145
51229	51606	-	ID=gene49;Dbxref=EcoGene:EG10047,GeneID:944772;Name=apaG;gbkey=Gene;gene=apaG;gene_biotype=protein_coding;gene_synonym=corD,ECK0051,JW0049,temP;locus_tag=b0050	diffuse end (no peak found)	50794
51609	52430	-	ID=gene50;Dbxref=EcoGene:EG10523,GeneID:944939;Name=rsmA;gbkey=Gene;gene=rsmA;gene_biotype=protein_coding;gene_synonym=ECK0052,JW0050,ksgA;locus_tag=b0051	TU	51234
52427	53416	-	ID=gene51;Dbxref=EcoGene:EG10691,GeneID:944919;Name=pdxA;gbkey=Gene;gene=pdxA;gene_biotype=protein_coding;gene_synonym=ECK0053,JW0051;locus_tag=b0052	TU	51612
53416	54702	-	ID=gene52;Dbxref=EcoGene:EG10985,GeneID:944812;Name=surA;gbkey=Gene;gene=surA;gene_biotype=protein_coding;gene_synonym=ECK0054,JW0052;locus_tag=b0053	defined end		53260	0.297804
54755	57109	-	ID=gene53;Dbxref=EcoGene:EG11569,GeneID:945011;Name=lptD;gbkey=Gene;gene=lptD;gene_biotype=protein_coding;gene_synonym=ECK0055,imp,JW0053,ostA,yabG;locus_tag=b0054	TU	54755
57364	58179	+	ID=gene54;Dbxref=EcoGene:EG11570,GeneID:948992;Name=djlA;gbkey=Gene;gene=djlA;gene_biotype=protein_coding;gene_synonym=ECK0056,JW0054,yabH;locus_tag=b0055	TU	59254
58474	59269	+	ID=gene55;Dbxref=EcoGene:EG12610,GeneID:944776;Name=yabP;gbkey=Gene;gene=yabP;gene_biotype=pseudogene;gene_synonym=ECK0057,JW0055,yabQ;locus_tag=b4659;pseudo=true	TU	59293
59687	60346	-	ID=gene56;Dbxref=EcoGene:EG12609,GeneID:946262;Name=rluA;gbkey=Gene;gene=rluA;gene_biotype=protein_coding;gene_synonym=ECK0059,JW0057,yabO;locus_tag=b0058	defined end		59613	0.00746269
60358	63264	-	ID=gene57;Dbxref=EcoGene:EG11083,GeneID:948523;Name=rapA;gbkey=Gene;gene=rapA;gene_biotype=protein_coding;gene_synonym=ECK0060,hepA,JW0058,yabA;locus_tag=b0059	TU	59703
71351	72115	+	ID=gene63;Dbxref=EcoGene:EG11571,GeneID:944783;Name=yabI;gbkey=Gene;gene=yabI;gene_biotype=protein_coding;gene_synonym=ECK0066,JW5005;locus_tag=b0065	diffuse end (no peak found)	72410
72911	74521	-	ID=gene65;Dbxref=EcoGene:EG11573,GeneID:944784;Name=thiP;gbkey=Gene;gene=thiP;gene_biotype=protein_coding;gene_synonym=ECK0068,JW0066,sfuB,yabK;locus_tag=b0067	diffuse end (no peak found)	72276
74497	75480	-	ID=gene66;Dbxref=EcoGene:EG11574,GeneID:946306;Name=thiB;gbkey=Gene;gene=thiB;gene_biotype=protein_coding;gene_synonym=ECK0069,JW0067,sfuA,tbpA,yabL;locus_tag=b0068	TU	73942
77367	77593	+	ID=gene68;Dbxref=EcoGene:EG31149,GeneID:4056038;Name=sgrS;gbkey=Gene;gene=sgrS;gene_biotype=antisense_RNA;gene_synonym=ECK0071,JWR0259,ryaA;locus_tag=b4577	TU	77593
77621	78799	+	ID=gene70;Dbxref=EcoGene:EG11754,GeneID:944793;Name=setA;gbkey=Gene;gene=setA;gene_biotype=protein_coding;gene_synonym=ECK0072,JW0069,yabM;locus_tag=b0070	diffuse end (no peak found)	79154
78848	79453	-	ID=gene71;Dbxref=EcoGene:EG11575,GeneID:945642;Name=leuD;gbkey=Gene;gene=leuD;gene_biotype=protein_coding;gene_synonym=ECK0073,JW0070;locus_tag=b0071	defined end		78816	0.109589
79464	80864	-	ID=gene72;Dbxref=EcoGene:EG11576,GeneID:945076;Name=leuC;gbkey=Gene;gene=leuC;gene_biotype=protein_coding;gene_synonym=ECK0074,JW0071;locus_tag=b0072	TU	78849
80867	81958	-	ID=gene73;Dbxref=EcoGene:EG11577,GeneID:944798;Name=leuB;gbkey=Gene;gene=leuB;gene_biotype=protein_coding;gene_synonym=ECK0075,JW5807;locus_tag=b0073	TU	79472
81958	83529	-	ID=gene74;Dbxref=EcoGene:EG11226,GeneID:947465;Name=leuA;gbkey=Gene;gene=leuA;gene_biotype=protein_coding;gene_synonym=ECK0076,JW0073;locus_tag=b0074	TU	80883
88028	89032	+	ID=gene79;Dbxref=EcoGene:EG10338,GeneID:944804;Name=cra;gbkey=Gene;gene=cra;gene_biotype=protein_coding;gene_synonym=ECK0081,fruC,fruR,fruS?,JW0078,serR?,shl;locus_tag=b0080	defined end		89080	0.427374
89634	90092	+	ID=gene80;Dbxref=EcoGene:EG11084,GeneID:944810;Name=mraZ;gbkey=Gene;gene=mraZ;gene_biotype=protein_coding;gene_synonym=ECK0082,JW0079,yabB;locus_tag=b0081	TU	90307
90094	91035	+	ID=gene81;Dbxref=EcoGene:EG11085,GeneID:944806;Name=rsmH;gbkey=Gene;gene=rsmH;gene_biotype=protein_coding;gene_synonym=ECK0083,JW0080,mraW,yabC;locus_tag=b0082	TU	91390
91032	91397	+	ID=gene82;Dbxref=EcoGene:EG11086,GeneID:944803;Name=ftsL;gbkey=Gene;gene=ftsL;gene_biotype=protein_coding;gene_synonym=ECK0084,JW0081,mraR,yabD;locus_tag=b0083	TU	92412
91413	93179	+	ID=gene83;Dbxref=EcoGene:EG10341,GeneID:944799;Name=ftsI;gbkey=Gene;gene=ftsI;gene_biotype=protein_coding;gene_synonym=ECK0085,JW0082,pbpB,sep;locus_tag=b0084	TU	93634
93166	94653	+	ID=gene84;Dbxref=EcoGene:EG10621,GeneID:944791;Name=murE;gbkey=Gene;gene=murE;gene_biotype=protein_coding;gene_synonym=ECK0086,JW0083;locus_tag=b0085	TU	95928
94650	96008	+	ID=gene85;Dbxref=EcoGene:EG10622,GeneID:944813;Name=murF;gbkey=Gene;gene=murF;gene_biotype=protein_coding;gene_synonym=ECK0087,JW0084,mra;locus_tag=b0086	TU	96138
96002	97084	+	ID=gene86;Dbxref=EcoGene:EG10604,GeneID:944814;Name=mraY;gbkey=Gene;gene=mraY;gene_biotype=protein_coding;gene_synonym=ECK0088,JW0085,murX;locus_tag=b0087	TU	98399
97087	98403	+	ID=gene87;Dbxref=EcoGene:EG10620,GeneID:944818;Name=murD;gbkey=Gene;gene=murD;gene_biotype=protein_coding;gene_synonym=ECK0089,JW0086;locus_tag=b0088	TU	99358
98403	99647	+	ID=gene88;Dbxref=EcoGene:EG10344,GeneID:946322;Name=ftsW;gbkey=Gene;gene=ftsW;gene_biotype=protein_coding;gene_synonym=ECK0090,JW0087;locus_tag=b0089	TU	100602
99644	100711	+	ID=gene89;Dbxref=EcoGene:EG10623,GeneID:946321;Name=murG;gbkey=Gene;gene=murG;gene_biotype=protein_coding;gene_synonym=ECK0091,JW0088;locus_tag=b0090	TU	100725
100765	102240	+	ID=gene90;Dbxref=EcoGene:EG10619,GeneID:946153;Name=murC;gbkey=Gene;gene=murC;gene_biotype=protein_coding;gene_synonym=ECK0092,JW0089;locus_tag=b0091	TU	102279
102233	103153	+	ID=gene91;Dbxref=EcoGene:EG10214,GeneID:946324;Name=ddlB;gbkey=Gene;gene=ddlB;gene_biotype=protein_coding;gene_synonym=ddl,ECK0093,JW0090;locus_tag=b0092	TU	103708
103155	103985	+	ID=gene92;Dbxref=EcoGene:EG10342,GeneID:944823;Name=ftsQ;gbkey=Gene;gene=ftsQ;gene_biotype=protein_coding;gene_synonym=ECK0094,JW0091;locus_tag=b0093	TU	104540
103982	105244	+	ID=gene93;Dbxref=EcoGene:EG10339,GeneID:944778;Name=ftsA;gbkey=Gene;gene=ftsA;gene_biotype=protein_coding;gene_synonym=divA,ECK0095,JW0092;locus_tag=b0094	TU	105244
105305	106456	+	ID=gene94;Dbxref=EcoGene:EG10347,GeneID:944786;Name=ftsZ;gbkey=Gene;gene=ftsZ;gene_biotype=protein_coding;gene_synonym=ECK0096,JW0093,sfiB,sulB;locus_tag=b0095	TU	106493
106557	107474	+	ID=gene95;Dbxref=EcoGene:EG10265,GeneID:944816;Name=lpxC;gbkey=Gene;gene=lpxC;gene_biotype=protein_coding;gene_synonym=asmB,ECK0097,envA,JW0094;locus_tag=b0096	defined end		107551	0.119021
107705	108217	+	ID=gene96;Dbxref=EcoGene:EG11087,GeneID:944831;Name=secM;gbkey=Gene;gene=secM;gene_biotype=protein_coding;gene_synonym=ECK0098,JW5007,srrA,yacA;locus_tag=b0097	TU	108289
108279	110984	+	ID=gene97;Dbxref=EcoGene:EG10936,GeneID:944821;Name=secA;gbkey=Gene;gene=secA;gene_biotype=protein_coding;gene_synonym=azi,ECK0099,JW0096,pea,prlD;locus_tag=b0098	defined end		111030	0.166764
111044	111433	+	ID=gene98;Dbxref=EcoGene:EG10626,GeneID:944824;Name=mutT;gbkey=Gene;gene=mutT;gene_biotype=protein_coding;gene_synonym=ECK0100,JW0097,nudA;locus_tag=b0099	diffuse end (diffuse peak)	111648	111630	0.322609
111649	111846	-	ID=gene99;Dbxref=EcoGene:EG12314,GeneID:945630;Name=yacG;gbkey=Gene;gene=yacG;gene_biotype=protein_coding;gene_synonym=ECK0101,JW5008;locus_tag=b0101	TU	111598
111856	112599	-	ID=gene100;Dbxref=EcoGene:EG12313,GeneID:944873;Name=zapD;gbkey=Gene;gene=zapD;gene_biotype=protein_coding;gene_synonym=ECK0102,JW0099,yacF;locus_tag=b0102	TU	111661
112599	113219	-	ID=gene101;Dbxref=EcoGene:EG12312,GeneID:949060;Name=coaE;gbkey=Gene;gene=coaE;gene_biotype=protein_coding;gene_synonym=ECK0103,JW0100,yacE;locus_tag=b0103	TU	111984
113444	114487	+	ID=gene102;Dbxref=EcoGene:EG10422,GeneID:948986;Name=guaC;gbkey=Gene;gene=guaC;gene_biotype=protein_coding;gene_synonym=ECK0104,JW0101;locus_tag=b0104	defined end		114526	0.0829694
117752	118645	-	ID=gene106;Dbxref=EcoGene:EG11546,GeneID:948869;Name=nadC;gbkey=Gene;gene=nadC;gene_biotype=protein_coding;gene_synonym=ECK0108,JW0105;locus_tag=b0109	defined end		117710	0.100977
118733	119284	+	ID=gene107;Dbxref=EcoGene:EG10041,GeneID:948877;Name=ampD;gbkey=Gene;gene=ampD;gene_biotype=protein_coding;gene_synonym=ECK0109,JW0106;locus_tag=b0110	TU	120119
120178	121551	-	ID=gene109;Dbxref=EcoGene:EG10084,GeneID:946018;Name=aroP;gbkey=Gene;gene=aroP;gene_biotype=protein_coding;gene_synonym=ECK0111,JW0108;locus_tag=b0112	defined end		120140	0.177453
122092	122856	+	ID=gene110;Dbxref=EcoGene:EG11088,GeneID:944827;Name=pdhR;gbkey=Gene;gene=pdhR;gene_biotype=protein_coding;gene_synonym=aceC,ECK0112,genA,JW0109,yacB;locus_tag=b0113	TU	122856
123017	125680	+	ID=gene111;Dbxref=EcoGene:EG10024,GeneID:944834;Name=aceE;gbkey=Gene;gene=aceE;gene_biotype=protein_coding;gene_synonym=ECK0113,JW0110;locus_tag=b0114	TU	127575
125695	127587	+	ID=gene112;Dbxref=EcoGene:EG10025,GeneID:944794;Name=aceF;gbkey=Gene;gene=aceF;gene_biotype=protein_coding;gene_synonym=ECK0114,JW0111;locus_tag=b0115	TU	127702
127912	129336	+	ID=gene113;Dbxref=EcoGene:EG10543,GeneID:944854;Name=lpd;gbkey=Gene;gene=lpd;gene_biotype=protein_coding;gene_synonym=dhl,ECK0115,JW0112,lpdA;locus_tag=b0116	defined end		129396	0.0256316
131615	134212	+	ID=gene115;Dbxref=EcoGene:EG12316,GeneID:944864;Name=acnB;gbkey=Gene;gene=acnB;gene_biotype=protein_coding;gene_synonym=ECK0117,JW0114,yacI,yacJ;locus_tag=b0118	defined end		134278	0.021772
134388	134750	+	ID=gene116;Dbxref=EcoGene:EG12605,GeneID:944809;Name=yacL;gbkey=Gene;gene=yacL;gene_biotype=protein_coding;gene_synonym=ECK0118,JW0115;locus_tag=b0119	TU	134750
134788	135582	-	ID=gene117;Dbxref=EcoGene:EG10962,GeneID:947719;Name=speD;gbkey=Gene;gene=speD;gene_biotype=protein_coding;gene_synonym=ECK0119,JW0116;locus_tag=b0120	TU	134788
135598	136464	-	ID=gene118;Dbxref=EcoGene:EG10963,GeneID:947726;Name=speE;gbkey=Gene;gene=speE;gene_biotype=protein_coding;gene_synonym=ECK0120,JW0117;locus_tag=b0121	TU	134803
136570	136917	-	ID=gene119;Dbxref=EcoGene:EG11089,GeneID:948472;Name=yacC;gbkey=Gene;gene=yacC;gene_biotype=protein_coding;gene_synonym=ECK0121,gspS,JW0118;locus_tag=b0122	TU	136519
137083	138633	+	ID=gene120;Dbxref=EcoGene:EG12318,GeneID:947736;Name=cueO;gbkey=Gene;gene=cueO;gene_biotype=protein_coding;gene_synonym=cuiD,ECK0122,JW0119,yacK;locus_tag=b0123	diffuse end (no peak found)	138888
138835	141225	-	ID=gene121;Dbxref=EcoGene:EG10369,GeneID:944830;Name=gcd;gbkey=Gene;gene=gcd;gene_biotype=protein_coding;gene_synonym=ECK0123,JW0120;locus_tag=b0124	defined end		138649	0.136612
141431	141967	+	ID=gene122;Dbxref=EcoGene:EG20098,GeneID:946624;Name=hpt;gbkey=Gene;gene=hpt;gene_biotype=protein_coding;gene_synonym=ECK0124,JW5009;locus_tag=b0125	defined end		142003	0.241555
142008	142670	-	ID=gene123;Dbxref=EcoGene:EG12319,GeneID:944832;Name=can;gbkey=Gene;gene=can;gene_biotype=protein_coding;gene_synonym=ECK0125,JW0122,yadF;locus_tag=b0126	defined end		141974	0.0811056
142779	143705	+	ID=gene124;Dbxref=EcoGene:EG12320,GeneID:944833;Name=yadG;gbkey=Gene;gene=yadG;gene_biotype=protein_coding;gene_synonym=ECK0126,JW0123;locus_tag=b0127	TU	144460
143702	144472	+	ID=gene125;Dbxref=EcoGene:EG12321,GeneID:944836;Name=yadH;gbkey=Gene;gene=yadH;gene_biotype=protein_coding;gene_synonym=ECK0127,JW0124;locus_tag=b0128	defined end		144511	0.407507
146314	146694	-	ID=gene128;Dbxref=EcoGene:EG11747,GeneID:945686;Name=panD;gbkey=Gene;gene=panD;gene_biotype=protein_coding;gene_synonym=ECK0130,JW0127;locus_tag=b0131	defined end		146276	0.0418848
147944	148795	-	ID=gene130;Dbxref=EcoGene:EG11746,GeneID:944958;Name=panC;gbkey=Gene;gene=panC;gene_biotype=protein_coding;gene_synonym=ECK0132,JW0129;locus_tag=b0133	TU	147944
148807	149601	-	ID=gene131;Dbxref=EcoGene:EG11675,GeneID:944839;Name=panB;gbkey=Gene;gene=panB;gene_biotype=protein_coding;gene_synonym=ECK0133,JW0130,panA;locus_tag=b0134	TU	147952
157253	157732	-	ID=gene139;Dbxref=EcoGene:EG11374,GeneID:948792;Name=folK;gbkey=Gene;gene=folK;gene_biotype=protein_coding;gene_synonym=ECK0141,JW0138;locus_tag=b0142	diffuse end (no peak found)	157058
157729	159126	-	ID=gene140;Dbxref=EcoGene:EG10690,GeneID:947318;Name=pcnB;gbkey=Gene;gene=pcnB;gene_biotype=protein_coding;gene_synonym=ECK0142,JW5808;locus_tag=b0143	diffuse end (no peak found)	157294
159186	160112	-	ID=gene141;Dbxref=EcoGene:EG11362,GeneID:944846;Name=gluQ;gbkey=Gene;gene=gluQ;gene_biotype=protein_coding;gene_synonym=ECK0143,JW5892,yadB;locus_tag=b0144	TU	159186
160149	160604	-	ID=gene142;Dbxref=EcoGene:EG10230,GeneID:944850;Name=dksA;gbkey=Gene;gene=dksA;gene_biotype=protein_coding;gene_synonym=ECK0144,JW0141,msmA;locus_tag=b0145	defined end		160097	0.0334395
160782	161486	-	ID=gene143;Dbxref=EcoGene:EG10949,GeneID:944855;Name=sfsA;gbkey=Gene;gene=sfsA;gene_biotype=protein_coding;gene_synonym=ECK0145,JW0142,sfs,sfs1;locus_tag=b0146	TU	160773
161501	162031	-	ID=gene144;Dbxref=EcoGene:EG12330,GeneID:944848;Name=ligT;gbkey=Gene;gene=ligT;gene_biotype=protein_coding;gene_synonym=ECK0146,JW5011,yadP;locus_tag=b0147	TU	161146
162105	164534	+	ID=gene145;Dbxref=EcoGene:EG12329,GeneID:944845;Name=hrpB;gbkey=Gene;gene=hrpB;gene_biotype=protein_coding;gene_synonym=ECK0147,JW0144,yadO;locus_tag=b0148	TU	164534
164730	167264	+	ID=gene146;Dbxref=EcoGene:EG10605,GeneID:944843;Name=mrcB;gbkey=Gene;gene=mrcB;gene_biotype=protein_coding;gene_synonym=ECK0148,JW0145,pbpF,ponB;locus_tag=b0149	defined end		167309	0.167569
167484	169727	+	ID=gene147;Dbxref=EcoGene:EG10302,GeneID:944856;Name=fhuA;gbkey=Gene;gene=fhuA;gene_biotype=protein_coding;gene_synonym=ECK0149,JW0146,T1,tonA;locus_tag=b0150	defined end		169763	0.467306
169778	170575	+	ID=gene148;Dbxref=EcoGene:EG10304,GeneID:945250;Name=fhuC;gbkey=Gene;gene=fhuC;gene_biotype=protein_coding;gene_synonym=ECK0150,JW0147;locus_tag=b0151	TU	171450
170575	171465	+	ID=gene149;Dbxref=EcoGene:EG10305,GeneID:947510;Name=fhuD;gbkey=Gene;gene=fhuD;gene_biotype=protein_coding;gene_synonym=ECK0151,JW0148;locus_tag=b0152	TU	173440
171462	173444	+	ID=gene150;Dbxref=EcoGene:EG10303,GeneID:946890;Name=fhuB;gbkey=Gene;gene=fhuB;gene_biotype=protein_coding;gene_synonym=ECK0152,JW0149;locus_tag=b0153	diffuse end (no peak found)	173759
173602	174882	-	ID=gene151;Dbxref=EcoGene:EG10432,GeneID:946892;Name=hemL;gbkey=Gene;gene=hemL;gene_biotype=protein_coding;gene_synonym=ECK0153,gsa?,JW0150,popC;locus_tag=b0154	defined end		173429	0.186092
175107	176528	+	ID=gene152;Dbxref=EcoGene:EG12331,GeneID:946715;Name=clcA;gbkey=Gene;gene=clcA;gene_biotype=protein_coding;gene_synonym=ECK0154,eriC,JW5012,yadQ;locus_tag=b0155	TU	176546
176610	176954	+	ID=gene153;Dbxref=EcoGene:EG12332,GeneID:944857;Name=erpA;gbkey=Gene;gene=erpA;gene_biotype=protein_coding;gene_synonym=ECK0155,JW0152,yadR;locus_tag=b0156	defined end		176994	0.0501714
177001	177624	-	ID=gene154;Dbxref=EcoGene:EG12333,GeneID:949062;Name=yadS;gbkey=Gene;gene=yadS;gene_biotype=protein_coding;gene_synonym=ECK0156,JW0153;locus_tag=b0157	defined end		176962	0.458937
177662	178462	-	ID=gene155;Dbxref=EcoGene:EG12334,GeneID:947574;Name=btuF;gbkey=Gene;gene=btuF;gene_biotype=protein_coding;gene_synonym=ECK0157,JW0154,yadT;locus_tag=b0158	TU	177007
178455	179153	-	ID=gene156;Dbxref=EcoGene:EG11090,GeneID:948542;Name=mtn;gbkey=Gene;gene=mtn;gene_biotype=protein_coding;gene_synonym=ECK0158,JW0155,mtnN,pfs,yadA;locus_tag=b0159	defined end		178423	0.184682
179237	180754	+	ID=gene157;Dbxref=EcoGene:EG10225,GeneID:947177;Name=dgt;gbkey=Gene;gene=dgt;gene_biotype=protein_coding;gene_synonym=ECK0159,JW0156,optA;locus_tag=b0160	TU	180836
180884	182308	+	ID=gene158;Dbxref=EcoGene:EG10463,GeneID:947139;Name=degP;gbkey=Gene;gene=degP;gene_biotype=protein_coding;gene_synonym=ECK0160,htrA,JW0157,ptd;locus_tag=b0161	defined end		182347	0.125581
183709	184095	-	ID=gene160;Dbxref=EcoGene:EG12336,GeneID:947044;Name=yaeH;gbkey=Gene;gene=yaeH;gene_biotype=protein_coding;gene_synonym=ECK0162,JW0159;locus_tag=b0163	TU	183697
185123	185947	-	ID=gene162;Dbxref=EcoGene:EG10207,GeneID:944862;Name=dapD;gbkey=Gene;gene=dapD;gene_biotype=protein_coding;gene_synonym=ECK0164,JW0161,ssa;locus_tag=b0166	TU	185123
185978	188650	-	ID=gene163;Dbxref=EcoGene:EG11411,GeneID:944863;Name=glnD;gbkey=Gene;gene=glnD;gene_biotype=protein_coding;gene_synonym=ECK0165,JW0162;locus_tag=b0167	TU	185978
188712	189506	-	ID=gene164;Dbxref=EcoGene:EG10570,GeneID:947882;Name=map;gbkey=Gene;gene=map;gene_biotype=protein_coding;gene_synonym=ECK0166,JW0163,pepM;locus_tag=b0168	diffuse end (no peak found)	188537
189874	190599	+	ID=gene166;Dbxref=EcoGene:EG10901,GeneID:947874;Name=rpsB;gbkey=Gene;gene=rpsB;gene_biotype=protein_coding;gene_synonym=ECK0168,JW0164;locus_tag=b0169	TU	191694
190857	191708	+	ID=gene167;Dbxref=EcoGene:EG11033,GeneID:944866;Name=tsf;gbkey=Gene;gene=tsf;gene_biotype=protein_coding;gene_synonym=ECK0169,JW0165;locus_tag=b0170	defined end		191745	0.149455
191855	192580	+	ID=gene168;Dbxref=EcoGene:EG11539,GeneID:944989;Name=pyrH;gbkey=Gene;gene=pyrH;gene_biotype=protein_coding;gene_synonym=ECK0170,JW0166,smbA,umk;locus_tag=b0171	TU	192602
192872	193429	+	ID=gene169;Dbxref=EcoGene:EG10335,GeneID:946122;Name=frr;gbkey=Gene;gene=frr;gene_biotype=protein_coding;gene_synonym=ECK0171,JW0167,rrf;locus_tag=b0172	defined end		193490	0.0944035
193521	194717	+	ID=gene170;Dbxref=EcoGene:EG12715,GeneID:945019;Name=dxr;gbkey=Gene;gene=dxr;gene_biotype=protein_coding;gene_synonym=ECK0172,ispC,JW0168,yaeM;locus_tag=b0173	TU	194769
194903	195664	+	ID=gene171;Dbxref=EcoGene:EG13329,GeneID:944874;Name=ispU;gbkey=Gene;gene=ispU;gene_biotype=protein_coding;gene_synonym=ECK0173,JW0169,rth,uppS,yaeS;locus_tag=b0174	TU	196139
195677	196534	+	ID=gene172;Dbxref=EcoGene:EG10139,GeneID:944876;Name=cdsA;gbkey=Gene;gene=cdsA;gene_biotype=protein_coding;gene_synonym=ECK0174,JW5810;locus_tag=b0175	TU	196709
196546	197898	+	ID=gene173;Dbxref=EcoGene:EG12436,GeneID:944871;Name=rseP;gbkey=Gene;gene=rseP;gene_biotype=protein_coding;gene_synonym=ecfE,ECK0175,JW0171,yaeL;locus_tag=b0176	TU	200053
197928	200360	+	ID=gene174;Dbxref=EcoGene:EG12676,GeneID:944870;Name=bamA;gbkey=Gene;gene=bamA;gene_biotype=protein_coding;gene_synonym=ecfK,ECK0176,JW0172,omp85,yaeT,yzzN,yzzY;locus_tag=b0177	TU	200384
200482	200967	+	ID=gene175;Dbxref=EcoGene:EG10455,GeneID:944861;Name=skp;gbkey=Gene;gene=skp;gene_biotype=protein_coding;gene_synonym=ECK0177,hlpA,JW0173,ompH;locus_tag=b0178	TU	201702
200971	201996	+	ID=gene176;Dbxref=EcoGene:EG10316,GeneID:944882;Name=lpxD;gbkey=Gene;gene=lpxD;gene_biotype=protein_coding;gene_synonym=ECK0178,firA,JW0174,omsA,ssc;locus_tag=b0179	TU	202551
202101	202556	+	ID=gene177;Dbxref=EcoGene:EG11284,GeneID:944888;Name=fabZ;gbkey=Gene;gene=fabZ;gene_biotype=protein_coding;gene_synonym=ECK0179,JW0175,sabA,sefA,sfhC,yaeA;locus_tag=b0180	TU	203331
202560	203348	+	ID=gene178;Dbxref=EcoGene:EG10545,GeneID:944849;Name=lpxA;gbkey=Gene;gene=lpxA;gene_biotype=protein_coding;gene_synonym=ECK0180,JW0176;locus_tag=b0181	defined end		203408	0.353098
203348	204496	+	ID=gene179;Dbxref=EcoGene:EG10546,GeneID:944838;Name=lpxB;gbkey=Gene;gene=lpxB;gene_biotype=protein_coding;gene_synonym=ECK0181,JW0177,pgsB;locus_tag=b0182	TU	204496
204493	205089	+	ID=gene180;Dbxref=EcoGene:EG10861,GeneID:944852;Name=rnhB;gbkey=Gene;gene=rnhB;gene_biotype=protein_coding;gene_synonym=ECK0182,JW0178;locus_tag=b0183	TU	206144
205126	208608	+	ID=gene181;Dbxref=EcoGene:EG10238,GeneID:944877;Name=dnaE;gbkey=Gene;gene=dnaE;gene_biotype=protein_coding;gene_synonym=ECK0183,JW0179,polC,sdgC;locus_tag=b0184	TU	209563
208621	209580	+	ID=gene182;Dbxref=EcoGene:EG11647,GeneID:944895;Name=accA;gbkey=Gene;gene=accA;gene_biotype=protein_coding;gene_synonym=ECK0184,JW0180;locus_tag=b0185	TU	209593
211877	212266	+	ID=gene184;Dbxref=EcoGene:EG13224,GeneID:944875;Name=yaeR;gbkey=Gene;gene=yaeR;gene_biotype=protein_coding;gene_synonym=ECK0186,JW0182;locus_tag=b0187	TU	212291
212331	213629	+	ID=gene185;Dbxref=EcoGene:EG13220,GeneID:944889;Name=tilS;gbkey=Gene;gene=tilS;gene_biotype=protein_coding;gene_synonym=ECK0187,JW0183,mesJ,yaeN;locus_tag=b0188	diffuse end (no peak found)	213964
213678	213932	-	ID=gene186;Dbxref=EcoGene:EG13221,GeneID:944891;Name=rof;gbkey=Gene;gene=rof;gene_biotype=protein_coding;gene_synonym=ECK0188,JW0184,mesJ,yaeO;locus_tag=b0189	defined end		213631	0.222472
213925	214125	-	ID=gene187;Dbxref=EcoGene:EG13222,GeneID:1450233;Name=yaeP;gbkey=Gene;gene=yaeP;gene_biotype=protein_coding;gene_synonym=ECK0189,JW0185;locus_tag=b4406	TU	213690
214291	214836	+	ID=gene188;Dbxref=EcoGene:EG13223,GeneID:946809;Name=yaeQ;gbkey=Gene;gene=yaeQ;gene_biotype=protein_coding;gene_synonym=ECK0190,JW0186;locus_tag=b0190	TU	215111
214833	215255	+	ID=gene189;Dbxref=EcoGene:EG12354,GeneID:946046;Name=arfB;gbkey=Gene;gene=arfB;gene_biotype=protein_coding;gene_synonym=ECK0191,JW0187,yaeJ;locus_tag=b0191	TU	215970
215269	215979	+	ID=gene190;Dbxref=EcoGene:EG12137,GeneID:946782;Name=nlpE;gbkey=Gene;gene=nlpE;gene_biotype=protein_coding;gene_synonym=cutF,ECK0192,JW0188;locus_tag=b0192	TU	216035
217057	218775	-	ID=gene192;Dbxref=EcoGene:EG10770,GeneID:949116;Name=proS;gbkey=Gene;gene=proS;gene_biotype=protein_coding;gene_synonym=drpA,ECK0194,JW0190;locus_tag=b0194	TU	217056
218887	219594	-	ID=gene193;Dbxref=EcoGene:EG11503,GeneID:949112;Name=tsaA;gbkey=Gene;gene=tsaA;gene_biotype=protein_coding;gene_synonym=ECK0195,JW0191,yaeB;locus_tag=b0195	TU	218852
219591	219995	-	ID=gene194;Dbxref=EcoGene:EG11502,GeneID:949113;Name=rcsF;gbkey=Gene;gene=rcsF;gene_biotype=protein_coding;gene_synonym=ECK0196,JW0192;locus_tag=b0196	TU	218896
220113	220928	-	ID=gene195;Dbxref=EcoGene:EG11504,GeneID:944893;Name=metQ;gbkey=Gene;gene=metQ;gene_biotype=protein_coding;gene_synonym=ECK0197,JW0193,metD,yaeC;locus_tag=b0197	TU	220087
220968	221621	-	ID=gene196;Dbxref=EcoGene:EG11737,GeneID:944894;Name=metI;gbkey=Gene;gene=metI;gene_biotype=protein_coding;gene_synonym=ECK0198,JW0194,metD,yaeE;locus_tag=b0198	TU	220133
221614	222645	-	ID=gene197;Dbxref=EcoGene:EG11621,GeneID:944896;Name=metN;gbkey=Gene;gene=metN;gene_biotype=protein_coding;gene_synonym=abc,ECK0199,JW0195,metD;locus_tag=b0199	TU	221019
222833	223408	+	ID=gene198;Dbxref=EcoGene:EG11736,GeneID:944879;Name=gmhB;gbkey=Gene;gene=gmhB;gene_biotype=protein_coding;gene_synonym=ECK0200,gmbC,gmbX,gmhX,JW0196,wcbN,yaeD;locus_tag=b0200	TU	223470
223771	225312	+	ID=gene199;Dbxref=EcoGene:EG30090,GeneID:944897;Name=rrsH;gbkey=Gene;gene=rrsH;gene_biotype=rRNA;gene_synonym=ECK0201,JWR0001;locus_tag=b0201	unclear	225487	225312
225759	228662	+	ID=gene202;Dbxref=EcoGene:EG30083,GeneID:944900;Name=rrlH;gbkey=Gene;gene=rrlH;gene_biotype=rRNA;gene_synonym=ECK0204,JWR0004;locus_tag=b0204	defined end		228662	0.204579
229167	229970	+	ID=gene205;Dbxref=EcoGene:EG11648,GeneID:944901;Name=dkgB;gbkey=Gene;gene=dkgB;gene_biotype=protein_coding;gene_synonym=ECK0207,JW0197,yafB;locus_tag=b0207	defined end		230003	0.216981
231122	231922	+	ID=gene207;Dbxref=EcoGene:EG11650,GeneID:946286;Name=yafD;gbkey=Gene;gene=yafD;gene_biotype=protein_coding;gene_synonym=ECK0209,JW5017;locus_tag=b0209	TU	232537
232597	233955	-	ID=gene209;Dbxref=EcoGene:EG10246,GeneID:945694;Name=mltD;gbkey=Gene;gene=mltD;gene_biotype=protein_coding;gene_synonym=dniR,ECK0211,JW5018,yafG;locus_tag=b0211	defined end		232550	0.0149254
234027	234782	-	ID=gene210;Dbxref=EcoGene:EG13330,GeneID:944902;Name=gloB;gbkey=Gene;gene=gloB;gene_biotype=protein_coding;gene_synonym=ECK0212,JW0202,yafR;locus_tag=b0212	TU	233997
235535	236002	-	ID=gene212;Dbxref=EcoGene:EG10860,GeneID:946955;Name=rnhA;gbkey=Gene;gene=rnhA;gene_biotype=protein_coding;gene_synonym=cer,dasF,ECK0214,herA,JW0204,rnh,sdrA,sin;locus_tag=b0214	defined end		235487	0.32459
236067	236798	+	ID=gene213;Dbxref=EcoGene:EG10243,GeneID:946441;Name=dnaQ;gbkey=Gene;gene=dnaQ;gene_biotype=protein_coding;gene_synonym=ECK0215,JW0205,mutD;locus_tag=b0215	TU	236916
240343	240816	+	ID=gene220;Dbxref=EcoGene:EG13547,GeneID:946530;Name=ivy;gbkey=Gene;gene=ivy;gene_biotype=protein_coding;gene_synonym=ECK0221,JW0210,ykfE;locus_tag=b0220	defined end		240855	0.0277778
243543	244121	+	ID=gene222;Dbxref=EcoGene:EG13146,GeneID:949134;Name=gmhA;gbkey=Gene;gene=gmhA;gene_biotype=protein_coding;gene_synonym=ECK0223,isn,JW0212,lpcA,tfrA,yafI;locus_tag=b0222	defined end		244312	0.460231
244327	245094	+	ID=gene223;Dbxref=EcoGene:EG13147,GeneID:944906;Name=yafJ;gbkey=Gene;gene=yafJ;gene_biotype=protein_coding;gene_synonym=ECK0224,JW0213;locus_tag=b0223	diffuse end (no peak found)	245469
245065	245805	-	ID=gene224;Dbxref=EcoGene:EG13148,GeneID:944910;Name=yafK;gbkey=Gene;gene=yafK;gene_biotype=protein_coding;gene_synonym=ECK0225,JW0214;locus_tag=b0224	defined end		244970	0.166448
245961	246239	-	ID=gene225;Dbxref=EcoGene:EG13154,GeneID:944911;Name=yafQ;gbkey=Gene;gene=yafQ;gene_biotype=protein_coding;gene_synonym=ECK0226,JW0215;locus_tag=b0225	TU	245899
246242	246502	-	ID=gene226;Dbxref=EcoGene:EG13142,GeneID:944914;Name=dinJ;gbkey=Gene;gene=dinJ;gene_biotype=protein_coding;gene_synonym=ECK0227,JW0216,sosA;locus_tag=b0226	TU	245967
252005	252298	+	ID=gene232;Dbxref=EcoGene:EG13151,GeneID:944920;Name=yafN;gbkey=Gene;gene=yafN;gene_biotype=protein_coding;gene_synonym=ECK0233,JW0222;locus_tag=b0232	TU	252693
252301	252699	+	ID=gene233;Dbxref=EcoGene:EG13152,GeneID:944916;Name=yafO;gbkey=Gene;gene=yafO;gene_biotype=protein_coding;gene_synonym=ECK0234,JW0223;locus_tag=b0233	TU	253154
254259	255716	-	ID=gene237;Dbxref=EcoGene:EG10695,GeneID:945013;Name=pepD;gbkey=Gene;gene=pepD;gene_biotype=protein_coding;gene_synonym=ECK0238,JW0227,pepH;locus_tag=b0237	defined end		254211	0.0685648
255977	256435	+	ID=gene238;Dbxref=EcoGene:EG10414,GeneID:944817;Name=gpt;gbkey=Gene;gene=gpt;gene_biotype=protein_coding;gene_synonym=ECK0239,gpp,gxu,JW0228;locus_tag=b0238	defined end		256469	0.13662
256527	257771	+	ID=gene239;Dbxref=EcoGene:EG11091,GeneID:946039;Name=frsA;gbkey=Gene;gene=frsA;gene_biotype=protein_coding;gene_synonym=ECK0240,JW0229,yafA;locus_tag=b0239	TU	257795
257829	258230	+	ID=gene240;Dbxref=EcoGene:EG11092,GeneID:945077;Name=crl;gbkey=Gene;gene=crl;gene_biotype=protein_coding;gene_synonym=ECK0241,JW0230;locus_tag=b0240	defined end		258264	0.264612
259612	260715	+	ID=gene242;Dbxref=EcoGene:EG10768,GeneID:946425;Name=proB;gbkey=Gene;gene=proB;gene_biotype=protein_coding;gene_synonym=ECK0243,JW0232,pro;locus_tag=b0242	TU	261970
260727	261980	+	ID=gene243;Dbxref=EcoGene:EG10767,GeneID:946680;Name=proA;gbkey=Gene;gene=proA;gene_biotype=protein_coding;gene_synonym=ECK0244,JW0233,pro;locus_tag=b0243	unclear	262155	262046
270988	271413	+	ID=gene259;Dbxref=EcoGene:EG40014,GeneID:5061501;Name=insN;gbkey=Gene;gene=insN;gene_biotype=pseudogene;gene_synonym=ECK0257,insN1,insO,ORFAB;locus_tag=b4587;part=2/2;pseudo=true	diffuse end (no peak found)	273168
279155	279328	+	ID=gene270;Dbxref=EcoGene:EG40009,GeneID:14678508;Name=insI1;gbkey=Gene;gene=insI1;gene_biotype=pseudogene;gene_synonym=ECK0258;locus_tag=b4708;pseudo=true	diffuse end (no peak found)	279503
287628	288386	-	ID=gene278;Dbxref=EcoGene:EG13349,GeneID:945016;Name=yagI;gbkey=Gene;gene=yagI;gene_biotype=protein_coding;gene_synonym=ECK0273,JW0265;locus_tag=b0272	diffuse end (no peak found)	287413
294363	294803	-	ID=gene287;Dbxref=EcoGene:EG13553,GeneID:945349;Name=yagN;gbkey=Gene;gene=yagN;gene_biotype=protein_coding;gene_synonym=ECK0279,JW0274;locus_tag=b0280	diffuse end (no peak found)	294148
294920	296320	-	ID=gene288;Dbxref=EcoGene:EG13554,GeneID:947351;Name=intF;gbkey=Gene;gene=intF;gene_biotype=protein_coding;gene_synonym=ECK0280,JW0275,yagO;locus_tag=b0281	TU	294859
302215	302829	+	ID=gene296;Dbxref=EcoGene:EG13560,GeneID:945677;Name=yagU;gbkey=Gene;gene=yagU;gene_biotype=protein_coding;gene_synonym=ECK0286,JW0281;locus_tag=b0287	defined end		302873	0.147059
326485	327957	-	ID=gene323;Dbxref=EcoGene:EG10110,GeneID:947376;Name=betB;gbkey=Gene;gene=betB;gene_biotype=protein_coding;gene_synonym=ECK0310,JW0304;locus_tag=b0312	TU	324810
327971	328558	-	ID=gene324;Dbxref=EcoGene:EG10111,GeneID:944981;Name=betI;gbkey=Gene;gene=betI;gene_biotype=protein_coding;gene_synonym=ECK0311,JW0305;locus_tag=b0313	TU	326496
331595	332683	+	ID=gene326;Dbxref=EcoGene:EG11236,GeneID:947459;Name=yahA;gbkey=Gene;gene=yahA;gene_biotype=protein_coding;gene_synonym=ECK0313,JW0307;locus_tag=b0315	defined end		332745	0.335821
354146	355405	+	ID=gene345;Dbxref=EcoGene:EG11327,GeneID:944994;Name=codB;gbkey=Gene;gene=codB;gene_biotype=protein_coding;gene_synonym=ECK0333,JW0327;locus_tag=b0336	TU	356660
355395	356678	+	ID=gene346;Dbxref=EcoGene:EG11326,GeneID:944996;Name=codA;gbkey=Gene;gene=codA;gene_biotype=protein_coding;gene_synonym=ECK0334,JW0328;locus_tag=b0337	defined end		356819	0.351732
365652	366734	-	ID=gene354;Dbxref=EcoGene:EG10525,GeneID:945007;Name=lacI;gbkey=Gene;gene=lacI;gene_biotype=protein_coding;gene_synonym=ECK0342,JW0336;locus_tag=b0345	defined end		365574	0.27381
375996	376535	+	ID=gene363;Dbxref=EcoGene:EG13294,GeneID:944993;Name=yaiL;gbkey=Gene;gene=yaiL;gene_biotype=protein_coding;gene_synonym=ECK0351,JW0345;locus_tag=b0354	TU	376750
376759	377592	-	ID=gene364;Dbxref=EcoGene:EG13295,GeneID:944991;Name=frmB;gbkey=Gene;gene=frmB;gene_biotype=protein_coding;gene_synonym=ECK0352,JW0346,yaiM;locus_tag=b0355	defined end		376554	0.0653188
377686	378795	-	ID=gene365;Dbxref=EcoGene:EG50010,GeneID:944988;Name=frmA;gbkey=Gene;gene=frmA;gene_biotype=protein_coding;gene_synonym=adhC,ECK0353,JW0347;locus_tag=b0356	TU	376771
378830	379105	-	ID=gene366;Dbxref=EcoGene:EG13296,GeneID:944986;Name=frmR;gbkey=Gene;gene=frmR;gene_biotype=protein_coding;gene_synonym=ECK0354,JW0348,yaiN;locus_tag=b0357	TU	377695
380575	380940	+	ID=gene369;Dbxref=EcoGene:EG40003,GeneID:945025;Name=insC1;gbkey=Gene;gene=insC1;gene_biotype=protein_coding;gene_synonym=ECK0357;locus_tag=b0360	diffuse end (no peak found)	381595
387977	388951	-	ID=gene377;Dbxref=EcoGene:EG10428,GeneID:945017;Name=hemB;gbkey=Gene;gene=hemB;gene_biotype=protein_coding;gene_synonym=ECK0366,JW0361,ncf;locus_tag=b0369	defined end		387915	0.38105
394354	395511	-	ID=gene382;Dbxref=EcoGene:EG12867,GeneID:946904;Name=ampH;gbkey=Gene;gene=ampH;gene_biotype=protein_coding;gene_synonym=ECK0371,JW5052,yaiH;locus_tag=b0376	defined end		394306	0.21547
397096	398190	+	ID=gene384;Dbxref=EcoGene:EG13608,GeneID:945038;Name=yaiW;gbkey=Gene;gene=yaiW;gene_biotype=protein_coding;gene_synonym=ECK0373,JW0369;locus_tag=b0378	defined end		398274	0.487603
398817	399029	+	ID=gene386;Dbxref=EcoGene:EG14280,GeneID:947355;Name=yaiZ;gbkey=Gene;gene=yaiZ;gene_biotype=protein_coding;gene_synonym=ECK0375,JW5053;locus_tag=b0380	diffuse end (no peak found)	399384
399053	400147	-	ID=gene387;Dbxref=EcoGene:EG10213,GeneID:945313;Name=ddlA;gbkey=Gene;gene=ddlA;gene_biotype=protein_coding;gene_synonym=ECK0376,JW0372;locus_tag=b0381	defined end		399015	0.05706
400610	400870	+	ID=gene388;Dbxref=EcoGene:EG11256,GeneID:947709;Name=iraP;gbkey=Gene;gene=iraP;gene_biotype=protein_coding;gene_synonym=ECK0377,JW0373,yaiB;locus_tag=b0382	defined end		401073	0.250774
404059	404868	-	ID=gene392;Dbxref=EcoGene:EG10769,GeneID:945034;Name=proC;gbkey=Gene;gene=proC;gene_biotype=protein_coding;gene_synonym=ECK0381,JW0377,pro,Pro2;locus_tag=b0386	defined end		404005	0.144654
404988	405446	+	ID=gene393;Dbxref=EcoGene:EG13176,GeneID:945033;Name=yaiI;gbkey=Gene;gene=yaiI;gene_biotype=protein_coding;gene_synonym=ECK0382,JW0378;locus_tag=b0387	TU	405486
405629	406153	+	ID=gene394;Dbxref=EcoGene:EG10082,GeneID:945031;Name=aroL;gbkey=Gene;gene=aroL;gene_biotype=protein_coding;gene_synonym=ECK0383,JW0379;locus_tag=b0388	TU	406388
406203	406394	+	ID=gene395;Dbxref=EcoGene:EG11093,GeneID:945043;Name=yaiA;gbkey=Gene;gene=yaiA;gene_biotype=protein_coding;gene_synonym=ECK0384,JW0380;locus_tag=b0389	TU	406488
406652	407329	+	ID=gene396;Dbxref=EcoGene:EG10083,GeneID:945045;Name=aroM;gbkey=Gene;gene=aroM;gene_biotype=protein_coding;gene_synonym=ECK0385,JW0381;locus_tag=b0390	TU	407357
407401	407685	+	ID=gene397;Dbxref=EcoGene:EG12159,GeneID:945048;Name=yaiE;gbkey=Gene;gene=yaiE;gene_biotype=protein_coding;gene_synonym=ECK0386,JW0382;locus_tag=b0391	defined end		407719	0.381818
408332	409243	-	ID=gene399;Dbxref=EcoGene:EG12158,GeneID:948585;Name=rdgC;gbkey=Gene;gene=rdgC;gene_biotype=protein_coding;gene_synonym=ECK0388,JW0384,yaiD;locus_tag=b0393	defined end		408275	0.199498
409368	410276	+	ID=gene400;Dbxref=EcoGene:EG11288,GeneID:949086;Name=mak;gbkey=Gene;gene=mak;gene_biotype=protein_coding;gene_synonym=ECK0389,JW0385,yajF;locus_tag=b0394	diffuse end (diffuse peak)	410591	410572	0.0840708
411831	414977	-	ID=gene402;Dbxref=EcoGene:EG10927,GeneID:949076;Name=sbcC;gbkey=Gene;gene=sbcC;gene_biotype=protein_coding;gene_synonym=ECK0391,JW0387,rmuA;locus_tag=b0397	TU	411769
414974	416176	-	ID=gene403;Dbxref=EcoGene:EG11094,GeneID:945049;Name=sbcD;gbkey=Gene;gene=sbcD;gene_biotype=protein_coding;gene_synonym=ECK0392,JW0388,yajA;locus_tag=b0398	TU	413959
417113	418408	+	ID=gene405;Dbxref=EcoGene:EG10733,GeneID:945044;Name=phoR;gbkey=Gene;gene=phoR;gene_biotype=protein_coding;gene_synonym=ECK0394,JW0390,nmpB,phoR1,R1pho;locus_tag=b0400	defined end		418460	0.251779
418815	420134	+	ID=gene406;Dbxref=EcoGene:EG12168,GeneID:945042;Name=brnQ;gbkey=Gene;gene=brnQ;gene_biotype=protein_coding;gene_synonym=ECK0395,hrbA,JW0391;locus_tag=b0401	TU	420135
420210	421583	+	ID=gene407;Dbxref=EcoGene:EG13609,GeneID:945050;Name=proY;gbkey=Gene;gene=proY;gene_biotype=protein_coding;gene_synonym=ECK0396,hisY,JW5055,yajM;locus_tag=b0402	defined end		421633	0.202995
423561	424142	-	ID=gene409;Dbxref=EcoGene:EG11095,GeneID:949132;Name=acpH;gbkey=Gene;gene=acpH;gene_biotype=protein_coding;gene_synonym=acpD,ECK0398,JW0394,yajB;locus_tag=b0404	diffuse end (no peak found)	423306
424235	425305	+	ID=gene410;Dbxref=EcoGene:EG10812,GeneID:944905;Name=queA;gbkey=Gene;gene=queA;gene_biotype=protein_coding;gene_synonym=ECK0399,JW0395;locus_tag=b0405	unclear	425480
425361	426488	+	ID=gene411;Dbxref=EcoGene:EG10996,GeneID:949130;Name=tgt;gbkey=Gene;gene=tgt;gene_biotype=protein_coding;gene_synonym=ECK0400,JW0396,vacC;locus_tag=b0406	TU	426823
426511	426843	+	ID=gene412;Dbxref=EcoGene:EG11096,GeneID:945374;Name=yajC;gbkey=Gene;gene=yajC;gene_biotype=protein_coding;gene_synonym=ECK0401,JW0397;locus_tag=b0407	defined end		427013	0.485387
426871	428718	+	ID=gene413;Dbxref=EcoGene:EG10938,GeneID:949133;Name=secD;gbkey=Gene;gene=secD;gene_biotype=protein_coding;gene_synonym=ECK0402,JW0398;locus_tag=b0408	TU	429693
428729	429700	+	ID=gene414;Dbxref=EcoGene:EG10940,GeneID:949120;Name=secF;gbkey=Gene;gene=secF;gene_biotype=protein_coding;gene_synonym=ECK0403,JW0399;locus_tag=b0409	defined end		429751	0.0599193
429829	430176	+	ID=gene415;Dbxref=EcoGene:EG11097,GeneID:945051;Name=yajD;gbkey=Gene;gene=yajD;gene_biotype=protein_coding;gene_synonym=ECK0404,JW0400;locus_tag=b0410	diffuse end (diffuse peak)	430351	430350	0.075
430353	431237	-	ID=gene416;Dbxref=EcoGene:EG11035,GeneID:946242;Name=tsx;gbkey=Gene;gene=tsx;gene_biotype=protein_coding;gene_synonym=ECK0405,JW0401,nupA,T6rec;locus_tag=b0411	diffuse end (diffuse peak)	430178	430187	0.0611037
432226	432675	+	ID=gene418;Dbxref=EcoGene:EG11320,GeneID:947437;Name=nrdR;gbkey=Gene;gene=nrdR;gene_biotype=protein_coding;gene_synonym=ECK0407,JW0403,ribX,ybaD;locus_tag=b0413	TU	433730
432679	433782	+	ID=gene419;Dbxref=EcoGene:EG11321,GeneID:945620;Name=ribD;gbkey=Gene;gene=ribD;gene_biotype=protein_coding;gene_synonym=ECK0408,JW0404,ribG,ybaE;locus_tag=b0414	unclear	433957
433871	434341	+	ID=gene420;Dbxref=EcoGene:EG11322,GeneID:946453;Name=ribE;gbkey=Gene;gene=ribE;gene_biotype=protein_coding;gene_synonym=ECK0409,JW0405,ribH,ybaF;locus_tag=b0415	TU	434776
434361	434780	+	ID=gene421;Dbxref=EcoGene:EG10666,GeneID:945054;Name=nusB;gbkey=Gene;gene=nusB;gene_biotype=protein_coding;gene_synonym=ECK0410,groNB,JW0406,ssaD,ssyB;locus_tag=b0416	defined end		434832	0.260917
434858	435835	+	ID=gene422;Dbxref=EcoGene:EG20227,GeneID:947387;Name=thiL;gbkey=Gene;gene=thiL;gene_biotype=protein_coding;gene_synonym=ECK0411,JW0407;locus_tag=b0417	TU	436330
435813	436331	+	ID=gene423;Dbxref=EcoGene:EG10704,GeneID:947542;Name=pgpA;gbkey=Gene;gene=pgpA;gene_biotype=protein_coding;gene_synonym=ECK0412,JW0408,yajN;locus_tag=b0418	diffuse end (diffuse peak)	436646	436627	0.178218
436385	437359	-	ID=gene424;Dbxref=EcoGene:EG13611,GeneID:946903;Name=yajO;gbkey=Gene;gene=yajO;gene_biotype=protein_coding;gene_synonym=ECK0413,JW0409;locus_tag=b0419	diffuse end (no peak found)	436150
437539	439401	-	ID=gene425;Dbxref=EcoGene:EG13612,GeneID:945060;Name=dxs;gbkey=Gene;gene=dxs;gene_biotype=protein_coding;gene_synonym=ECK0414,JW0410,yajP;locus_tag=b0420	defined end		437359	0.356815
439426	440325	-	ID=gene426;Dbxref=EcoGene:EG10508,GeneID:945064;Name=ispA;gbkey=Gene;gene=ispA;gene_biotype=protein_coding;gene_synonym=ECK0415,JW0411;locus_tag=b0421	TU	437551
440325	440567	-	ID=gene427;Dbxref=EcoGene:EG11098,GeneID:945069;Name=xseB;gbkey=Gene;gene=xseB;gene_biotype=protein_coding;gene_synonym=ECK0416,JW0412,yajE;locus_tag=b0422	TU	439430
440773	442221	+	ID=gene428;Dbxref=EcoGene:EG13273,GeneID:945067;Name=thiI;gbkey=Gene;gene=thiI;gene_biotype=protein_coding;gene_synonym=ECK0417,JW0413,nuvA,yajJ,yajK;locus_tag=b0423	TU	442222
442275	442865	-	ID=gene429;Dbxref=EcoGene:EG13272,GeneID:945066;Name=yajL;gbkey=Gene;gene=yajL;gene_biotype=protein_coding;gene_synonym=ECK0418,JW5057,thiJ;locus_tag=b0424	defined end		442230	0.190299
442828	443739	-	ID=gene430;Dbxref=EcoGene:EG13271,GeneID:945065;Name=panE;gbkey=Gene;gene=panE;gene_biotype=protein_coding;gene_synonym=apbA,ECK0419,JW0415;locus_tag=b0425	TU	442293
443907	444398	+	ID=gene431;Dbxref=EcoGene:EG13613,GeneID:945063;Name=yajQ;gbkey=Gene;gene=yajQ;gene_biotype=protein_coding;gene_synonym=ECK0420,JW5058;locus_tag=b0426	diffuse end (diffuse peak)	444573	444551	0.130063
444526	445890	-	ID=gene432;Dbxref=EcoGene:EG13614,GeneID:945058;Name=yajR;gbkey=Gene;gene=yajR;gene_biotype=protein_coding;gene_synonym=ECK0421,JW5059;locus_tag=b0427	defined end		444446	0.457286
446039	446929	-	ID=gene433;Dbxref=EcoGene:EG10182,GeneID:945073;Name=cyoE;gbkey=Gene;gene=cyoE;gene_biotype=protein_coding;gene_synonym=ECK0422,JW0418;locus_tag=b0428	TU	446038
446941	447270	-	ID=gene434;Dbxref=EcoGene:EG10181,GeneID:944918;Name=cyoD;gbkey=Gene;gene=cyoD;gene_biotype=protein_coding;gene_synonym=ECK0423,JW0419;locus_tag=b0429	TU	446046
447270	447884	-	ID=gene435;Dbxref=EcoGene:EG10180,GeneID:946897;Name=cyoC;gbkey=Gene;gene=cyoC;gene_biotype=protein_coding;gene_synonym=ECK0424,JW0420;locus_tag=b0430	TU	446955
447874	449865	-	ID=gene436;Dbxref=EcoGene:EG10179,GeneID:945615;Name=cyoB;gbkey=Gene;gene=cyoB;gene_biotype=protein_coding;gene_synonym=ECK0425,JW0421;locus_tag=b0431	TU	447279
449887	450834	-	ID=gene437;Dbxref=EcoGene:EG10178,GeneID:945080;Name=cyoA;gbkey=Gene;gene=cyoA;gene_biotype=protein_coding;gene_synonym=ECK0426,JW0422;locus_tag=b0432	TU	448152
451294	452769	-	ID=gene438;Dbxref=EcoGene:EG12183,GeneID:946438;Name=ampG;gbkey=Gene;gene=ampG;gene_biotype=protein_coding;gene_synonym=ECK0427,JW0423;locus_tag=b0433	defined end		451236	0.344828
452813	453391	-	ID=gene439;Dbxref=EcoGene:EG12182,GeneID:945521;Name=yajG;gbkey=Gene;gene=yajG;gene_biotype=protein_coding;gene_synonym=ECK0428,JW0424;locus_tag=b0434	TU	451858
453696	454013	+	ID=gene440;Dbxref=EcoGene:EG10125,GeneID:947043;Name=bolA;gbkey=Gene;gene=bolA;gene_biotype=protein_coding;gene_synonym=ECK0429,JW5060;locus_tag=b0435	TU	454043
454357	455655	+	ID=gene441;Dbxref=EcoGene:EG11003,GeneID:945081;Name=tig;gbkey=Gene;gene=tig;gene_biotype=protein_coding;gene_synonym=ECK0430,JW0426;locus_tag=b0436	defined end		455719	0.0372679
455901	456524	+	ID=gene442;Dbxref=EcoGene:EG10158,GeneID:945082;Name=clpP;gbkey=Gene;gene=clpP;gene_biotype=protein_coding;gene_synonym=ECK0431,JW0427,lopP,wseA;locus_tag=b0437	TU	457919
456650	457924	+	ID=gene443;Dbxref=EcoGene:EG10159,GeneID:945083;Name=clpX;gbkey=Gene;gene=clpX;gene_biotype=protein_coding;gene_synonym=ECK0432,JW0428,lopC;locus_tag=b0438	defined end		457982	0.224553
458112	460466	+	ID=gene444;Dbxref=EcoGene:EG10542,GeneID:945085;Name=lon;gbkey=Gene;gene=lon;gene_biotype=protein_coding;gene_synonym=capR,deg,dir,ECK0433,JW0429,lonA,lopA,muc;locus_tag=b0439	unclear	460641	460534
460675	460947	+	ID=gene445;Dbxref=EcoGene:EG10467,GeneID:949095;Name=hupB;gbkey=Gene;gene=hupB;gene_biotype=protein_coding;gene_synonym=dpeA,ECK0434,hopD,JW0430;locus_tag=b0440	TU	460974
461139	463010	+	ID=gene446;Dbxref=EcoGene:EG13249,GeneID:946056;Name=ppiD;gbkey=Gene;gene=ppiD;gene_biotype=protein_coding;gene_synonym=ECK0435,JW0431,ybaU;locus_tag=b0441	defined end		463082	0.0710875
464076	464771	-	ID=gene449;Dbxref=EcoGene:EG13252,GeneID:947034;Name=queC;gbkey=Gene;gene=queC;gene_biotype=protein_coding;gene_synonym=ECK0438,JW0434,ybaX;locus_tag=b0444	defined end		464032	0.0617849
467607	468065	+	ID=gene452;Dbxref=EcoGene:EG13218,GeneID:945091;Name=ybaO;gbkey=Gene;gene=ybaO;gene_biotype=protein_coding;gene_synonym=ECK0441,grp?,JW0437;locus_tag=b0447	TU	469860
468095	469867	+	ID=gene453;Dbxref=EcoGene:EG11622,GeneID:945092;Name=mdlA;gbkey=Gene;gene=mdlA;gene_biotype=protein_coding;gene_synonym=ECK0442,JW0438,mdl;locus_tag=b0448	TU	470062
473525	474385	-	ID=gene457;Dbxref=EcoGene:EG10995,GeneID:945074;Name=tesB;gbkey=Gene;gene=tesB;gene_biotype=protein_coding;gene_synonym=ECK0446,JW0442;locus_tag=b0452	defined end		473487	0.325243
474603	475175	+	ID=gene458;Dbxref=EcoGene:EG13253,GeneID:945070;Name=ybaY;gbkey=Gene;gene=ybaY;gene_biotype=protein_coding;gene_synonym=ECK0447,JW0443;locus_tag=b0453	defined end		475211	0.10596
478005	478475	-	ID=gene463;Dbxref=EcoGene:EG14238,GeneID:948876;Name=ylaC;gbkey=Gene;gene=ylaC;gene_biotype=protein_coding;gene_synonym=ECK0452,JW5063;locus_tag=b0458	diffuse end (no peak found)	477610
479314	479532	-	ID=gene465;Dbxref=EcoGene:EG10439,GeneID:945098;Name=hha;gbkey=Gene;gene=hha;gene_biotype=protein_coding;gene_synonym=ECK0454,JW0449;locus_tag=b0460	TU	479183
479558	479932	-	ID=gene466;Dbxref=EcoGene:EG12429,GeneID:945106;Name=tomB;gbkey=Gene;gene=tomB;gene_biotype=protein_coding;gene_synonym=ECK0455,JW0450,ybaJ;locus_tag=b0461	TU	479323
480478	483627	-	ID=gene467;Dbxref=EcoGene:EG11704,GeneID:945108;Name=acrB;gbkey=Gene;gene=acrB;gene_biotype=protein_coding;gene_synonym=acrE,ECK0456,JW0451;locus_tag=b0462	defined end		480437	0.0091638
483650	484843	-	ID=gene468;Dbxref=EcoGene:EG11703,GeneID:945112;Name=acrA;gbkey=Gene;gene=acrA;gene_biotype=protein_coding;gene_synonym=ECK0457,JW0452,lir,Mb,mbl,mtcA,nbsA,sipB;locus_tag=b0463	TU	481495
484985	485632	+	ID=gene469;Dbxref=EcoGene:EG12116,GeneID:945516;Name=acrR;gbkey=Gene;gene=acrR;gene_biotype=protein_coding;gene_synonym=ECK0458,JW0453,ybaH;locus_tag=b0464	TU	485698
485760	489122	+	ID=gene470;Dbxref=EcoGene:EG14240,GeneID:945132;Name=mscK;gbkey=Gene;gene=mscK;gene_biotype=protein_coding;gene_synonym=aefA,ECK0459,JW0454,kefA,pnuH;locus_tag=b0465	TU	489126
489334	489495	-	ID=gene471;Dbxref=EcoGene:EG12830,GeneID:945144;Name=ybaM;gbkey=Gene;gene=ybaM;gene_biotype=protein_coding;gene_synonym=ECK0460,JW0455;locus_tag=b0466	TU	489159
489509	490036	-	ID=gene472;Dbxref=EcoGene:EG10765,GeneID:945071;Name=priC;gbkey=Gene;gene=priC;gene_biotype=protein_coding;gene_synonym=ECK0461,JW0456;locus_tag=b0467	TU	489468
490106	490483	+	ID=gene473;Dbxref=EcoGene:EG12843,GeneID:945558;Name=ybaN;gbkey=Gene;gene=ybaN;gene_biotype=protein_coding;gene_synonym=ECK0462,JW0457;locus_tag=b0468	TU	490520
490636	491187	+	ID=gene474;Dbxref=EcoGene:EG10051,GeneID:945113;Name=apt;gbkey=Gene;gene=apt;gene_biotype=protein_coding;gene_synonym=ECK0463,JW0458;locus_tag=b0469	defined end		491266	0.340484
491316	493247	+	ID=gene475;Dbxref=EcoGene:EG10245,GeneID:945105;Name=dnaX;gbkey=Gene;gene=dnaX;gene_biotype=protein_coding;gene_synonym=dnaZ,ECK0464,JW0459;locus_tag=b0470	TU	493622
493300	493629	+	ID=gene476;Dbxref=EcoGene:EG11100,GeneID:945104;Name=ybaB;gbkey=Gene;gene=ybaB;gene_biotype=protein_coding;gene_synonym=ECK0465,JW0460;locus_tag=b0471	TU	494224
493629	494234	+	ID=gene477;Dbxref=EcoGene:EG10834,GeneID:945100;Name=recR;gbkey=Gene;gene=recR;gene_biotype=protein_coding;gene_synonym=ECK0466,JW0461;locus_tag=b0472	defined end		494266	0.20639
494344	496218	+	ID=gene478;Dbxref=EcoGene:EG10461,GeneID:945099;Name=htpG;gbkey=Gene;gene=htpG;gene_biotype=protein_coding;gene_synonym=ECK0467,JW0462;locus_tag=b0473	TU	496218
496399	497043	+	ID=gene479;Dbxref=EcoGene:EG10032,GeneID:945097;Name=adk;gbkey=Gene;gene=adk;gene_biotype=protein_coding;gene_synonym=dnaW,ECK0468,JW0463,plsA;locus_tag=b0474	defined end		497163	0.0815099
497279	498241	+	ID=gene480;Dbxref=EcoGene:EG10431,GeneID:947532;Name=hemH;gbkey=Gene;gene=hemH;gene_biotype=protein_coding;gene_synonym=ECK0469,JW0464,popA,visA;locus_tag=b0475	diffuse end (diffuse peak)	498456	498451	0.152687
499349	500653	+	ID=gene482;Dbxref=EcoGene:EG11102,GeneID:946584;Name=gsk;gbkey=Gene;gene=gsk;gene_biotype=protein_coding;gene_synonym=ECK0471,JW0466;locus_tag=b0477	TU	500653
500786	502462	-	ID=gene483;Dbxref=EcoGene:EG12623,GeneID:946576;Name=ybaL;gbkey=Gene;gene=ybaL;gene_biotype=protein_coding;gene_synonym=ECK0472,JW0467,ylaA;locus_tag=b0478	TU	500720
504138	505790	+	ID=gene485;Dbxref=EcoGene:EG11060,GeneID:947331;Name=ushA;gbkey=Gene;gene=ushA;gene_biotype=protein_coding;gene_synonym=ECK0474,JW0469;locus_tag=b0480	diffuse end (diffuse peak)	505965	505894	0.211293
505827	506306	-	ID=gene486;Dbxref=EcoGene:EG12454,GeneID:947083;Name=ybaK;gbkey=Gene;gene=ybaK;gene_biotype=protein_coding;gene_synonym=ECK0475,JW0470,proX;locus_tag=b0481	defined end		505793	0.216606
506510	507304	-	ID=gene488;Dbxref=EcoGene:EG13244,GeneID:945124;Name=ybaP;gbkey=Gene;gene=ybaP;gene_biotype=protein_coding;gene_synonym=ECK0476,JW0471;locus_tag=b0482	TU	506355
507442	507783	+	ID=gene489;Dbxref=EcoGene:EG13245,GeneID:948800;Name=ybaQ;gbkey=Gene;gene=ybaQ;gene_biotype=protein_coding;gene_synonym=ECK0477,JW0472;locus_tag=b0483	defined end		508046	0.136364
513217	513624	+	ID=gene493;Dbxref=EcoGene:EG13256,GeneID:945332;Name=cueR;gbkey=Gene;gene=cueR;gene_biotype=protein_coding;gene_synonym=ECK0481,JW0476,ybbI;locus_tag=b0487	diffuse end (no peak found)	513919
514080	514997	-	ID=gene495;Dbxref=EcoGene:EG13258,GeneID:947257;Name=qmcA;gbkey=Gene;gene=qmcA;gene_biotype=protein_coding;gene_synonym=ECK0483,JW0478,ybbK;locus_tag=b0489	TU	513645
515143	515820	+	ID=gene496;Dbxref=EcoGene:EG13259,GeneID:946990;Name=ybbL;gbkey=Gene;gene=ybbL;gene_biotype=protein_coding;gene_synonym=ECK0484,JW0479;locus_tag=b0490	TU	516575
515807	516586	+	ID=gene497;Dbxref=EcoGene:EG13260,GeneID:945137;Name=ybbM;gbkey=Gene;gene=ybbM;gene_biotype=protein_coding;gene_synonym=ECK0485,JW5066;locus_tag=b0491	defined end		516697	0.246575
516649	517503	-	ID=gene498;Dbxref=EcoGene:EG13261,GeneID:947119;Name=ybbN;gbkey=Gene;gene=ybbN;gene_biotype=protein_coding;gene_synonym=ECK0486,JW5067;locus_tag=b0492	diffuse end (diffuse peak)	516474	516542	0.0339706
517564	518373	-	ID=gene499;Dbxref=EcoGene:EG13262,GeneID:945337;Name=ybbO;gbkey=Gene;gene=ybbO;gene_biotype=protein_coding;gene_synonym=ECK0487,JW0482;locus_tag=b0493	TU	517545
518363	518989	-	ID=gene500;Dbxref=EcoGene:EG11542,GeneID:945127;Name=tesA;gbkey=Gene;gene=tesA;gene_biotype=protein_coding;gene_synonym=apeA,ECK0488,JW0483,pldC;locus_tag=b0494	TU	517568
532235	533050	+	ID=gene512;Dbxref=EcoGene:EG13616,GeneID:945333;Name=allR;gbkey=Gene;gene=allR;gene_biotype=protein_coding;gene_synonym=ECK0499,glxA3,JW0494,ybbU;locus_tag=b0506	defined end		533085	0.0171073
550750	551817	-	ID=gene527;Dbxref=EcoGene:EG10796,GeneID:945153;Name=purK;gbkey=Gene;gene=purK;gene_biotype=protein_coding;gene_synonym=ECK0515,JW0511,purE2;locus_tag=b0522	diffuse end (diffuse peak)	550575	550642	0.426607
551814	552323	-	ID=gene528;Dbxref=EcoGene:EG10793,GeneID:949031;Name=purE;gbkey=Gene;gene=purE;gene_biotype=protein_coding;gene_synonym=ade,ade3,ECK0516,JW0512,Pur2;locus_tag=b0523	TU	550759
552441	553163	-	ID=gene529;Dbxref=EcoGene:EG12666,GeneID:949053;Name=lpxH;gbkey=Gene;gene=lpxH;gene_biotype=protein_coding;gene_synonym=ECK0517,JW0513,ybbF;locus_tag=b0524	TU	552380
553166	553660	-	ID=gene530;Dbxref=EcoGene:EG10758,GeneID:949038;Name=ppiB;gbkey=Gene;gene=ppiB;gene_biotype=protein_coding;gene_synonym=ECK0518,JW0514;locus_tag=b0525	defined end		553096	0.203343
553834	555219	+	ID=gene531;Dbxref=EcoGene:EG10196,GeneID:946969;Name=cysS;gbkey=Gene;gene=cysS;gene_biotype=protein_coding;gene_synonym=ECK0519,JW0515;locus_tag=b0526	defined end		555259	0.182796
555884	556096	-	ID=gene533;Dbxref=EcoGene:EG12879,GeneID:945158;Name=ybcJ;gbkey=Gene;gene=ybcJ;gene_biotype=protein_coding;gene_synonym=ECK0521,JW5070;locus_tag=b0528	TU	555882
556098	556964	-	ID=gene534;Dbxref=EcoGene:EG10328,GeneID:945221;Name=folD;gbkey=Gene;gene=folD;gene_biotype=protein_coding;gene_synonym=ads,ECK0522,JW0518;locus_tag=b0529	TU	555903
565081	565302	-	ID=gene543;Dbxref=EcoGene:EG12348,GeneID:5625559;Name=xisD;gbkey=Gene;gene=xisD;gene_biotype=pseudogene;gene_synonym=ECK4435,ybcB;locus_tag=b4633;pseudo=true	TU	564046
567538	567870	+	ID=gene549;Dbxref=EcoGene:EG10629,GeneID:948442;Name=emrE;gbkey=Gene;gene=emrE;gene_biotype=protein_coding;gene_synonym=eb,ECK0534,JW0531,mvrC;locus_tag=b0543	defined end		567931	0.0578035
575009	576048	-	ID=gene560;Dbxref=EcoGene:EG10659,GeneID:946786;Name=nmpC;gbkey=Gene;gene=nmpC;gene_biotype=pseudogene;gene_synonym=ECK0544,JW5078,phmA;locus_tag=b0553;part=1/2;pseudo=true	diffuse end (no peak found)	574834
577823	578116	-	ID=gene566;Dbxref=EcoGene:EG13637,GeneID:948980;Name=borD;gbkey=Gene;gene=borD;gene_biotype=protein_coding;gene_synonym=ECK0549,iss,JW0546,ybcU;locus_tag=b0557	defined end		577667	0.114388
583903	584856	-	ID=gene576;Dbxref=EcoGene:EG10673,GeneID:945185;Name=ompT;gbkey=Gene;gene=ompT;gene_biotype=protein_coding;gene_synonym=ECK0557,JW0554;locus_tag=b0565	defined end		583856	0.0210629
593983	594666	-	ID=gene583;Dbxref=EcoGene:EG13851,GeneID:945003;Name=cusR;gbkey=Gene;gene=cusR;gene_biotype=protein_coding;gene_synonym=ECK0563,JW0560,silR,ylcA;locus_tag=b0571	TU	593168
601182	602558	+	ID=gene588;Dbxref=EcoGene:EG10708,GeneID:945199;Name=pheP;gbkey=Gene;gene=pheP;gene_biotype=protein_coding;gene_synonym=ECK0568,JW0565;locus_tag=b0576	TU	602592
602639	603886	-	ID=gene589;Dbxref=EcoGene:EG12620,GeneID:946243;Name=ybdG;gbkey=Gene;gene=ybdG;gene_biotype=protein_coding;gene_synonym=ECK0569,JW0566,mscM;locus_tag=b0577	defined end		602598	0.130597
603994	604647	-	ID=gene590;Dbxref=EcoGene:EG20151,GeneID:945778;Name=nfsB;gbkey=Gene;gene=nfsB;gene_biotype=protein_coding;gene_synonym=dprA,ECK0570,JW0567,nfnB,nfsI,ntr;locus_tag=b0578	defined end		603963	0.136841
605174	605422	-	ID=gene592;Dbxref=EcoGene:EG13643,GeneID:947183;Name=ybdJ;gbkey=Gene;gene=ybdJ;gene_biotype=protein_coding;gene_synonym=ECK0572,JW0569;locus_tag=b0580	TU	605150
607288	608400	+	ID=gene596;Dbxref=EcoGene:EG40012,GeneID:945200;Name=insL1;gbkey=Gene;gene=insL1;gene_biotype=protein_coding;gene_synonym=ECK0016;locus_tag=b0582	defined end		608455	0.451883
629117	631222	+	ID=gene613;Dbxref=EcoGene:EG10167,GeneID:945213;Name=cstA;gbkey=Gene;gene=cstA;gene_biotype=protein_coding;gene_synonym=ECK0591,JW0590,ybdC;locus_tag=b0598	TU	631597
637050	637796	-	ID=gene620;Dbxref=EcoGene:EG13535,GeneID:945224;Name=dsbG;gbkey=Gene;gene=dsbG;gene_biotype=protein_coding;gene_synonym=ECK0598,JW0597,ybdP;locus_tag=b0604	defined end		636997	0.140845
638168	638731	+	ID=gene621;Dbxref=EcoGene:EG11384,GeneID:945225;Name=ahpC;gbkey=Gene;gene=ahpC;gene_biotype=protein_coding;gene_synonym=ECK0599,JW0598,tpx;locus_tag=b0605	defined end		638891	0.045497
638976	640541	+	ID=gene622;Dbxref=EcoGene:EG11385,GeneID:947540;Name=ahpF;gbkey=Gene;gene=ahpF;gene_biotype=protein_coding;gene_synonym=ECK0600,JW0599;locus_tag=b0606	defined end		640601	0.0123001
640662	641090	-	ID=gene623;Dbxref=EcoGene:EG12683,GeneID:945229;Name=uspG;gbkey=Gene;gene=uspG;gene_biotype=protein_coding;gene_synonym=ECK0601,JW0600,UP12,ybdQ,yzzU;locus_tag=b0607	defined end		640610	0.198068
642780	643190	-	ID=gene625;Dbxref=EcoGene:EG12637,GeneID:947546;Name=rnk;gbkey=Gene;gene=rnk;gene_biotype=protein_coding;gene_synonym=ECK0603,JW0602;locus_tag=b0610	defined end		642721	0.049062
643420	644226	-	ID=gene626;Dbxref=EcoGene:EG10856,GeneID:949065;Name=rna;gbkey=Gene;gene=rna;gene_biotype=protein_coding;gene_synonym=ECK0604,JW0603,rnsA;locus_tag=b0611	TU	643292
656515	656724	+	ID=gene638;Dbxref=EcoGene:EG12179,GeneID:947024;Name=cspE;gbkey=Gene;gene=cspE;gene_biotype=protein_coding;gene_synonym=ECK0616,gicA,JW0618,msmC;locus_tag=b0623	defined end		656770	0.000765379
656778	657161	-	ID=gene639;Dbxref=EcoGene:EG12209,GeneID:945798;Name=crcB;gbkey=Gene;gene=crcB;gene_biotype=protein_coding;gene_synonym=ECK0617,JW0619,ybeI;locus_tag=b0624	defined end		656742	0.0711462
658170	658373	+	ID=gene641;Dbxref=EcoGene:EG11305,GeneID:945228;Name=tatE;gbkey=Gene;gene=tatE;gene_biotype=protein_coding;gene_synonym=ECK0620,JW0622,ybeC;locus_tag=b0627	TU	658413
658474	659439	-	ID=gene642;Dbxref=EcoGene:EG11306,GeneID:945227;Name=lipA;gbkey=Gene;gene=lipA;gene_biotype=protein_coding;gene_synonym=ECK0621,JW0623,lip;locus_tag=b0628	TU	658447
660860	661501	-	ID=gene644;Dbxref=EcoGene:EG11591,GeneID:945217;Name=lipB;gbkey=Gene;gene=lipB;gene_biotype=protein_coding;gene_synonym=cde,ECK0623,JW5089;locus_tag=b0630	defined end		660820	0.104586
661602	661865	-	ID=gene645;Dbxref=EcoGene:EG11592,GeneID:945220;Name=ybeD;gbkey=Gene;gene=ybeD;gene_biotype=protein_coding;gene_synonym=ECK0624,JW0626;locus_tag=b0631	TU	661602
661975	663186	-	ID=gene646;Dbxref=EcoGene:EG10201,GeneID:945222;Name=dacA;gbkey=Gene;gene=dacA;gene_biotype=protein_coding;gene_synonym=ECK0625,JW0627,pfv;locus_tag=b0632	TU	661944
663325	664413	-	ID=gene647;Dbxref=EcoGene:EG10854,GeneID:945241;Name=rlpA;gbkey=Gene;gene=rlpA;gene_biotype=protein_coding;gene_synonym=ECK0626,JW0628;locus_tag=b0633	TU	663239
664424	665536	-	ID=gene648;Dbxref=EcoGene:EG10607,GeneID:945238;Name=mrdB;gbkey=Gene;gene=mrdB;gene_biotype=protein_coding;gene_synonym=ECK0627,JW0629,rodA;locus_tag=b0634	TU	663909
665539	667440	-	ID=gene649;Dbxref=EcoGene:EG10606,GeneID:945240;Name=mrdA;gbkey=Gene;gene=mrdA;gene_biotype=protein_coding;gene_synonym=ECK0628,JW0630,pbpA;locus_tag=b0635	TU	664564
667471	667938	-	ID=gene650;Dbxref=EcoGene:EG11254,GeneID:945239;Name=rlmH;gbkey=Gene;gene=rlmH;gene_biotype=protein_coding;gene_synonym=ECK0629,JW0631,ybeA;locus_tag=b0636	TU	666696
667942	668259	-	ID=gene651;Dbxref=EcoGene:EG11255,GeneID:945237;Name=rsfS;gbkey=Gene;gene=rsfS;gene_biotype=protein_coding;gene_synonym=ECK0630,JW5090,rsfA,slm3,ybeB;locus_tag=b0637	TU	667487
669154	669795	-	ID=gene653;Dbxref=EcoGene:EG13241,GeneID:945248;Name=nadD;gbkey=Gene;gene=nadD;gene_biotype=protein_coding;gene_synonym=ECK0632,fusB,JW0634,ybeN;locus_tag=b0639	diffuse end (no peak found)	668859
669797	670828	-	ID=gene654;Dbxref=EcoGene:EG11412,GeneID:947573;Name=holA;gbkey=Gene;gene=holA;gene_biotype=protein_coding;gene_synonym=ECK0633,JW0635;locus_tag=b0640	TU	669162
670828	671409	-	ID=gene655;Dbxref=EcoGene:EG10855,GeneID:946257;Name=lptE;gbkey=Gene;gene=lptE;gene_biotype=protein_coding;gene_synonym=ECK0634,JW0636,rlpB;locus_tag=b0641	defined end		670765	0.309568
671424	674006	-	ID=gene656;Dbxref=EcoGene:EG10532,GeneID:947497;Name=leuS;gbkey=Gene;gene=leuS;gene_biotype=protein_coding;gene_synonym=ECK0635,JW0637;locus_tag=b0642	TU	670829
682700	683635	-	ID=gene665;Dbxref=EcoGene:EG12701,GeneID:945503;Name=rihA;gbkey=Gene;gene=rihA;gene_biotype=protein_coding;gene_synonym=ECK0644,JW0646,ybeK;locus_tag=b0651	defined end		682648	0.0892857
683753	684478	-	ID=gene666;Dbxref=EcoGene:EG12663,GeneID:945254;Name=gltL;gbkey=Gene;gene=gltL;gene_biotype=protein_coding;gene_synonym=ECK0645,JW0647;locus_tag=b0652	defined end		683717	0.125786
684478	685152	-	ID=gene667;Dbxref=EcoGene:EG12662,GeneID:947354;Name=gltK;gbkey=Gene;gene=gltK;gene_biotype=protein_coding;gene_synonym=ECK0646,JW0648;locus_tag=b0653	TU	683763
685152	685892	-	ID=gene668;Dbxref=EcoGene:EG12661,GeneID:945443;Name=gltJ;gbkey=Gene;gene=gltJ;gene_biotype=protein_coding;gene_synonym=ECK0647,JW0649;locus_tag=b0654	TU	684617
686062	686970	-	ID=gene669;Dbxref=EcoGene:EG12700,GeneID:946938;Name=gltI;gbkey=Gene;gene=gltI;gene_biotype=protein_coding;gene_synonym=ECK0648,JW5092,ybeJ,yzzK;locus_tag=b0655	TU	686062
688566	690104	-	ID=gene671;Dbxref=EcoGene:EG10168,GeneID:946201;Name=lnt;gbkey=Gene;gene=lnt;gene_biotype=protein_coding;gene_synonym=cutE,ECK0649,JW0654;locus_tag=b0657	defined end		688520	0.100977
690129	691007	-	ID=gene672;Dbxref=EcoGene:EG13654,GeneID:946417;Name=ybeX;gbkey=Gene;gene=ybeX;gene_biotype=protein_coding;gene_synonym=corC,ECK0650,JW0655;locus_tag=b0658	TU	688574
691097	691564	-	ID=gene673;Dbxref=EcoGene:EG13655,GeneID:946430;Name=ybeY;gbkey=Gene;gene=ybeY;gene_biotype=protein_coding;gene_synonym=ECK0651,JW0656;locus_tag=b0659	TU	690142
691561	692601	-	ID=gene674;Dbxref=EcoGene:EG13656,GeneID:948044;Name=ybeZ;gbkey=Gene;gene=ybeZ;gene_biotype=protein_coding;gene_synonym=ECK0652,JW0657,phoL;locus_tag=b0660	TU	691106
692754	694178	-	ID=gene675;Dbxref=EcoGene:EG13657,GeneID:945260;Name=miaB;gbkey=Gene;gene=miaB;gene_biotype=protein_coding;gene_synonym=ECK0653,JW0658,yleA;locus_tag=b0661	TU	692754
694324	695499	+	ID=gene676;Dbxref=EcoGene:EG13658,GeneID:945261;Name=ubiF;gbkey=Gene;gene=ubiF;gene_biotype=protein_coding;gene_synonym=ECK0654,JW0659,yleB;locus_tag=b0662	diffuse end (diffuse peak)	695674	695649	0.0555102
696736	698400	-	ID=gene684;Dbxref=EcoGene:EG10092,GeneID:945281;Name=asnB;gbkey=Gene;gene=asnB;gene_biotype=protein_coding;gene_synonym=ECK0662,JW0660;locus_tag=b0674	defined end		696695	0.314128
698797	699549	-	ID=gene685;Dbxref=EcoGene:EG10634,GeneID:945283;Name=nagD;gbkey=Gene;gene=nagD;gene_biotype=protein_coding;gene_synonym=ECK0663,JW0661;locus_tag=b0675	defined end		698766	0.358182
699597	700817	-	ID=gene686;Dbxref=EcoGene:EG10636,GeneID:945285;Name=nagC;gbkey=Gene;gene=nagC;gene_biotype=protein_coding;gene_synonym=ECK0664,JW0662,nagR;locus_tag=b0676	TU	699592
700826	701974	-	ID=gene687;Dbxref=EcoGene:EG10632,GeneID:945289;Name=nagA;gbkey=Gene;gene=nagA;gene_biotype=protein_coding;gene_synonym=ECK0665,JW0663;locus_tag=b0677	TU	699611
702034	702834	-	ID=gene688;Dbxref=EcoGene:EG10633,GeneID:945290;Name=nagB;gbkey=Gene;gene=nagB;gene_biotype=protein_coding;gene_synonym=ECK0666,glmD,JW0664;locus_tag=b0678	TU	701099
703167	705113	+	ID=gene689;Dbxref=EcoGene:EG10635,GeneID:945292;Name=nagE;gbkey=Gene;gene=nagE;gene_biotype=protein_coding;gene_synonym=ECK0667,JW0665,pstN,ptsN;locus_tag=b0679	defined end		705192	0.0292206
705316	706980	+	ID=gene690;Dbxref=EcoGene:EG10390,GeneID:945310;Name=glnS;gbkey=Gene;gene=glnS;gene_biotype=protein_coding;gene_synonym=ECK0668,JW0666;locus_tag=b0680	diffuse end (diffuse peak)	707215	707204	0.0108422
709423	709869	-	ID=gene693;Dbxref=EcoGene:EG10359,GeneID:945295;Name=fur;gbkey=Gene;gene=fur;gene_biotype=protein_coding;gene_synonym=ECK0671,JW0669;locus_tag=b0683	defined end		709379	0.0302382
710158	710688	-	ID=gene695;Dbxref=EcoGene:EG10318,GeneID:945293;Name=fldA;gbkey=Gene;gene=fldA;gene_biotype=protein_coding;gene_synonym=ECK0672,JW0671;locus_tag=b0684	TU	710066
710828	711121	-	ID=gene696;Dbxref=EcoGene:EG11775,GeneID:945291;Name=ybfE;gbkey=Gene;gene=ybfE;gene_biotype=protein_coding;gene_synonym=ECK0673,JW5816;locus_tag=b0685	TU	710828
711261	712025	-	ID=gene697;Dbxref=EcoGene:EG11776,GeneID:945288;Name=ybfF;gbkey=Gene;gene=ybfF;gene_biotype=protein_coding;gene_synonym=ECK0674,JW0673;locus_tag=b0686	TU	711190
712210	712755	+	ID=gene698;Dbxref=EcoGene:EG12197,GeneID:945272;Name=seqA;gbkey=Gene;gene=seqA;gene_biotype=protein_coding;gene_synonym=ECK0675,hsm-1,JW0674;locus_tag=b0687	TU	714410
712781	714421	+	ID=gene699;Dbxref=EcoGene:EG12144,GeneID:945271;Name=pgm;gbkey=Gene;gene=pgm;gene_biotype=protein_coding;gene_synonym=blu,ECK0676,JW0675,pgmA;locus_tag=b0688	TU	714436
728357	728563	+	ID=gene712;Dbxref=EcoGene:EG11521,GeneID:947452;Name=ybfA;gbkey=Gene;gene=ybfA;gene_biotype=protein_coding;gene_synonym=ECK0688,JW0688;locus_tag=b0699	defined end		728618	0.0816327
742050	742793	+	ID=gene723;Dbxref=EcoGene:EG13305,GeneID:945824;Name=ybgI;gbkey=Gene;gene=ybgI;gene_biotype=protein_coding;gene_synonym=ECK0699,JW0700;locus_tag=b0710	TU	743468
742816	743472	+	ID=gene724;Dbxref=EcoGene:EG13306,GeneID:945311;Name=ybgJ;gbkey=Gene;gene=ybgJ;gene_biotype=protein_coding;gene_synonym=ECK0700,JW0701;locus_tag=b0711	TU	744347
743466	744398	+	ID=gene725;Dbxref=EcoGene:EG13307,GeneID:945317;Name=ybgK;gbkey=Gene;gene=ybgK;gene_biotype=protein_coding;gene_synonym=ECK0701,JW0702;locus_tag=b0712	TU	745113
744388	745122	+	ID=gene726;Dbxref=EcoGene:EG13308,GeneID:945318;Name=ybgL;gbkey=Gene;gene=ybgL;gene_biotype=protein_coding;gene_synonym=ECK0702,JW0703;locus_tag=b0713	TU	745937
745158	745949	+	ID=gene727;Dbxref=EcoGene:EG13237,GeneID:945320;Name=nei;gbkey=Gene;gene=nei;gene_biotype=protein_coding;gene_synonym=ECK0703,JW0704;locus_tag=b0714	diffuse end (no peak found)	746424
752408	753691	-	ID=gene733;Dbxref=EcoGene:EG10402,GeneID:945323;Name=gltA;gbkey=Gene;gene=gltA;gene_biotype=protein_coding;gene_synonym=ECK0709,gluT,icdB,JW0710;locus_tag=b0720	defined end		752352	0.0344432
754400	754789	+	ID=gene734;Dbxref=EcoGene:EG10933,GeneID:945316;Name=sdhC;gbkey=Gene;gene=sdhC;gene_biotype=protein_coding;gene_synonym=cybA,ECK0710,JW0711;locus_tag=b0721	TU	755124
754783	755130	+	ID=gene735;Dbxref=EcoGene:EG10934,GeneID:945322;Name=sdhD;gbkey=Gene;gene=sdhD;gene_biotype=protein_coding;gene_synonym=ECK0711,JW0712;locus_tag=b0722	TU	755465
755130	756896	+	ID=gene736;Dbxref=EcoGene:EG10931,GeneID:945402;Name=sdhA;gbkey=Gene;gene=sdhA;gene_biotype=protein_coding;gene_synonym=ECK0712,JW0713;locus_tag=b0723	TU	757611
756912	757628	+	ID=gene737;Dbxref=EcoGene:EG10932,GeneID:945300;Name=sdhB;gbkey=Gene;gene=sdhB;gene_biotype=protein_coding;gene_synonym=ECK0713,JW0714;locus_tag=b0724	TU	757803
757929	760730	+	ID=gene738;Dbxref=EcoGene:EG10979,GeneID:945303;Name=sucA;gbkey=Gene;gene=sucA;gene_biotype=protein_coding;gene_synonym=ECK0714,JW0715,lys;locus_tag=b0726	TU	761945
760745	761962	+	ID=gene739;Dbxref=EcoGene:EG10980,GeneID:945307;Name=sucB;gbkey=Gene;gene=sucB;gene_biotype=protein_coding;gene_synonym=ECK0715,JW0716;locus_tag=b0727	TU	763397
762237	763403	+	ID=gene740;Dbxref=EcoGene:EG10981,GeneID:945312;Name=sucC;gbkey=Gene;gene=sucC;gene_biotype=protein_coding;gene_synonym=ECK0716,JW0717;locus_tag=b0728	TU	764258
763403	764272	+	ID=gene741;Dbxref=EcoGene:EG10982,GeneID:945314;Name=sucD;gbkey=Gene;gene=sucD;gene_biotype=protein_coding;gene_synonym=ECK0717,JW0718;locus_tag=b0729	defined end		764371	0.0144578
764376	765098	-	ID=gene742;Dbxref=EcoGene:EG11109,GeneID:945371;Name=mngR;gbkey=Gene;gene=mngR;gene_biotype=protein_coding;gene_synonym=ECK0718,farR,JW0719,ybgB;locus_tag=b0730	defined end		764287	0.126866
770681	772249	+	ID=gene745;Dbxref=EcoGene:EG10173,GeneID:945341;Name=cydA;gbkey=Gene;gene=cydA;gene_biotype=protein_coding;gene_synonym=ECK0721,JW0722;locus_tag=b0733	TU	773384
772265	773404	+	ID=gene746;Dbxref=EcoGene:EG10174,GeneID:945347;Name=cydB;gbkey=Gene;gene=cydB;gene_biotype=protein_coding;gene_synonym=ECK0722,JW0723;locus_tag=b0734	TU	773517
773532	773825	+	ID=gene748;Dbxref=EcoGene:EG12395,GeneID:945326;Name=ybgE;gbkey=Gene;gene=ybgE;gene_biotype=protein_coding;gene_synonym=ECK0724,JW0725;locus_tag=b0735	defined end		773873	0.0121029
773975	774379	+	ID=gene749;Dbxref=EcoGene:EG11110,GeneID:948907;Name=ybgC;gbkey=Gene;gene=ybgC;gene_biotype=protein_coding;gene_synonym=ECK0725,JW0726;locus_tag=b0736	TU	775054
774376	775068	+	ID=gene750;Dbxref=EcoGene:EG11010,GeneID:948900;Name=tolQ;gbkey=Gene;gene=tolQ;gene_biotype=protein_coding;gene_synonym=ECK0726,fii,JW0727,tolP;locus_tag=b0737	TU	775483
775072	775500	+	ID=gene751;Dbxref=EcoGene:EG11011,GeneID:945328;Name=tolR;gbkey=Gene;gene=tolR;gene_biotype=protein_coding;gene_synonym=ECK0727,JW0728;locus_tag=b0738	TU	776435
775565	776830	+	ID=gene752;Dbxref=EcoGene:EG11007,GeneID:946625;Name=tolA;gbkey=Gene;gene=tolA;gene_biotype=protein_coding;gene_synonym=cim,ECK0728,excC,JW0729,lky;locus_tag=b0739	TU	776892
776963	778255	+	ID=gene753;Dbxref=EcoGene:EG11008,GeneID:945429;Name=tolB;gbkey=Gene;gene=tolB;gene_biotype=protein_coding;gene_synonym=ECK0729,JW5100;locus_tag=b0740	TU	778810
778290	778811	+	ID=gene754;Dbxref=EcoGene:EG10684,GeneID:945004;Name=pal;gbkey=Gene;gene=pal;gene_biotype=protein_coding;gene_synonym=ECK0730,excC,JW0731;locus_tag=b0741	defined end		778896	0.378142
778821	779612	+	ID=gene755;Dbxref=EcoGene:EG12854,GeneID:947227;Name=ybgF;gbkey=Gene;gene=ybgF;gene_biotype=protein_coding;gene_synonym=ECK0731,JW0732;locus_tag=b0742	defined end		779657	0.250414
781308	782351	+	ID=gene763;Dbxref=EcoGene:EG10630,GeneID:945351;Name=nadA;gbkey=Gene;gene=nadA;gene_biotype=protein_coding;gene_synonym=ECK0739,JW0733,nicA;locus_tag=b0750	TU	783106
782389	783108	+	ID=gene764;Dbxref=EcoGene:EG11700,GeneID:945350;Name=pnuC;gbkey=Gene;gene=pnuC;gene_biotype=protein_coding;gene_synonym=ECK0740,JW0734;locus_tag=b0751	defined end		783165	0.408181
784856	785908	+	ID=gene767;Dbxref=EcoGene:EG10079,GeneID:945605;Name=aroG;gbkey=Gene;gene=aroG;gene_biotype=protein_coding;gene_synonym=ECK0743,JW0737;locus_tag=b0754	defined end		786047	0.018018
786066	786818	-	ID=gene768;Dbxref=EcoGene:EG11699,GeneID:945068;Name=gpmA;gbkey=Gene;gene=gpmA;gene_biotype=protein_coding;gene_synonym=ECK0744,gpm,JW0738;locus_tag=b0755	defined end		786015	0.0775058
787020	788060	-	ID=gene769;Dbxref=EcoGene:EG11698,GeneID:944943;Name=galM;gbkey=Gene;gene=galM;gene_biotype=protein_coding;gene_synonym=ECK0745,JW0739;locus_tag=b0756	defined end		786992	0.155548
788054	789202	-	ID=gene770;Dbxref=EcoGene:EG10363,GeneID:945358;Name=galK;gbkey=Gene;gene=galK;gene_biotype=protein_coding;gene_synonym=ECK0746,galA,JW0740;locus_tag=b0757	TU	787039
789206	790252	-	ID=gene771;Dbxref=EcoGene:EG10366,GeneID:945357;Name=galT;gbkey=Gene;gene=galT;gene_biotype=protein_coding;gene_synonym=ECK0747,galB,JW0741;locus_tag=b0758	TU	788251
790262	791278	-	ID=gene772;Dbxref=EcoGene:EG10362,GeneID:945354;Name=galE;gbkey=Gene;gene=galE;gene_biotype=protein_coding;gene_synonym=ECK0748,galD,JW0742;locus_tag=b0759	TU	789207
793079	793867	-	ID=gene774;Dbxref=EcoGene:EG13227,GeneID:945366;Name=modE;gbkey=Gene;gene=modE;gene_biotype=protein_coding;gene_synonym=chlD,ECK0750,JW0744,modR;locus_tag=b0761	TU	793052
794312	795085	+	ID=gene776;Dbxref=EcoGene:EG12427,GeneID:945364;Name=modA;gbkey=Gene;gene=modA;gene_biotype=protein_coding;gene_synonym=ECK0752,JW0746;locus_tag=b0763	TU	795760
795085	795774	+	ID=gene777;Dbxref=EcoGene:EG10002,GeneID:945361;Name=modB;gbkey=Gene;gene=modB;gene_biotype=protein_coding;gene_synonym=chlJ,ECK0753,JW0747;locus_tag=b0764	TU	796829
795777	796835	+	ID=gene778;Dbxref=EcoGene:EG10152,GeneID:945362;Name=modC;gbkey=Gene;gene=modC;gene_biotype=protein_coding;gene_synonym=chlD,ECK0754,JW0748,narD;locus_tag=b0765	diffuse end (no peak found)	797030
796836	797654	-	ID=gene779;Dbxref=EcoGene:EG11239,GeneID:945372;Name=ybhA;gbkey=Gene;gene=ybhA;gene_biotype=protein_coding;gene_synonym=ECK0755,JW0749,modD;locus_tag=b0766	defined end		796739	0.104046
797809	798804	+	ID=gene780;Dbxref=EcoGene:EG13231,GeneID:946398;Name=pgl;gbkey=Gene;gene=pgl;gene_biotype=protein_coding;gene_synonym=blu,ECK0756,JW0750,ybhE;locus_tag=b0767	TU	798804
805221	806504	-	ID=gene785;Dbxref=EcoGene:EG12875,GeneID:945381;Name=ybhC;gbkey=Gene;gene=ybhC;gene_biotype=protein_coding;gene_synonym=ECK0761,JW0755;locus_tag=b0772	diffuse end (diffuse peak)	805006	805023	0.099349
806656	807132	-	ID=gene786;Dbxref=EcoGene:EG11238,GeneID:945383;Name=ybhB;gbkey=Gene;gene=ybhB;gene_biotype=protein_coding;gene_synonym=ECK0762,JW0756;locus_tag=b0773	defined end		806619	0.163865
807191	808480	-	ID=gene787;Dbxref=EcoGene:EG10117,GeneID:945376;Name=bioA;gbkey=Gene;gene=bioA;gene_biotype=protein_coding;gene_synonym=ECK0763,JW0757;locus_tag=b0774	TU	806676
808567	809607	+	ID=gene788;Dbxref=EcoGene:EG10118,GeneID:945370;Name=bioB;gbkey=Gene;gene=bioB;gene_biotype=protein_coding;gene_synonym=ECK0764,JW0758;locus_tag=b0775	TU	810742
809604	810758	+	ID=gene789;Dbxref=EcoGene:EG10121,GeneID:945384;Name=bioF;gbkey=Gene;gene=bioF;gene_biotype=protein_coding;gene_synonym=ECK0765,JW0759;locus_tag=b0776	TU	811493
810745	811500	+	ID=gene790;Dbxref=EcoGene:EG10119,GeneID:945388;Name=bioC;gbkey=Gene;gene=bioC;gene_biotype=protein_coding;gene_synonym=ECK0766,JW0760;locus_tag=b0777	TU	812155
811493	812170	+	ID=gene791;Dbxref=EcoGene:EG10120,GeneID:945387;Name=bioD;gbkey=Gene;gene=bioD;gene_biotype=protein_coding;gene_synonym=ECK0767,JW0761;locus_tag=b0778	TU	812200
812749	814770	+	ID=gene792;Dbxref=EcoGene:EG11062,GeneID:945385;Name=uvrB;gbkey=Gene;gene=uvrB;gene_biotype=protein_coding;gene_synonym=dar-1,dar-6,ECK0768,JW0762;locus_tag=b0779	diffuse end (diffuse peak)	815065	815049	0.0502597
814962	815870	-	ID=gene793;Dbxref=EcoGene:EG13667,GeneID:945390;Name=ybhK;gbkey=Gene;gene=ybhK;gene_biotype=protein_coding;gene_synonym=ECK0769,JW0763;locus_tag=b0780	defined end		814803	0.320225
816267	817256	+	ID=gene794;Dbxref=EcoGene:EG11595,GeneID:945392;Name=moaA;gbkey=Gene;gene=moaA;gene_biotype=protein_coding;gene_synonym=bisA,chlA,ECK0770,JW0764,narA;locus_tag=b0781	TU	817771
817278	817790	+	ID=gene795;Dbxref=EcoGene:EG11596,GeneID:945396;Name=moaB;gbkey=Gene;gene=moaB;gene_biotype=protein_coding;gene_synonym=ECK0771,JW0765;locus_tag=b0782	TU	818265
817793	818278	+	ID=gene796;Dbxref=EcoGene:EG11666,GeneID:945397;Name=moaC;gbkey=Gene;gene=moaC;gene_biotype=protein_coding;gene_synonym=ECK0772,JW0766;locus_tag=b0783	TU	818513
818271	818516	+	ID=gene797;Dbxref=EcoGene:EG11597,GeneID:945398;Name=moaD;gbkey=Gene;gene=moaD;gene_biotype=protein_coding;gene_synonym=chlM,ECK0773,JW0767;locus_tag=b0784	TU	818951
818518	818970	+	ID=gene798;Dbxref=EcoGene:EG11598,GeneID:945399;Name=moaE;gbkey=Gene;gene=moaE;gene_biotype=protein_coding;gene_synonym=ECK0774,JW0768;locus_tag=b0785	defined end		819012	0.228796
819107	819811	+	ID=gene799;Dbxref=EcoGene:EG13668,GeneID:945401;Name=ybhL;gbkey=Gene;gene=ybhL;gene_biotype=protein_coding;gene_synonym=ECK0775,JW0769;locus_tag=b0786	defined end		819854	0.0565217
823853	824263	+	ID=gene804;Dbxref=EcoGene:EG13673,GeneID:945405;Name=ybhQ;gbkey=Gene;gene=ybhQ;gene_biotype=protein_coding;gene_synonym=ECK0780,JW0774;locus_tag=b0791	defined end		824302	0.176166
828197	829195	-	ID=gene808;Dbxref=EcoGene:EG13315,GeneID:945414;Name=ybhG;gbkey=Gene;gene=ybhG;gene_biotype=protein_coding;gene_synonym=ECK0784,JW0779;locus_tag=b0795	TU	826482
829195	829866	-	ID=gene809;Dbxref=EcoGene:EG12406,GeneID:945421;Name=ybiH;gbkey=Gene;gene=ybiH;gene_biotype=protein_coding;gene_synonym=ECK0785,JW0780;locus_tag=b0796	TU	828200
830095	831459	+	ID=gene810;Dbxref=EcoGene:EG11235,GeneID:945425;Name=rhlE;gbkey=Gene;gene=rhlE;gene_biotype=protein_coding;gene_synonym=ECK0786,JW0781;locus_tag=b0797	defined end		831614	0.139241
832293	834443	+	ID=gene812;Dbxref=EcoGene:EG11357,GeneID:945431;Name=dinG;gbkey=Gene;gene=dinG;gene_biotype=protein_coding;gene_synonym=ECK0788,JW0784,rarB;locus_tag=b0799	TU	834838
834471	835433	+	ID=gene813;Dbxref=EcoGene:EG11580,GeneID:945424;Name=ybiB;gbkey=Gene;gene=ybiB;gene_biotype=protein_coding;gene_synonym=ECK0789,JW0785;locus_tag=b0800	defined end		835473	0.142891
835574	836659	+	ID=gene814;Dbxref=EcoGene:EG11581,GeneID:945412;Name=ybiC;gbkey=Gene;gene=ybiC;gene_biotype=protein_coding;gene_synonym=ECK0790,JW0786;locus_tag=b0801	TU	836659
838472	840754	-	ID=gene818;Dbxref=EcoGene:EG13317,GeneID:946246;Name=fiu;gbkey=Gene;gene=fiu;gene_biotype=protein_coding;gene_synonym=ECK0794,JW0790,ybiL;locus_tag=b0805	defined end		838443	0.214724
841555	842481	+	ID=gene820;Dbxref=EcoGene:EG13319,GeneID:944938;Name=rlmF;gbkey=Gene;gene=rlmF;gene_biotype=protein_coding;gene_synonym=ECK0796,JW5107,ybiN;locus_tag=b0807	defined end		842605	0.315018
844964	845686	-	ID=gene822;Dbxref=EcoGene:EG10389,GeneID:945435;Name=glnQ;gbkey=Gene;gene=glnQ;gene_biotype=protein_coding;gene_synonym=ECK0798,JW0794;locus_tag=b0809	defined end		844784	0.0928571
846481	847227	-	ID=gene824;Dbxref=EcoGene:EG10386,GeneID:944872;Name=glnH;gbkey=Gene;gene=glnH;gene_biotype=protein_coding;gene_synonym=ECK0800,JW0796;locus_tag=b0811	TU	845686
847631	848134	-	ID=gene825;Dbxref=EcoGene:EG11415,GeneID:945101;Name=dps;gbkey=Gene;gene=dps;gene_biotype=protein_coding;gene_synonym=ECK0801,JW0797,pexB,vtm;locus_tag=b0812	defined end		847563	0.0282725
848433	849320	-	ID=gene826;Dbxref=EcoGene:EG12134,GeneID:947045;Name=rhtA;gbkey=Gene;gene=rhtA;gene_biotype=protein_coding;gene_synonym=ECK0802,JW0798,ybiF;locus_tag=b0813	defined end		848391	0.27619
849673	850188	+	ID=gene827;Dbxref=EcoGene:EG12135,GeneID:944967;Name=ompX;gbkey=Gene;gene=ompX;gene_biotype=protein_coding;gene_synonym=ECK0803,JW0799,ybiG;locus_tag=b0814	defined end		850234	0.00519531
850237	851820	-	ID=gene828;Dbxref=EcoGene:EG13321,GeneID:945360;Name=ybiP;gbkey=Gene;gene=ybiP;gene_biotype=protein_coding;gene_synonym=ECK0804,JW0800;locus_tag=b0815	defined end		850202	0.024911
852406	852873	+	ID=gene830;Dbxref=EcoGene:EG13322,GeneID:945437;Name=mntR;gbkey=Gene;gene=mntR;gene_biotype=protein_coding;gene_synonym=ECK0807,JW0801,ybiQ;locus_tag=b0817	diffuse end (no peak found)	853928
852870	853988	+	ID=gene831;Dbxref=EcoGene:EG13323,GeneID:945438;Name=ybiR;gbkey=Gene;gene=ybiR;gene_biotype=protein_coding;gene_synonym=ECK0808,JW0802;locus_tag=b0818	defined end		854032	0.402299
854047	854967	-	ID=gene832;Dbxref=EcoGene:EG13324,GeneID:945441;Name=ybiS;gbkey=Gene;gene=ybiS;gene_biotype=protein_coding;gene_synonym=ECK0809,JW0803;locus_tag=b0819	defined end		854000	0.0117994
855186	856778	+	ID=gene833;Dbxref=EcoGene:EG13325,GeneID:945440;Name=ybiT;gbkey=Gene;gene=ybiT;gene_biotype=protein_coding;gene_synonym=ECK0810,JW0804;locus_tag=b0820	defined end		856941	0.130167
858436	859251	-	ID=gene835;Dbxref=EcoGene:EG13327,GeneID:945432;Name=ybiV;gbkey=Gene;gene=ybiV;gene_biotype=protein_coding;gene_synonym=ECK0812,JW0806,supH;locus_tag=b0822	defined end		858404	0.3367
863603	864352	-	ID=gene839;Dbxref=EcoGene:EG10154,GeneID:945452;Name=moeB;gbkey=Gene;gene=moeB;gene_biotype=protein_coding;gene_synonym=chlN,ECK0816,JW0810;locus_tag=b0826	defined end		863506	0.272045
864352	865587	-	ID=gene840;Dbxref=EcoGene:EG10153,GeneID:945454;Name=moeA;gbkey=Gene;gene=moeA;gene_biotype=protein_coding;gene_synonym=bisB,chlE,ECK0817,JW0811,narE;locus_tag=b0827	TU	863617
865791	866756	+	ID=gene841;Dbxref=EcoGene:EG12407,GeneID:945456;Name=iaaA;gbkey=Gene;gene=iaaA;gene_biotype=protein_coding;gene_synonym=ECK0818,JW0812,spt,ybiK;locus_tag=b0828	TU	868031
872202	874550	+	ID=gene846;Dbxref=EcoGene:EG13476,GeneID:945462;Name=yliE;gbkey=Gene;gene=yliE;gene_biotype=protein_coding;gene_synonym=ECK0823,JW0817;locus_tag=b0833	TU	875885
874558	875886	+	ID=gene847;Dbxref=EcoGene:EG13477,GeneID:945463;Name=yliF;gbkey=Gene;gene=yliF;gene_biotype=protein_coding;gene_synonym=ECK0824,JW0818;locus_tag=b0834	TU	875892
875933	877258	-	ID=gene848;Dbxref=EcoGene:EG13478,GeneID:945465;Name=rimO;gbkey=Gene;gene=rimO;gene_biotype=protein_coding;gene_synonym=ECK0825,JW0819,yliG;locus_tag=b0835	TU	875931
879077	879703	-	ID=gene851;Dbxref=EcoGene:EG13481,GeneID:945469;Name=gstB;gbkey=Gene;gene=gstB;gene_biotype=protein_coding;gene_synonym=ECK0828,JW0822,yliJ;locus_tag=b0838	TU	879037
879950	881152	+	ID=gene852;Dbxref=EcoGene:EG10203,GeneID:945455;Name=dacC;gbkey=Gene;gene=dacC;gene_biotype=protein_coding;gene_synonym=ECK0829,JW0823;locus_tag=b0839	defined end		881195	0.138728
881199	881957	-	ID=gene853;Dbxref=EcoGene:EG10223,GeneID:945453;Name=deoR;gbkey=Gene;gene=deoR;gene_biotype=protein_coding;gene_synonym=ECK0830,JW0824,nucR;locus_tag=b0840	defined end		881156	0.405063
882015	882611	-	ID=gene854;Dbxref=EcoGene:EG13676,GeneID:945450;Name=ybjG;gbkey=Gene;gene=ybjG;gene_biotype=protein_coding;gene_synonym=bcrC,ECK0831,JW5112;locus_tag=b0841	TU	882001
882896	884128	+	ID=gene855;Dbxref=EcoGene:EG13696,GeneID:945448;Name=mdfA;gbkey=Gene;gene=mdfA;gene_biotype=protein_coding;gene_synonym=cmlA,cmr,ECK0832,JW0826;locus_tag=b0842	diffuse end (no peak found)	884423
884169	884453	-	ID=gene856;Dbxref=EcoGene:EG13677,GeneID:945447;Name=ybjH;gbkey=Gene;gene=ybjH;gene_biotype=protein_coding;gene_synonym=ECK0833,JW0827;locus_tag=b0843	defined end		884127	0.0833333
884539	885354	-	ID=gene857;Dbxref=EcoGene:EG13678,GeneID:945470;Name=ybjI;gbkey=Gene;gene=ybjI;gene_biotype=protein_coding;gene_synonym=ECK0834,JW5113;locus_tag=b0844	TU	884184
885354	886562	-	ID=gene858;Dbxref=EcoGene:EG13679,GeneID:945471;Name=ybjJ;gbkey=Gene;gene=ybjJ;gene_biotype=protein_coding;gene_synonym=ECK0835,JW0829;locus_tag=b0845	TU	884559
887357	889042	-	ID=gene861;Dbxref=EcoGene:EG13681,GeneID:945474;Name=ybjL;gbkey=Gene;gene=ybjL;gene_biotype=protein_coding;gene_synonym=ECK0838,JW0831;locus_tag=b0847	TU	887295
889719	889976	-	ID=gene863;Dbxref=EcoGene:EG10417,GeneID:945479;Name=grxA;gbkey=Gene;gene=grxA;gene_biotype=protein_coding;gene_synonym=ECK0840,grx,JW0833;locus_tag=b0849	defined end		889685	0.122581
890136	890423	+	ID=gene864;Dbxref=EcoGene:EG12842,GeneID:945481;Name=ybjC;gbkey=Gene;gene=ybjC;gene_biotype=protein_coding;gene_synonym=ECK0841,JW0834;locus_tag=b0850	TU	891118
890407	891129	+	ID=gene865;Dbxref=EcoGene:EG11261,GeneID:945483;Name=nfsA;gbkey=Gene;gene=nfsA;gene_biotype=protein_coding;gene_synonym=ECK0842,JW0835,mda18,mdaA,snrA,ybjB;locus_tag=b0851	TU	891143
891190	892092	+	ID=gene866;Dbxref=EcoGene:EG10852,GeneID:945484;Name=rimK;gbkey=Gene;gene=rimK;gene_biotype=protein_coding;gene_synonym=ECK0843,JW0836,nek;locus_tag=b0852	TU	892134
892180	892656	+	ID=gene867;Dbxref=EcoGene:EG13683,GeneID:945482;Name=ybjN;gbkey=Gene;gene=ybjN;gene_biotype=protein_coding;gene_synonym=ECK0844,JW0837;locus_tag=b0853	defined end		892704	0.0912427
893007	894119	+	ID=gene868;Dbxref=EcoGene:EG11629,GeneID:945480;Name=potF;gbkey=Gene;gene=potF;gene_biotype=protein_coding;gene_synonym=ECK0845,JW0838;locus_tag=b0854	TU	895334
897212	897700	+	ID=gene872;Dbxref=EcoGene:EG13684,GeneID:945488;Name=ybjO;gbkey=Gene;gene=ybjO;gene_biotype=protein_coding;gene_synonym=ECK0849,JW0842;locus_tag=b0858	TU	897702
897741	898868	+	ID=gene873;Dbxref=EcoGene:EG13427,GeneID:947260;Name=rlmC;gbkey=Gene;gene=rlmC;gene_biotype=protein_coding;gene_synonym=ECK0850,JW0843,rumB,ybjF;locus_tag=b0859	TU	898985
900089	900757	-	ID=gene875;Dbxref=EcoGene:EG11627,GeneID:949066;Name=artM;gbkey=Gene;gene=artM;gene_biotype=protein_coding;gene_synonym=ECK0852,JW0845;locus_tag=b0861	defined end		899914	0.0908884
900757	901473	-	ID=gene876;Dbxref=EcoGene:EG11626,GeneID:949046;Name=artQ;gbkey=Gene;gene=artQ;gene_biotype=protein_coding;gene_synonym=ECK0853,JW0846;locus_tag=b0862	TU	900102
901480	902211	-	ID=gene877;Dbxref=EcoGene:EG11625,GeneID:948988;Name=artI;gbkey=Gene;gene=artI;gene_biotype=protein_coding;gene_synonym=ECK0854,JW0847;locus_tag=b0863	TU	900765
902229	902957	-	ID=gene878;Dbxref=EcoGene:EG11624,GeneID:945489;Name=artP;gbkey=Gene;gene=artP;gene_biotype=protein_coding;gene_synonym=ECK0855,JW0848;locus_tag=b0864	TU	901494
903816	904139	+	ID=gene880;Dbxref=EcoGene:EG13686,GeneID:945493;Name=ybjQ;gbkey=Gene;gene=ybjQ;gene_biotype=protein_coding;gene_synonym=ECK0857,JW0850;locus_tag=b0866	TU	904954
904136	904966	+	ID=gene881;Dbxref=EcoGene:EG13687,GeneID:945494;Name=amiD;gbkey=Gene;gene=amiD;gene_biotype=protein_coding;gene_synonym=ECK0858,JW0851,ybjR;locus_tag=b0867	diffuse end (no peak found)	905321
904963	905976	-	ID=gene882;Dbxref=EcoGene:EG13688,GeneID:945495;Name=ybjS;gbkey=Gene;gene=ybjS;gene_biotype=protein_coding;gene_synonym=ECK0859,JW5819;locus_tag=b0868	diffuse end (no peak found)	904668
907516	908517	-	ID=gene884;Dbxref=EcoGene:EG13690,GeneID:944955;Name=ltaE;gbkey=Gene;gene=ltaE;gene_biotype=protein_coding;gene_synonym=ECK0861,JW0854,ltaA,ybjU;locus_tag=b0870	diffuse end (no peak found)	906521
913181	914080	-	ID=gene888;Dbxref=EcoGene:EG13426,GeneID:947142;Name=ybjE;gbkey=Gene;gene=ybjE;gene_biotype=protein_coding;gene_synonym=ECK0865,JW0858;locus_tag=b0874	defined end		913147	0.0709677
917351	918343	-	ID=gene891;Dbxref=EcoGene:EG13693,GeneID:946025;Name=ybjX;gbkey=Gene;gene=ybjX;gene_biotype=protein_coding;gene_synonym=ECK0868,JW0861;locus_tag=b0877	defined end		917208	0.324698
919570	921516	+	ID=gene893;Dbxref=EcoGene:EG13695,GeneID:945164;Name=macB;gbkey=Gene;gene=macB;gene_biotype=protein_coding;gene_synonym=ECK0870,JW0863,ybjZ;locus_tag=b0879	TU	921568
921589	921813	-	ID=gene894;Dbxref=EcoGene:EG11111,GeneID:945669;Name=cspD;gbkey=Gene;gene=cspD;gene_biotype=protein_coding;gene_synonym=cspH,ECK0871,JW0864,ybjA;locus_tag=b0880	defined end		921525	0.00496278
922136	922456	+	ID=gene895;Dbxref=EcoGene:EG14241,GeneID:948443;Name=clpS;gbkey=Gene;gene=clpS;gene_biotype=protein_coding;gene_synonym=ECK0872,JW0865,yljA;locus_tag=b0881	TU	923551
922487	924763	+	ID=gene896;Dbxref=EcoGene:EG10156,GeneID:945764;Name=clpA;gbkey=Gene;gene=clpA;gene_biotype=protein_coding;gene_synonym=ECK0873,JW0866,lopD;locus_tag=b0882	TU	924779
925448	925666	-	ID=gene898;Dbxref=EcoGene:EG10504,GeneID:945500;Name=infA;gbkey=Gene;gene=infA;gene_biotype=protein_coding;gene_synonym=bypA1,ECK0875,JW0867;locus_tag=b0884	TU	925414
925951	926655	-	ID=gene899;Dbxref=EcoGene:EG11112,GeneID:945490;Name=aat;gbkey=Gene;gene=aat;gene_biotype=protein_coding;gene_synonym=ECK0876,JW0868,ycaA;locus_tag=b0885	TU	925922
926697	928418	-	ID=gene900;Dbxref=EcoGene:EG10012,GeneID:945504;Name=cydC;gbkey=Gene;gene=cydC;gene_biotype=protein_coding;gene_synonym=ECK0877,JW0869,mdrA,mdrH,surB,ycaB;locus_tag=b0886	TU	925962
928419	930185	-	ID=gene901;Dbxref=EcoGene:EG11405,GeneID:949052;Name=cydD;gbkey=Gene;gene=cydD;gene_biotype=protein_coding;gene_synonym=ECK0878,htrD,JW0870;locus_tag=b0887	TU	926764
930308	931273	-	ID=gene902;Dbxref=EcoGene:EG11032,GeneID:949054;Name=trxB;gbkey=Gene;gene=trxB;gene_biotype=protein_coding;gene_synonym=ECK0879,JW0871;locus_tag=b0888	defined end		930246	0.194843
931818	932312	+	ID=gene903;Dbxref=EcoGene:EG10547,GeneID:949051;Name=lrp;gbkey=Gene;gene=lrp;gene_biotype=protein_coding;gene_synonym=alsB,ECK0880,ihb,JW0872,livR,lrs,lss,lstR,mbf,oppI,rblA;locus_tag=b0889	defined end		932399	0.473077
932447	936436	+	ID=gene904;Dbxref=EcoGene:EG13226,GeneID:945102;Name=ftsK;gbkey=Gene;gene=ftsK;gene_biotype=protein_coding;gene_synonym=dinH,ECK0881,JW0873;locus_tag=b0890	TU	936491
936595	937206	+	ID=gene905;Dbxref=EcoGene:EG12684,GeneID:948989;Name=lolA;gbkey=Gene;gene=lolA;gene_biotype=protein_coding;gene_synonym=ECK0882,JW0874,lplA,yzzV;locus_tag=b0891	TU	938541
937217	938560	+	ID=gene906;Dbxref=EcoGene:EG12690,GeneID:945505;Name=rarA;gbkey=Gene;gene=rarA;gene_biotype=protein_coding;gene_synonym=ECK0883,JW0875,mgsA,ycaJ;locus_tag=b0892	TU	938572
938651	939943	+	ID=gene907;Dbxref=EcoGene:EG10947,GeneID:945506;Name=serS;gbkey=Gene;gene=serS;gene_biotype=protein_coding;gene_synonym=ECK0884,JW0876;locus_tag=b0893	defined end		939989	0.0125196
945094	946242	+	ID=gene912;Dbxref=EcoGene:EG11242,GeneID:945515;Name=ycaD;gbkey=Gene;gene=ycaD;gene_biotype=protein_coding;gene_synonym=ECK0889,JW0881;locus_tag=b0898	defined end		946290	0.194281
949563	950303	-	ID=gene916;Dbxref=EcoGene:EG10028,GeneID:945517;Name=pflA;gbkey=Gene;gene=pflA;gene_biotype=protein_coding;gene_synonym=act,ECK0893,JW0885;locus_tag=b0902	defined end		949521	0.0178571
950495	952777	-	ID=gene917;Dbxref=EcoGene:EG10701,GeneID:945514;Name=pflB;gbkey=Gene;gene=pflB;gene_biotype=protein_coding;gene_synonym=ECK0894,JW0886,pfl;locus_tag=b0903	TU	950464
952832	953689	-	ID=gene918;Dbxref=EcoGene:EG11258,GeneID:945513;Name=focA;gbkey=Gene;gene=focA;gene_biotype=protein_coding;gene_synonym=ECK0895,JW0887,ycaE;locus_tag=b0904	TU	952817
954095	955855	-	ID=gene919;Dbxref=EcoGene:EG13699,GeneID:945509;Name=ycaO;gbkey=Gene;gene=ycaO;gene_biotype=protein_coding;gene_synonym=ECK0896,JW0888;locus_tag=b0905	defined end		954017	0.249644
956876	957964	+	ID=gene921;Dbxref=EcoGene:EG10946,GeneID:945527;Name=serC;gbkey=Gene;gene=serC;gene_biotype=protein_coding;gene_synonym=ECK0898,JW0890,pdxC,pdxF;locus_tag=b0907	TU	957964
958035	959318	+	ID=gene922;Dbxref=EcoGene:EG10073,GeneID:945528;Name=aroA;gbkey=Gene;gene=aroA;gene_biotype=protein_coding;gene_synonym=ECK0899,JW0891;locus_tag=b0908	defined end		959387	0.0871886
960424	961107	+	ID=gene924;Dbxref=EcoGene:EG11265,GeneID:945535;Name=cmk;gbkey=Gene;gene=cmk;gene_biotype=protein_coding;gene_synonym=ECK0901,JW0893,mssA,ycaF,ycaG;locus_tag=b0910	TU	961107
961218	962891	+	ID=gene925;Dbxref=EcoGene:EG10900,GeneID:945536;Name=rpsA;gbkey=Gene;gene=rpsA;gene_biotype=protein_coding;gene_synonym=ECK0902,JW0894,ssyF;locus_tag=b0911	defined end		962999	0.0945034
963051	963335	+	ID=gene926;Dbxref=EcoGene:EG10441,GeneID:945533;Name=ihfB;gbkey=Gene;gene=ihfB;gene_biotype=protein_coding;gene_synonym=ECK0903,himD,hip,JW0895;locus_tag=b0912	defined end		963388	0.0164695
965844	967592	+	ID=gene928;Dbxref=EcoGene:EG10613,GeneID:945530;Name=msbA;gbkey=Gene;gene=msbA;gene_biotype=protein_coding;gene_synonym=ECK0905,JW0897;locus_tag=b0914	TU	968567
967589	968575	+	ID=gene929;Dbxref=EcoGene:EG11409,GeneID:945526;Name=lpxK;gbkey=Gene;gene=lpxK;gene_biotype=protein_coding;gene_synonym=ECK0906,JW0898,ycaH;locus_tag=b0915	defined end		968629	0.210753
969896	970078	+	ID=gene931;Dbxref=EcoGene:EG14287,GeneID:945537;Name=ycaR;gbkey=Gene;gene=ycaR;gene_biotype=protein_coding;gene_synonym=ECK0908,JW0900;locus_tag=b0917	TU	970813
970075	970821	+	ID=gene932;Dbxref=EcoGene:EG10519,GeneID:945539;Name=kdsB;gbkey=Gene;gene=kdsB;gene_biotype=protein_coding;gene_synonym=ECK0909,JW0901;locus_tag=b0918	defined end		970867	0.0698052
972760	973545	+	ID=gene935;Dbxref=EcoGene:EG12167,GeneID:945547;Name=smtA;gbkey=Gene;gene=smtA;gene_biotype=protein_coding;gene_synonym=ECK0912,JW0904,ycbD;locus_tag=b0921	TU	973800
973542	974864	+	ID=gene936;Dbxref=EcoGene:EG12165,GeneID:945548;Name=mukF;gbkey=Gene;gene=mukF;gene_biotype=protein_coding;gene_synonym=ECK0913,JW0905,kicB;locus_tag=b0922	TU	975539
974845	975549	+	ID=gene937;Dbxref=EcoGene:EG11252,GeneID:945550;Name=mukE;gbkey=Gene;gene=mukE;gene_biotype=protein_coding;gene_synonym=ECK0914,JW0906,kicA,ycbA;locus_tag=b0923	TU	977704
975549	980009	+	ID=gene938;Dbxref=EcoGene:EG10618,GeneID:945549;Name=mukB;gbkey=Gene;gene=mukB;gene_biotype=protein_coding;gene_synonym=ECK0915,JW0907;locus_tag=b0924	defined end		980039	0.0924642
980270	982117	+	ID=gene939;Dbxref=EcoGene:EG11253,GeneID:945541;Name=ycbB;gbkey=Gene;gene=ycbB;gene_biotype=protein_coding;gene_synonym=ECK0916,JW0908;locus_tag=b0925	TU	982230
982298	982846	+	ID=gene940;Dbxref=EcoGene:EG13703,GeneID:945538;Name=ycbK;gbkey=Gene;gene=ycbK;gene_biotype=protein_coding;gene_synonym=ECK0917,JW0909;locus_tag=b0926	TU	983501
982873	983520	+	ID=gene941;Dbxref=EcoGene:EG13704,GeneID:945551;Name=ycbL;gbkey=Gene;gene=ycbL;gene_biotype=protein_coding;gene_synonym=ECK0918,JW0910;locus_tag=b0927	TU	983695
983742	984932	-	ID=gene942;Dbxref=EcoGene:EG10096,GeneID:945553;Name=aspC;gbkey=Gene;gene=aspC;gene_biotype=protein_coding;gene_synonym=ECK0919,JW0911;locus_tag=b0928	defined end		983702	0.422113
985117	986205	-	ID=gene943;Dbxref=EcoGene:EG10671,GeneID:945554;Name=ompF;gbkey=Gene;gene=ompF;gene_biotype=protein_coding;gene_synonym=cmlB,coa,cry,ECK0920,JW0912,nfxB?,tolF;locus_tag=b0929	TU	985094
986808	988208	-	ID=gene944;Dbxref=EcoGene:EG10094,GeneID:945555;Name=asnS;gbkey=Gene;gene=asnS;gene_biotype=protein_coding;gene_synonym=ECK0921,JW0913,lcs,tss;locus_tag=b0930	defined end		986769	0.0180917
988377	989579	-	ID=gene945;Dbxref=EcoGene:EG10742,GeneID:946648;Name=pncB;gbkey=Gene;gene=pncB;gene_biotype=protein_coding;gene_synonym=ECK0922,JW0914;locus_tag=b0931	TU	988282
989845	992457	+	ID=gene946;Dbxref=EcoGene:EG10696,GeneID:947253;Name=pepN;gbkey=Gene;gene=pepN;gene_biotype=protein_coding;gene_synonym=ECK0923,JW0915;locus_tag=b0932	defined end		992498	0.05
1003991	1005001	+	ID=gene959;Dbxref=EcoGene:EG10807,GeneID:945556;Name=pyrD;gbkey=Gene;gene=pyrD;gene_biotype=protein_coding;gene_synonym=ECK0936,JW0928;locus_tag=b0945	TU	1005025
1005175	1005717	+	ID=gene960;Dbxref=EcoGene:EG13715,GeneID:945552;Name=zapC;gbkey=Gene;gene=zapC;gene_biotype=protein_coding;gene_synonym=ECK0937,JW5125,ycbW;locus_tag=b0946	diffuse end (no peak found)	1005992
1005714	1006823	-	ID=gene961;Dbxref=EcoGene:EG13716,GeneID:945563;Name=ycbX;gbkey=Gene;gene=ycbX;gene_biotype=protein_coding;gene_synonym=ECK0938,JW5126;locus_tag=b0947	defined end		1005660	0.395349
1007067	1009175	+	ID=gene962;Dbxref=EcoGene:EG13717,GeneID:945564;Name=rlmL;gbkey=Gene;gene=rlmL;gene_biotype=protein_coding;gene_synonym=ECK0939,JW0931,rlmK,rlmKL,ycbY;locus_tag=b0948	TU	1009186
1009187	1011094	+	ID=gene963;Dbxref=EcoGene:EG13134,GeneID:945566;Name=uup;gbkey=Gene;gene=uup;gene_biotype=protein_coding;gene_synonym=ECK0940,JW0932,ycbH,ycbI;locus_tag=b0949	diffuse end (no peak found)	1011849
1011224	1012477	+	ID=gene964;Dbxref=EcoGene:EG12965,GeneID:944999;Name=pqiA;gbkey=Gene;gene=pqiA;gene_biotype=protein_coding;gene_synonym=ECK0941,JW0933,pqi5;locus_tag=b0950	TU	1013392
1012482	1014122	+	ID=gene965;Dbxref=EcoGene:EG12966,GeneID:945653;Name=pqiB;gbkey=Gene;gene=pqiB;gene_biotype=protein_coding;gene_synonym=ECK0942,JW0934,pqi5;locus_tag=b0951	TU	1014677
1014119	1014682	+	ID=gene966;Dbxref=EcoGene:EG13719,GeneID:946972;Name=ymbA;gbkey=Gene;gene=ymbA;gene_biotype=protein_coding;gene_synonym=ECK0943,JW5127;locus_tag=b0952	defined end		1014738	0.0768049
1015175	1015693	-	ID=gene968;Dbxref=EcoGene:EG10273,GeneID:945568;Name=fabA;gbkey=Gene;gene=fabA;gene_biotype=protein_coding;gene_synonym=ECK0945,JW0937;locus_tag=b0954	TU	1015156
1015762	1017522	-	ID=gene969;Dbxref=EcoGene:EG13718,GeneID:945569;Name=ycbZ;gbkey=Gene;gene=ycbZ;gene_biotype=protein_coding;gene_synonym=ECK0946,JW0938;locus_tag=b0955	TU	1015735
1017708	1018160	+	ID=gene970;Dbxref=EcoGene:EG12855,GeneID:945570;Name=matP;gbkey=Gene;gene=matP;gene_biotype=protein_coding;gene_synonym=ECK0947,JW0939,ycbG;locus_tag=b0956	defined end		1018223	0.208556
1018236	1019276	-	ID=gene971;Dbxref=EcoGene:EG10669,GeneID:945571;Name=ompA;gbkey=Gene;gene=ompA;gene_biotype=protein_coding;gene_synonym=con,ECK0948,JW0940,tolG,tut;locus_tag=b0957	defined end		1018193	0.000842438
1019633	1020142	-	ID=gene972;Dbxref=EcoGene:EG10984,GeneID:947335;Name=sulA;gbkey=Gene;gene=sulA;gene_biotype=protein_coding;gene_synonym=ECK0949,JW0941,sfiA;locus_tag=b0958	TU	1019418
1020953	1023106	-	ID=gene974;Dbxref=EcoGene:EG13721,GeneID:947001;Name=yccS;gbkey=Gene;gene=yccS;gene_biotype=protein_coding;gene_synonym=ECK0951,JW5128;locus_tag=b0960	defined end		1020903	0.0996016
1023125	1023571	-	ID=gene975;Dbxref=EcoGene:EG12306,GeneID:945594;Name=yccF;gbkey=Gene;gene=yccF;gene_biotype=protein_coding;gene_synonym=ECK0952,JW0944;locus_tag=b0961	TU	1020970
1023694	1025748	+	ID=gene976;Dbxref=EcoGene:EG10426,GeneID:946227;Name=helD;gbkey=Gene;gene=helD;gene_biotype=protein_coding;gene_synonym=ECK0953,JW0945,srjB;locus_tag=b0962	diffuse end (no peak found)	1026003
1025780	1026238	-	ID=gene977;Dbxref=EcoGene:EG12307,GeneID:945574;Name=mgsA;gbkey=Gene;gene=mgsA;gene_biotype=protein_coding;gene_synonym=ECK0954,JW5129,mgs,yccG;locus_tag=b0963	defined end		1025749	0.188912
1027169	1027582	+	ID=gene979;Dbxref=EcoGene:EG13723,GeneID:949008;Name=yccU;gbkey=Gene;gene=yccU;gene_biotype=protein_coding;gene_synonym=ECK0956,JW5130;locus_tag=b0965	defined end		1027620	0.25
1027627	1027944	-	ID=gene980;Dbxref=EcoGene:EG13724,GeneID:945578;Name=hspQ;gbkey=Gene;gene=hspQ;gene_biotype=protein_coding;gene_synonym=ECK0957,JW5970,yccV;locus_tag=b0966	TU	1027618
1028002	1029192	-	ID=gene981;Dbxref=EcoGene:EG13725,GeneID:946691;Name=rlmI;gbkey=Gene;gene=rlmI;gene_biotype=protein_coding;gene_synonym=ECK0958,JW5898,yccW;locus_tag=b0967	TU	1027647
1029562	1029891	-	ID=gene983;Dbxref=EcoGene:EG12876,GeneID:945023;Name=tusE;gbkey=Gene;gene=tusE;gene_biotype=protein_coding;gene_synonym=ECK0960,JW0952,yccK;locus_tag=b0969	defined end		1029475	0.0584416
1029982	1030641	-	ID=gene984;Dbxref=EcoGene:EG11113,GeneID:946016;Name=yccA;gbkey=Gene;gene=yccA;gene_biotype=protein_coding;gene_synonym=ECK0961,JW0953;locus_tag=b0970	defined end		1029934	0.209894
1049056	1049331	+	ID=gene1003;Dbxref=EcoGene:EG40001,GeneID:1450250;Name=insA;Note=insA4;gbkey=Gene;gene=insA;gene_biotype=protein_coding;gene_synonym=ECK4531;locus_tag=b4516	diffuse end (no peak found)	1049666
1050684	1050896	+	ID=gene1006;Dbxref=EcoGene:EG14243,GeneID:945591;Name=cspG;gbkey=Gene;gene=cspG;gene_biotype=protein_coding;gene_synonym=cspI,ECK0980,JW0974;locus_tag=b0990	defined end		1051123	0.0330688
1051070	1051300	+	ID=gene1007;Dbxref=EcoGene:EG13232,GeneID:946951;Name=ymcE;gbkey=Gene;gene=ymcE;gene_biotype=protein_coding;gene_synonym=ECK0981,JW0975,sfa;locus_tag=b0991	TU	1051448
1051290	1051463	+	ID=gene1008;Dbxref=EcoGene:EG13233,GeneID:1450249;Name=gnsA;gbkey=Gene;gene=gnsA;gene_biotype=protein_coding;gene_synonym=ECK0982,JW0976,sfa,yccL;locus_tag=b4517	defined end		1051501	0.0853659
1061773	1062078	-	ID=gene1016;Dbxref=EcoGene:EG12194,GeneID:945597;Name=cbpM;gbkey=Gene;gene=cbpM;gene_biotype=protein_coding;gene_synonym=ECK0990,JW0984,yccD;locus_tag=b0999	defined end		1061676	0.339286
1073465	1074103	+	ID=gene1030;Dbxref=EcoGene:EG12301,GeneID:945075;Name=rutR;gbkey=Gene;gene=rutR;gene_biotype=protein_coding;gene_synonym=ECK1004,JW0998,ycdC;locus_tag=b1013	diffuse end (no peak found)	1074498
1074143	1078105	-	ID=gene1031;Dbxref=EcoGene:EG10801,GeneID:945600;Name=putA;gbkey=Gene;gene=putA;gene_biotype=protein_coding;gene_synonym=ECK1005,JW0999,poaA,putC;locus_tag=b1014	defined end		1074103	0.358491
1078528	1080036	+	ID=gene1032;Dbxref=EcoGene:EG10802,GeneID:945602;Name=putP;gbkey=Gene;gene=putP;gene_biotype=protein_coding;gene_synonym=ECK1006,JW1001,putC;locus_tag=b1015	diffuse end (no peak found)	1080251
1080579	1081408	+	ID=gene1033;Dbxref=EcoGene:EG13860,GeneID:948956;Name=efeU;gbkey=Gene;gene=efeU;gene_biotype=pseudogene;gene_synonym=ECK1007,JW1002,JW5141,ycdN;locus_tag=b4490;pseudo=true	TU	1082583
1081466	1082593	+	ID=gene1034;Dbxref=EcoGene:EG13861,GeneID:945603;Name=efeO;gbkey=Gene;gene=efeO;gene_biotype=protein_coding;gene_synonym=ECK1008,JW1003,ycdO;locus_tag=b1018	TU	1083868
1082599	1083870	+	ID=gene1035;Dbxref=EcoGene:EG11735,GeneID:946500;Name=efeB;gbkey=Gene;gene=efeB;gene_biotype=protein_coding;gene_synonym=ECK1009,JW1004,ycdB;locus_tag=b1019	diffuse end (no peak found)	1084165
1097109	1098047	+	ID=gene1047;Dbxref=EcoGene:EG13869,GeneID:946431;Name=ghrA;gbkey=Gene;gene=ghrA;gene_biotype=protein_coding;gene_synonym=ECK1019,JW5146,ycdW;locus_tag=b1033	TU	1098066
1098102	1098839	+	ID=gene1048;Dbxref=EcoGene:EG13870,GeneID:948477;Name=ycdX;gbkey=Gene;gene=ycdX;gene_biotype=protein_coding;gene_synonym=ECK1020,JW1017;locus_tag=b1034	TU	1099414
1098863	1099417	+	ID=gene1049;Dbxref=EcoGene:EG13871,GeneID:945609;Name=ycdY;gbkey=Gene;gene=ycdY;gene_biotype=protein_coding;gene_synonym=ECK1021,JW1018;locus_tag=b1035	TU	1099504
1099519	1100010	+	ID=gene1050;Dbxref=EcoGene:EG13872,GeneID:945617;Name=ycdZ;gbkey=Gene;gene=ycdZ;gene_biotype=protein_coding;gene_synonym=ECK1022,JW5147;locus_tag=b1036	diffuse end (diffuse peak)	1100185	1100068	0.0960784
1107007	1108164	-	ID=gene1061;Dbxref=EcoGene:EG13876,GeneID:946944;Name=opgC;gbkey=Gene;gene=opgC;gene_biotype=protein_coding;gene_synonym=ECK1033,JW1034,mdoC,ymdD;locus_tag=b1047	defined end		1106920	0.0398406
1108558	1110093	+	ID=gene1062;Dbxref=EcoGene:EG11885,GeneID:945005;Name=opgG;gbkey=Gene;gene=opgG;gene_biotype=protein_coding;gene_synonym=ECK1034,JW1035,mdoA,mdoG;locus_tag=b1048	TU	1112248
1110086	1112629	+	ID=gene1063;Dbxref=EcoGene:EG11886,GeneID:945624;Name=opgH;gbkey=Gene;gene=opgH;gene_biotype=protein_coding;gene_synonym=ECK1035,JW1037,mdoA,mdoH;locus_tag=b1049	defined end		1112785	0.0599251
1114885	1115805	-	ID=gene1067;Dbxref=EcoGene:EG10464,GeneID:946216;Name=waaM;gbkey=Gene;gene=waaM;gene_biotype=protein_coding;gene_synonym=ECK1039,htrB,JW1041,lpxL;locus_tag=b1054	diffuse end (diffuse peak)	1114710	1114773
1116030	1117082	+	ID=gene1068;Dbxref=EcoGene:EG11116,GeneID:945601;Name=yceA;gbkey=Gene;gene=yceA;gene_biotype=protein_coding;gene_synonym=ECK1040,JW1042;locus_tag=b1055	TU	1117082
1117124	1117699	-	ID=gene1069;Dbxref=EcoGene:EG11820,GeneID:946145;Name=yceI;gbkey=Gene;gene=yceI;gene_biotype=protein_coding;gene_synonym=ECK1041,JW1043;locus_tag=b1056	defined end		1117086	0.0614035
1118691	1119809	-	ID=gene1072;Dbxref=EcoGene:EG12669,GeneID:944983;Name=solA;gbkey=Gene;gene=solA;gene_biotype=protein_coding;gene_synonym=ECK1044,JW1046;locus_tag=b1059	defined end		1118657	0.0382514
1119924	1120178	-	ID=gene1073;Dbxref=EcoGene:EG14335,GeneID:946104;Name=bssS;gbkey=Gene;gene=bssS;gene_biotype=protein_coding;gene_synonym=ECK1045,JW5152,yceP;locus_tag=b1060	defined end		1119877	0.0622471
1120465	1120710	-	ID=gene1074;Dbxref=EcoGene:EG12670,GeneID:945022;Name=dinI;gbkey=Gene;gene=dinI;gene_biotype=protein_coding;gene_synonym=ECK1046,JW1048;locus_tag=b1061	defined end		1120425	0.0823256
1120784	1121830	-	ID=gene1075;Dbxref=EcoGene:EG10806,GeneID:945787;Name=pyrC;gbkey=Gene;gene=pyrC;gene_biotype=protein_coding;gene_synonym=ECK1047,JW1049;locus_tag=b1062	TU	1120746
1121936	1122496	-	ID=gene1076;Dbxref=EcoGene:EG11117,GeneID:947377;Name=yceB;gbkey=Gene;gene=yceB;gene_biotype=protein_coding;gene_synonym=ECK1048,JW1050;locus_tag=b1063	defined end		1121908	0.0944138
1122630	1123277	-	ID=gene1077;Dbxref=EcoGene:EG12688,GeneID:946926;Name=grxB;gbkey=Gene;gene=grxB;gene_biotype=protein_coding;gene_synonym=ECK1049,JW1051;locus_tag=b1064	defined end		1122586	0.473373
1124785	1125369	+	ID=gene1079;Dbxref=EcoGene:EG10851,GeneID:946910;Name=rimJ;gbkey=Gene;gene=rimJ;gene_biotype=protein_coding;gene_synonym=ECK1051,JW1053,tcp;locus_tag=b1066	TU	1126024
1125380	1126027	+	ID=gene1080;Dbxref=EcoGene:EG11537,GeneID:945633;Name=yceH;gbkey=Gene;gene=yceH;gene_biotype=protein_coding;gene_synonym=ECK1052,JW1054;locus_tag=b1067	TU	1126942
1126029	1126952	+	ID=gene1081;Dbxref=EcoGene:EG13879,GeneID:945204;Name=yceM;gbkey=Gene;gene=yceM;gene_biotype=protein_coding;gene_synonym=ECK1053,JW1055,mviM,mviS;locus_tag=b1068	TU	1126991
1127062	1128597	+	ID=gene1082;Dbxref=EcoGene:EG13880,GeneID:945487;Name=murJ;gbkey=Gene;gene=murJ;gene_biotype=protein_coding;gene_synonym=ECK1054,JW1056,mviN,mviS,yceN;locus_tag=b1069	defined end		1128632	0.376374
1140405	1143590	-	ID=gene1097;Dbxref=EcoGene:EG10859,GeneID:945641;Name=rne;gbkey=Gene;gene=rne;gene_biotype=protein_coding;gene_synonym=ams,ECK1069,hmp1,JW1071,smbB;locus_tag=b1084	defined end		1140358	0.0102529
1144163	1145122	+	ID=gene1099;Dbxref=EcoGene:EG11118,GeneID:945637;Name=rluC;gbkey=Gene;gene=rluC;gene_biotype=protein_coding;gene_synonym=ECK1071,JW1072,yceC;locus_tag=b1086	defined end		1145230	0.138972
1145234	1145818	-	ID=gene1100;Dbxref=EcoGene:EG11438,GeneID:945631;Name=yceF;gbkey=Gene;gene=yceF;gene_biotype=protein_coding;gene_synonym=ECK1072,JW5155;locus_tag=b1087	TU	1145196
1145812	1145980	+	ID=gene1101;Dbxref=EcoGene:EG31138,GeneID:2847755;Name=psrD;gbkey=Gene;gene=psrD;gene_biotype=ncRNA;gene_synonym=ECK1073,JWR0228,pke20,psrA4,sraB;locus_tag=b4418	TU	1146000
1146017	1146538	+	ID=gene1102;Dbxref=EcoGene:EG11119,GeneID:945650;Name=yceD;gbkey=Gene;gene=yceD;gene_biotype=protein_coding;gene_synonym=ECK1074,JW1074;locus_tag=b1088	TU	1146753
1146590	1146763	+	ID=gene1103;Dbxref=EcoGene:EG10890,GeneID:945657;Name=rpmF;gbkey=Gene;gene=rpmF;gene_biotype=protein_coding;gene_synonym=ECK1075,JW1075;locus_tag=b1089	defined end		1146931	0.0559717
1146844	1147914	+	ID=gene1104;Dbxref=EcoGene:EG11437,GeneID:946165;Name=plsX;gbkey=Gene;gene=plsX;gene_biotype=protein_coding;gene_synonym=ECK1076,JW5156;locus_tag=b1090	TU	1148929
1147982	1148935	+	ID=gene1105;Dbxref=EcoGene:EG10277,GeneID:946003;Name=fabH;gbkey=Gene;gene=fabH;gene_biotype=protein_coding;gene_synonym=ECK1077,JW1077;locus_tag=b1091	TU	1149810
1148951	1149880	+	ID=gene1106;Dbxref=EcoGene:EG11317,GeneID:945766;Name=fabD;gbkey=Gene;gene=fabD;gene_biotype=protein_coding;gene_synonym=ECK1078,JW1078,tfpA;locus_tag=b1092	TU	1150155
1149893	1150627	+	ID=gene1107;Dbxref=EcoGene:EG11318,GeneID:945645;Name=fabG;gbkey=Gene;gene=fabG;gene_biotype=protein_coding;gene_synonym=ECK1079,JW1079;locus_tag=b1093	TU	1150720
1150838	1151074	+	ID=gene1108;Dbxref=EcoGene:EG50003,GeneID:944805;Name=acpP;gbkey=Gene;gene=acpP;gene_biotype=protein_coding;gene_synonym=ECK1080,JW1080;locus_tag=b1094	defined end		1151111	0.174232
1151162	1152403	+	ID=gene1109;Dbxref=EcoGene:EG12606,GeneID:946665;Name=fabF;gbkey=Gene;gene=fabF;gene_biotype=protein_coding;gene_synonym=cvc,ECK1081,fabJ,JW1081,vtr;locus_tag=b1095	defined end		1152451	0.0212882
1152523	1153332	+	ID=gene1110;Dbxref=EcoGene:EG11493,GeneID:946647;Name=pabC;gbkey=Gene;gene=pabC;gene_biotype=protein_coding;gene_synonym=ECK1082,JW1082;locus_tag=b1096	TU	1154107
1153335	1154357	+	ID=gene1111;Dbxref=EcoGene:EG11494,GeneID:945660;Name=yceG;gbkey=Gene;gene=yceG;gene_biotype=protein_coding;gene_synonym=ECK1083,JW1083;locus_tag=b1097	TU	1154972
1154347	1154988	+	ID=gene1112;Dbxref=EcoGene:EG12302,GeneID:945663;Name=tmk;gbkey=Gene;gene=tmk;gene_biotype=protein_coding;gene_synonym=ECK1084,JW1084,ycfG;locus_tag=b1098	TU	1155943
1154985	1155989	+	ID=gene1113;Dbxref=EcoGene:EG11500,GeneID:945661;Name=holB;gbkey=Gene;gene=holB;gene_biotype=protein_coding;gene_synonym=ECK1085,JW1085;locus_tag=b1099	TU	1156784
1156000	1156797	+	ID=gene1114;Dbxref=EcoGene:EG12303,GeneID:945656;Name=ycfH;gbkey=Gene;gene=ycfH;gene_biotype=protein_coding;gene_synonym=ECK1086,JW1086;locus_tag=b1100	TU	1156837
1157092	1158525	+	ID=gene1115;Dbxref=EcoGene:EG10787,GeneID:945651;Name=ptsG;gbkey=Gene;gene=ptsG;gene_biotype=protein_coding;gene_synonym=car,cat,CR,ECK1087,glcA,JW1087,tgl,umg,umgC;locus_tag=b1101	TU	1158538
1161108	1161467	+	ID=gene1117;Dbxref=EcoGene:EG12172,GeneID:948549;Name=hinT;gbkey=Gene;gene=hinT;gene_biotype=protein_coding;gene_synonym=ECK1089,JW1089,ycfF;locus_tag=b1103	TU	1161842
1161470	1161847	+	ID=gene1118;Dbxref=EcoGene:EG13430,GeneID:948539;Name=ycfL;gbkey=Gene;gene=ycfL;gene_biotype=protein_coding;gene_synonym=ECK1090,JW1090;locus_tag=b1104	TU	1162482
1161861	1162502	+	ID=gene1119;Dbxref=EcoGene:EG13431,GeneID:948536;Name=lpoB;gbkey=Gene;gene=lpoB;gene_biotype=protein_coding;gene_synonym=ECK1091,JW5157,ycfM;locus_tag=b1105	defined end		1162538	0.404399
1162483	1163307	+	ID=gene1120;Dbxref=EcoGene:EG13432,GeneID:948525;Name=thiK;gbkey=Gene;gene=thiK;gene_biotype=protein_coding;gene_synonym=ECK1092,JW1092,ycfN;locus_tag=b1106	TU	1164162
1163318	1164343	+	ID=gene1121;Dbxref=EcoGene:EG13433,GeneID:945671;Name=nagZ;gbkey=Gene;gene=nagZ;gene_biotype=protein_coding;gene_synonym=ECK1093,JW1093,ycfO;locus_tag=b1107	TU	1164898
1164366	1164908	+	ID=gene1122;Dbxref=EcoGene:EG13434,GeneID:945676;Name=ycfP;gbkey=Gene;gene=ycfP;gene_biotype=protein_coding;gene_synonym=ECK1094,JW5158;locus_tag=b1108	defined end		1164954	0.396081
1165308	1166612	+	ID=gene1123;Dbxref=EcoGene:EG10649,GeneID:946792;Name=ndh;gbkey=Gene;gene=ndh;gene_biotype=protein_coding;gene_synonym=ECK1095,JW1095;locus_tag=b1109	TU	1166616
1166822	1167361	+	ID=gene1124;Dbxref=EcoGene:EG12444,GeneID:945977;Name=ycfJ;gbkey=Gene;gene=ycfJ;gene_biotype=protein_coding;gene_synonym=ECK1096,JW1096;locus_tag=b1110	defined end		1167417	0.0196721
1167423	1168055	-	ID=gene1125;Dbxref=EcoGene:EG13435,GeneID:947425;Name=ycfQ;gbkey=Gene;gene=ycfQ;gene_biotype=protein_coding;gene_synonym=ECK1097,JW5159;locus_tag=b1111	defined end		1167379	0.469512
1168296	1168553	+	ID=gene1126;Dbxref=EcoGene:EG13436,GeneID:945492;Name=bhsA;gbkey=Gene;gene=bhsA;gene_biotype=protein_coding;gene_synonym=ECK1098,JW1098,ycfR;locus_tag=b1112	defined end		1168623	0.0286738
1168635	1169597	-	ID=gene1127;Dbxref=EcoGene:EG13437,GeneID:945666;Name=ycfS;gbkey=Gene;gene=ycfS;gene_biotype=protein_coding;gene_synonym=ECK1099,JW5820;locus_tag=b1113	unclear	1168460	1168588
1169741	1173187	-	ID=gene1128;Dbxref=EcoGene:EG11619,GeneID:945681;Name=mfd;gbkey=Gene;gene=mfd;gene_biotype=protein_coding;gene_synonym=ECK1100,JW1100;locus_tag=b1114	defined end		1169707	0.189091
1174650	1175849	+	ID=gene1130;Dbxref=EcoGene:EG13439,GeneID:945673;Name=lolC;gbkey=Gene;gene=lolC;gene_biotype=protein_coding;gene_synonym=ECK1102,JW5161,ycfU;locus_tag=b1116	TU	1176524
1175842	1176543	+	ID=gene1131;Dbxref=EcoGene:EG13440,GeneID:945670;Name=lolD;gbkey=Gene;gene=lolD;gene_biotype=protein_coding;gene_synonym=ECK1103,JW5162,ycfV;locus_tag=b1117	TU	1177778
1176543	1177787	+	ID=gene1132;Dbxref=EcoGene:EG13441,GeneID:945665;Name=lolE;gbkey=Gene;gene=lolE;gene_biotype=protein_coding;gene_synonym=ECK1104,JW1104,ycfW;locus_tag=b1118	TU	1178502
1177816	1178727	+	ID=gene1133;Dbxref=EcoGene:EG13442,GeneID:945664;Name=nagK;gbkey=Gene;gene=nagK;gene_biotype=protein_coding;gene_synonym=ECK1105,JW1105,ycfX;locus_tag=b1119	TU	1179562
1178854	1179582	+	ID=gene1134;Dbxref=EcoGene:EG13443,GeneID:945687;Name=cobB;gbkey=Gene;gene=cobB;gene_biotype=protein_coding;gene_synonym=ECK1106,JW1106,npdA,ycfY;locus_tag=b1120	defined end		1179650	0.44403
1181006	1182052	-	ID=gene1137;Dbxref=EcoGene:EG10752,GeneID:945682;Name=potD;gbkey=Gene;gene=potD;gene_biotype=protein_coding;gene_synonym=ECK1109,JW1109;locus_tag=b1123	defined end		1180969	0.0684463
1182049	1182843	-	ID=gene1138;Dbxref=EcoGene:EG10751,GeneID:945691;Name=potC;gbkey=Gene;gene=potC;gene_biotype=protein_coding;gene_synonym=ECK1110,JW1110;locus_tag=b1124	TU	1181014
1182840	1183667	-	ID=gene1139;Dbxref=EcoGene:EG10750,GeneID:945692;Name=potB;gbkey=Gene;gene=potB;gene_biotype=protein_coding;gene_synonym=ECK1111,JW1111;locus_tag=b1125	TU	1182145
1183681	1184817	-	ID=gene1140;Dbxref=EcoGene:EG10749,GeneID:946323;Name=potA;gbkey=Gene;gene=potA;gene_biotype=protein_coding;gene_synonym=ECK1112,JW1112;locus_tag=b1126	TU	1182846
1185067	1186293	+	ID=gene1141;Dbxref=EcoGene:EG11549,GeneID:946333;Name=pepT;gbkey=Gene;gene=pepT;gene_biotype=protein_coding;gene_synonym=ECK1113,JW1113;locus_tag=b1127	defined end		1186329	0.195652
1186342	1187463	-	ID=gene1142;Dbxref=EcoGene:EG11430,GeneID:945391;Name=ycfD;gbkey=Gene;gene=ycfD;gene_biotype=protein_coding;gene_synonym=ECK1114,JW1114;locus_tag=b1128	TU	1186338
1188999	1189670	-	ID=gene1144;Dbxref=EcoGene:EG10731,GeneID:945697;Name=phoP;gbkey=Gene;gene=phoP;gene_biotype=protein_coding;gene_synonym=ECK1116,JW1116;locus_tag=b1130	diffuse end (no peak found)	1187584
1189839	1191209	-	ID=gene1145;Dbxref=EcoGene:EG11314,GeneID:945695;Name=purB;gbkey=Gene;gene=purB;gene_biotype=protein_coding;gene_synonym=ade,ECK1117,JW1117;locus_tag=b1131	defined end		1189798	0.0860324
1191213	1191854	-	ID=gene1146;Dbxref=EcoGene:EG11345,GeneID:945693;Name=hflD;gbkey=Gene;gene=hflD;gene_biotype=protein_coding;gene_synonym=ECK1118,hslZ,JW5165,ycfC;locus_tag=b1132	TU	1189858
1191890	1192996	-	ID=gene1147;Dbxref=EcoGene:EG11344,GeneID:945690;Name=mnmA;gbkey=Gene;gene=mnmA;gene_biotype=protein_coding;gene_synonym=asuE,ECK1119,JW1119,trmU,ycfB;locus_tag=b1133	TU	1191595
1193050	1193511	-	ID=gene1148;Dbxref=EcoGene:EG13446,GeneID:945689;Name=nudJ;gbkey=Gene;gene=nudJ;gene_biotype=protein_coding;gene_synonym=ECK1120,JW1120,ymfB;locus_tag=b1134	TU	1193039
1193521	1194174	-	ID=gene1149;Dbxref=EcoGene:EG13447,GeneID:945701;Name=rluE;gbkey=Gene;gene=rluE;gene_biotype=protein_coding;gene_synonym=ECK1121,JW1121,ymfC;locus_tag=b1135	TU	1193066
1194346	1195596	+	ID=gene1150;Dbxref=EcoGene:EG10489,GeneID:945702;Name=icd;gbkey=Gene;gene=icd;gene_biotype=protein_coding;gene_synonym=ECK1122,icdA,icdE,JW1122;locus_tag=b1136	TU	1195602
1201482	1202156	-	ID=gene1158;Dbxref=EcoGene:EG14249,GeneID:945719;Name=cohE;gbkey=Gene;gene=cohE;gene_biotype=protein_coding;gene_synonym=ECK1131,JW1131,ymfK;locus_tag=b1145	defined end		1201447	0.0782123
1210636	1210800	+	ID=gene1174;Dbxref=EcoGene:EG10009,GeneID:4056026;Name=icdC;gbkey=Gene;gene=icdC;gene_biotype=pseudogene;gene_synonym=ECK1146,icd,JW5173;locus_tag=b4519;pseudo=true	diffuse end (no peak found)	1210975
1218206	1218424	+	ID=gene1184;Dbxref=EcoGene:EG14341,GeneID:1450253;Name=ymgF;gbkey=Gene;gene=ymgF;gene_biotype=protein_coding;gene_synonym=ECK1156,JW1156;locus_tag=b4520	defined end		1218478	0.365854
1221528	1221857	-	ID=gene1186;Dbxref=EcoGene:EG14292,GeneID:945732;Name=ymgD;gbkey=Gene;gene=ymgD;gene_biotype=protein_coding;gene_synonym=ECK1158,JW5177;locus_tag=b1171	defined end		1221487	0.0542169
1221867	1222211	-	ID=gene1187;Dbxref=EcoGene:EG14415,GeneID:945728;Name=ymgG;gbkey=Gene;gene=ymgG;gene_biotype=protein_coding;gene_synonym=ECK4470;locus_tag=b1172	TU	1221532
1222213	1222386	-	ID=gene1188;Dbxref=EcoGene:EG14449,GeneID:5061515;Name=ymgI;gbkey=Gene;gene=ymgI;gene_biotype=protein_coding;gene_synonym=ECK4403;locus_tag=b4593	TU	1221878
1223502	1223768	-	ID=gene1191;Dbxref=EcoGene:EG10598,GeneID:945740;Name=minE;gbkey=Gene;gene=minE;gene_biotype=protein_coding;gene_synonym=ECK1162,JW1163,minB;locus_tag=b1174	defined end		1223448	0.0467033
1223772	1224584	-	ID=gene1192;Dbxref=EcoGene:EG10597,GeneID:945741;Name=minD;gbkey=Gene;gene=minD;gene_biotype=protein_coding;gene_synonym=ECK1163,JW1164,minB;locus_tag=b1175	TU	1223517
1224608	1225303	-	ID=gene1193;Dbxref=EcoGene:EG10596,GeneID:945744;Name=minC;gbkey=Gene;gene=minC;gene_biotype=protein_coding;gene_synonym=ECK1164,JW1165,minB;locus_tag=b1176	TU	1223773
1225823	1226191	+	ID=gene1194;Dbxref=EcoGene:EG13891,GeneID:946155;Name=ycgJ;gbkey=Gene;gene=ycgJ;gene_biotype=protein_coding;gene_synonym=ECK1165,JW1166;locus_tag=b1177	defined end		1226288	0.428571
1226937	1227230	+	ID=gene1196;Dbxref=EcoGene:EG13893,GeneID:946226;Name=ycgL;gbkey=Gene;gene=ycgL;gene_biotype=protein_coding;gene_synonym=ECK1167,JW1168;locus_tag=b1179	TU	1227945
1227302	1227961	+	ID=gene1197;Dbxref=EcoGene:EG13894,GeneID:946115;Name=ycgM;gbkey=Gene;gene=ycgM;gene_biotype=protein_coding;gene_synonym=ECK1168,JW1169;locus_tag=b1180	TU	1228496
1228038	1228499	+	ID=gene1198;Dbxref=EcoGene:EG13895,GeneID:945804;Name=ycgN;gbkey=Gene;gene=ycgN;gene_biotype=protein_coding;gene_synonym=ECK1169,JW5180;locus_tag=b1181	defined end		1228636	0.133929
1231723	1232253	-	ID=gene1202;Dbxref=EcoGene:EG11393,GeneID:946344;Name=dsbB;gbkey=Gene;gene=dsbB;gene_biotype=protein_coding;gene_synonym=dsbX,ECK1173,iarB,JW5182,roxB,ycgA;locus_tag=b1185	defined end		1231691	0.0447164
1232399	1233940	-	ID=gene1203;Dbxref=EcoGene:EG11392,GeneID:944822;Name=nhaB;gbkey=Gene;gene=nhaB;gene_biotype=protein_coding;gene_synonym=ECK1174,JW1175;locus_tag=b1186	defined end		1232364	0.262398
1234161	1234880	+	ID=gene1204;Dbxref=EcoGene:EG10281,GeneID:948652;Name=fadR;gbkey=Gene;gene=fadR;gene_biotype=protein_coding;gene_synonym=dec,ECK1175,JW1176,ole,oleR,thdB;locus_tag=b1187	defined end		1234924	0.0367171
1236794	1238092	+	ID=gene1206;Dbxref=EcoGene:EG11407,GeneID:945752;Name=dadA;gbkey=Gene;gene=dadA;gene_biotype=protein_coding;gene_synonym=dadR,ECK1177,JW1178;locus_tag=b1189	TU	1239167
1238102	1239172	+	ID=gene1207;Dbxref=EcoGene:EG11408,GeneID:945754;Name=dadX;gbkey=Gene;gene=dadX;gene_biotype=protein_coding;gene_synonym=alnB,dadB,ECK1178,JW1179,msuA?;locus_tag=b1190	diffuse end (diffuse peak)	1239347	1239310	0.357288
1241389	1242303	-	ID=gene1209;Dbxref=EcoGene:EG13898,GeneID:945756;Name=ldcA;gbkey=Gene;gene=ldcA;gene_biotype=protein_coding;gene_synonym=ECK1180,JW1181,ycgQ;locus_tag=b1192	TU	1241348
1242403	1243014	+	ID=gene1210;Dbxref=EcoGene:EG13897,GeneID:945655;Name=emtA;gbkey=Gene;gene=emtA;gene_biotype=protein_coding;gene_synonym=ECK1181,JW5821,mltE,sltZ,ycgP;locus_tag=b1193	defined end		1243142	0.20297
1246919	1248337	-	ID=gene1215;Dbxref=EcoGene:EG12399,GeneID:945749;Name=dhaM;gbkey=Gene;gene=dhaM;gene_biotype=protein_coding;gene_synonym=dhaH,ECK1186,JW5185,ptsD,ycgC;locus_tag=b1198	defined end		1246879	0.13806
1248348	1248980	-	ID=gene1216;Dbxref=EcoGene:EG13900,GeneID:945748;Name=dhaL;gbkey=Gene;gene=dhaL;gene_biotype=protein_coding;gene_synonym=dhaK2,ECK1187,JW5186,ptsD,ycgS;locus_tag=b1199	TU	1248348
1248991	1250061	-	ID=gene1217;Dbxref=EcoGene:EG13901,GeneID:945747;Name=dhaK;gbkey=Gene;gene=dhaK;gene_biotype=protein_coding;gene_synonym=dhaK1,ECK1188,JW5187,ptsD,ycgT;locus_tag=b1200	TU	1248356
1255944	1257035	-	ID=gene1220;Dbxref=EcoGene:EG11404,GeneID:945769;Name=ychF;gbkey=Gene;gene=ychF;gene_biotype=protein_coding;gene_synonym=ECK1191,engD,gtp1,JW1194;locus_tag=b1203	defined end		1255860	0.00703642
1257152	1257736	-	ID=gene1221;Dbxref=EcoGene:EG10785,GeneID:945765;Name=pth;gbkey=Gene;gene=pth;gene_biotype=protein_coding;gene_synonym=asuA?,ECK1192,JW1195,rap;locus_tag=b1204	TU	1257120
1258347	1260026	-	ID=gene1223;Dbxref=EcoGene:EG12392,GeneID:945770;Name=dauA;gbkey=Gene;gene=dauA;gene_biotype=protein_coding;gene_synonym=ECK1194,JW5189,ychM;locus_tag=b1206	TU	1258347
1260151	1261098	-	ID=gene1224;Dbxref=EcoGene:EG10774,GeneID:945772;Name=prs;gbkey=Gene;gene=prs;gene_biotype=protein_coding;gene_synonym=dnaR,ECK1195,JW1198,prsA;locus_tag=b1207	defined end		1260112	0.0363156
1261249	1262100	-	ID=gene1225;Dbxref=EcoGene:EG11294,GeneID:945774;Name=ispE;gbkey=Gene;gene=ispE;gene_biotype=protein_coding;gene_synonym=ECK1196,ipk,JW1199,ychB;locus_tag=b1208	TU	1260154
1262100	1262723	-	ID=gene1226;Dbxref=EcoGene:EG11293,GeneID:945775;Name=lolB;gbkey=Gene;gene=lolB;gene_biotype=protein_coding;gene_synonym=ECK1197,hemM,JW1200,ychC;locus_tag=b1209	TU	1261405
1262937	1264193	+	ID=gene1227;Dbxref=EcoGene:EG10427,GeneID:945777;Name=hemA;gbkey=Gene;gene=hemA;gene_biotype=protein_coding;gene_synonym=ECK1198,gtrA,JW1201;locus_tag=b1210	TU	1265308
1264235	1265317	+	ID=gene1228;Dbxref=EcoGene:EG10761,GeneID:949002;Name=prfA;gbkey=Gene;gene=prfA;gene_biotype=protein_coding;gene_synonym=ECK1199,JW1202,sueB,uar,ups?;locus_tag=b1211	TU	1266132
1265317	1266150	+	ID=gene1229;Dbxref=EcoGene:EG12424,GeneID:945779;Name=prmC;gbkey=Gene;gene=prmC;gene_biotype=protein_coding;gene_synonym=ECK1200,hemK,JW1203;locus_tag=b1212	TU	1266385
1266147	1266539	+	ID=gene1230;Dbxref=EcoGene:EG14293,GeneID:945781;Name=ychQ;gbkey=Gene;gene=ychQ;gene_biotype=protein_coding;gene_synonym=ECK1201,JW1204,sirB2;locus_tag=b1213	TU	1267234
1266543	1267352	+	ID=gene1231;Dbxref=EcoGene:EG11251,GeneID:945784;Name=ychA;gbkey=Gene;gene=ychA;gene_biotype=protein_coding;gene_synonym=ECK1202,JW1205,sirB1;locus_tag=b1214	TU	1268227
1267388	1268242	+	ID=gene1232;Dbxref=EcoGene:EG10518,GeneID:945785;Name=kdsA;gbkey=Gene;gene=kdsA;gene_biotype=protein_coding;gene_synonym=ECK1203,JW1206;locus_tag=b1215	diffuse end (no peak found)	1268497
1269972	1271072	-	ID=gene1239;Dbxref=EcoGene:EG11753,GeneID:945790;Name=chaA;gbkey=Gene;gene=chaA;gene_biotype=protein_coding;gene_synonym=ECK1210,JW1207;locus_tag=b1216	defined end		1269930	0.140411
1272469	1272822	-	ID=gene1242;Dbxref=EcoGene:EG12404,GeneID:945794;Name=ychN;gbkey=Gene;gene=ychN;gene_biotype=protein_coding;gene_synonym=ECK1213,JW1210;locus_tag=b1219	defined end		1272440	0.0756977
1274402	1275052	-	ID=gene1244;Dbxref=EcoGene:EG10643,GeneID:945795;Name=narL;gbkey=Gene;gene=narL;gene_biotype=protein_coding;gene_synonym=ECK1215,frdR,JW1212;locus_tag=b1221	defined end		1274313	0.118421
1275045	1276841	-	ID=gene1245;Dbxref=EcoGene:EG10646,GeneID:945788;Name=narX;gbkey=Gene;gene=narX;gene_biotype=protein_coding;gene_synonym=ECK1216,frdR,JW1213,narR;locus_tag=b1222	TU	1274410
1286289	1286459	-	ID=gene1251;Dbxref=EcoGene:EG31131,GeneID:2847683;Name=rttR;gbkey=Gene;gene=rttR;gene_biotype=ncRNA;gene_synonym=ECK1223,JWR0232,rtT,rtV1;locus_tag=b4425	TU	1286141
1287005	1287847	-	ID=gene1255;Dbxref=EcoGene:EG11819,GeneID:945827;Name=purU;gbkey=Gene;gene=purU;gene_biotype=protein_coding;gene_synonym=ECK1227,JW1220,tgs,ychI;locus_tag=b1232	TU	1286903
1287897	1288355	-	ID=gene1256;Dbxref=EcoGene:EG12119,GeneID:945828;Name=ychJ;gbkey=Gene;gene=ychJ;gene_biotype=protein_coding;gene_synonym=ECK1228,JW1221;locus_tag=b1233	TU	1287022
1288468	1289373	+	ID=gene1257;Dbxref=EcoGene:EG12120,GeneID:945725;Name=rssA;gbkey=Gene;gene=rssA;gene_biotype=protein_coding;gene_synonym=ECK1229,JW1222,ychK;locus_tag=b1234	TU	1290468
1289465	1290478	+	ID=gene1258;Dbxref=EcoGene:EG12121,GeneID:945855;Name=rssB;gbkey=Gene;gene=rssB;gene_biotype=protein_coding;gene_synonym=ECK1230,hnr,JW1223,mviA,sprE,verA,ychL;locus_tag=b1235	TU	1290529
1290680	1291588	+	ID=gene1259;Dbxref=EcoGene:EG11319,GeneID:945730;Name=galU;gbkey=Gene;gene=galU;gene_biotype=protein_coding;gene_synonym=ECK1231,JW1224,verA,ychD;locus_tag=b1236	defined end		1291642	0.0388098
1291732	1292145	-	ID=gene1260;Dbxref=EcoGene:EG10457,GeneID:945829;Name=hns;gbkey=Gene;gene=hns;gene_biotype=protein_coding;gene_synonym=B1,bglY,cur,drc,drdX,drs,ECK1232,fimG,H1,hnsA,irk,JW1225,msyA,osmZ,pilG,topS,topX,verA,virR;locus_tag=b1237	defined end		1291681	0.0858618
1292750	1293367	+	ID=gene1261;Dbxref=EcoGene:EG10994,GeneID:945834;Name=tdk;gbkey=Gene;gene=tdk;gene_biotype=protein_coding;gene_synonym=ECK1233,JW1226;locus_tag=b1238	defined end		1293421	0.32783
1294669	1297344	-	ID=gene1263;Dbxref=EcoGene:EG10031,GeneID:945837;Name=adhE;gbkey=Gene;gene=adhE;gene_biotype=protein_coding;gene_synonym=adhC,ana,ECK1235,JW1228;locus_tag=b1241	defined end		1294547	0.0306022
1297821	1298468	+	ID=gene1264;Dbxref=EcoGene:EG11342,GeneID:945836;Name=ychE;gbkey=Gene;gene=ychE;gene_biotype=protein_coding;gene_synonym=ECK1236,JW1229;locus_tag=b1242	defined end		1298508	0.243965
1299206	1300837	+	ID=gene1265;Dbxref=EcoGene:EG10674,GeneID:945830;Name=oppA;gbkey=Gene;gene=oppA;gene_biotype=protein_coding;gene_synonym=ECK1237,JW1235;locus_tag=b1243	TU	1301832
1300923	1301843	+	ID=gene1266;Dbxref=EcoGene:EG10675,GeneID:945823;Name=oppB;gbkey=Gene;gene=oppB;gene_biotype=protein_coding;gene_synonym=ECK1238,JW1236,stkB;locus_tag=b1244	TU	1302758
1301858	1302766	+	ID=gene1267;Dbxref=EcoGene:EG10676,GeneID:945810;Name=oppC;gbkey=Gene;gene=oppC;gene_biotype=protein_coding;gene_synonym=ECK1239,JW1237,stkB;locus_tag=b1245	TU	1302890
1302778	1303791	+	ID=gene1268;Dbxref=EcoGene:EG10677,GeneID:945802;Name=oppD;gbkey=Gene;gene=oppD;gene_biotype=protein_coding;gene_synonym=ECK1240,JW1238;locus_tag=b1246	TU	1304786
1303788	1304792	+	ID=gene1269;Dbxref=EcoGene:EG10678,GeneID:945818;Name=oppF;gbkey=Gene;gene=oppF;gene_biotype=protein_coding;gene_synonym=ECK1241,JW1239;locus_tag=b1247	defined end		1304827	0.146487
1304845	1305174	-	ID=gene1270;Dbxref=EcoGene:EG14256,GeneID:945819;Name=yciU;gbkey=Gene;gene=yciU;gene_biotype=protein_coding;gene_synonym=ECK1242,JW1240;locus_tag=b1248	defined end		1304797	0.0267857
1305209	1306669	-	ID=gene1271;Dbxref=EcoGene:EG11608,GeneID:945821;Name=clsA;gbkey=Gene;gene=clsA;gene_biotype=protein_coding;gene_synonym=cls,ECK1243,JW1241,nov,yciJ;locus_tag=b1249	TU	1305209
1306812	1306985	+	ID=gene1272;Dbxref=EcoGene:EG14393,GeneID:5061502;Name=yciY;gbkey=Gene;gene=yciY;gene_biotype=protein_coding;gene_synonym=ECK4405;locus_tag=b4595	defined end		1307016	0.057839
1308593	1308889	-	ID=gene1274;Dbxref=EcoGene:EG11607,GeneID:949085;Name=yciI;gbkey=Gene;gene=yciI;gene_biotype=protein_coding;gene_synonym=ECK1245,JW1243;locus_tag=b1251	defined end		1308544	0.317797
1309113	1309832	+	ID=gene1275;Dbxref=EcoGene:EG11012,GeneID:945843;Name=tonB;gbkey=Gene;gene=tonB;gene_biotype=protein_coding;gene_synonym=ECK1246,exbA,JW5195,T1rec;locus_tag=b1252	defined end		1309870	0.148707
1309872	1310270	-	ID=gene1276;Dbxref=EcoGene:EG11121,GeneID:946634;Name=yciA;gbkey=Gene;gene=yciA;gene_biotype=protein_coding;gene_synonym=ECK1247,JW1245;locus_tag=b1253	TU	1309872
1310375	1310914	-	ID=gene1277;Dbxref=EcoGene:EG11122,GeneID:946228;Name=yciB;gbkey=Gene;gene=yciB;gene_biotype=protein_coding;gene_synonym=ECK1248,ispA,JW1246;locus_tag=b1254	TU	1310313
1310944	1311687	-	ID=gene1278;Dbxref=EcoGene:EG11123,GeneID:945844;Name=yciC;gbkey=Gene;gene=yciC;gene_biotype=protein_coding;gene_synonym=ECK1249,JW1247;locus_tag=b1255	TU	1310389
1314440	1315246	-	ID=gene1283;Dbxref=EcoGene:EG11024,GeneID:946204;Name=trpA;gbkey=Gene;gene=trpA;gene_biotype=protein_coding;gene_synonym=ECK1254,JW1252,try,tryp;locus_tag=b1260	defined end		1314407	0.027933
1315246	1316439	-	ID=gene1284;Dbxref=EcoGene:EG11025,GeneID:945768;Name=trpB;gbkey=Gene;gene=trpB;gene_biotype=protein_coding;gene_synonym=ECK1255,JW1253;locus_tag=b1261	TU	1314451
1316451	1317809	-	ID=gene1285;Dbxref=EcoGene:EG11026,GeneID:945519;Name=trpC;gbkey=Gene;gene=trpC;gene_biotype=protein_coding;gene_synonym=ECK1256,JW1254,trpF;locus_tag=b1262	TU	1315256
1321244	1322125	+	ID=gene1289;Dbxref=EcoGene:EG14257,GeneID:945857;Name=yciV;gbkey=Gene;gene=yciV;gene_biotype=protein_coding;gene_synonym=ECK1260,JW1258,trpH;locus_tag=b1266	TU	1322740
1322122	1322742	+	ID=gene1290;Dbxref=EcoGene:EG12967,GeneID:945854;Name=yciO;gbkey=Gene;gene=yciO;gene_biotype=protein_coding;gene_synonym=ECK1261,JW5196;locus_tag=b1267	defined end		1322880	0.444954
1324876	1325751	+	ID=gene1292;Dbxref=EcoGene:EG12433,GeneID:945840;Name=rluB;gbkey=Gene;gene=rluB;gene_biotype=protein_coding;gene_synonym=ECK1263,JW1261,yciL;locus_tag=b1269	defined end		1325785	0.0907704
1325791	1326381	-	ID=gene1293;Dbxref=EcoGene:EG10130,GeneID:945839;Name=btuR;gbkey=Gene;gene=btuR;gene_biotype=protein_coding;gene_synonym=cobA,ECK1264,JW1262;locus_tag=b1270	diffuse end (no peak found)	1325456
1326378	1327136	-	ID=gene1294;Dbxref=EcoGene:EG11759,GeneID:945838;Name=yciK;gbkey=Gene;gene=yciK;gene_biotype=protein_coding;gene_synonym=ECK1265,JW1263;locus_tag=b1271	TU	1325803
1327356	1328405	+	ID=gene1295;Dbxref=EcoGene:EG10956,GeneID:945858;Name=sohB;gbkey=Gene;gene=sohB;gene_biotype=protein_coding;gene_synonym=ECK1266,JW1264;locus_tag=b1272	defined end		1328439	0.185662
1328441	1328692	-	ID=gene1296;Dbxref=EcoGene:EG12868,GeneID:945860;Name=yciN;gbkey=Gene;gene=yciN;gene_biotype=protein_coding;gene_synonym=ECK1267,JW1265;locus_tag=b1273	TU	1328441
1329072	1331669	+	ID=gene1297;Dbxref=EcoGene:EG11013,GeneID:945862;Name=topA;gbkey=Gene;gene=topA;gene_biotype=protein_coding;gene_synonym=asuA?,ECK1268,JW1266,supX;locus_tag=b1274	defined end		1331725	0.0187231
1331879	1332853	+	ID=gene1298;Dbxref=EcoGene:EG10184,GeneID:945771;Name=cysB;gbkey=Gene;gene=cysB;gene_biotype=protein_coding;gene_synonym=ECK1269,JW1267;locus_tag=b1275	defined end		1332904	0.108163
1333315	1333482	+	ID=gene1300;Dbxref=EcoGene:EG14351,GeneID:1450257;Name=yciX;gbkey=Gene;gene=yciX;gene_biotype=protein_coding;gene_synonym=ECK1270,JW5198,JW5199;locus_tag=b4523	TU	1333601
1333855	1336530	+	ID=gene1301;Dbxref=EcoGene:EG11325,GeneID:946724;Name=acnA;gbkey=Gene;gene=acnA;gene_biotype=protein_coding;gene_synonym=acn,ECK1271,JW1268;locus_tag=b1276	defined end		1336574	0.439394
1336594	1337184	-	ID=gene1302;Dbxref=EcoGene:EG11331,GeneID:945763;Name=ribA;gbkey=Gene;gene=ribA;gene_biotype=protein_coding;gene_synonym=ECK1272,JW1269;locus_tag=b1277	defined end		1336533	0.236167
1337354	1338118	+	ID=gene1303;Dbxref=EcoGene:EG10705,GeneID:945863;Name=pgpB;gbkey=Gene;gene=pgpB;gene_biotype=protein_coding;gene_synonym=ECK1273,JW1270;locus_tag=b1278	TU	1338196
1338267	1338575	+	ID=gene1304;Dbxref=EcoGene:EG13904,GeneID:944936;Name=yciS;gbkey=Gene;gene=yciS;gene_biotype=protein_coding;gene_synonym=ECK1274,JW1271;locus_tag=b1279	TU	1339390
1338582	1339751	+	ID=gene1305;Dbxref=EcoGene:EG12691,GeneID:944858;Name=yciM;gbkey=Gene;gene=yciM;gene_biotype=protein_coding;gene_synonym=ECK1275,JW1272;locus_tag=b1280	TU	1339879
1339945	1340682	+	ID=gene1306;Dbxref=EcoGene:EG10809,GeneID:947121;Name=pyrF;gbkey=Gene;gene=pyrF;gene_biotype=protein_coding;gene_synonym=ECK1276,JW1273;locus_tag=b1281	TU	1340997
1340682	1341008	+	ID=gene1307;Dbxref=EcoGene:EG11128,GeneID:947058;Name=yciH;gbkey=Gene;gene=yciH;gene_biotype=protein_coding;gene_synonym=ECK1277,JW1274;locus_tag=b1282	defined end		1341042	0.161765
1341621	1342370	-	ID=gene1309;Dbxref=EcoGene:EG13905,GeneID:945869;Name=yciT;gbkey=Gene;gene=yciT;gene_biotype=protein_coding;gene_synonym=deoT,ECK1279,JW1276;locus_tag=b1284	defined end		1341571	0.245902
1342460	1342633	-	ID=gene1310;Dbxref=EcoGene:EG14460,GeneID:5061509;Name=yciZ;gbkey=Gene;gene=yciZ;gene_biotype=protein_coding;gene_synonym=deoL,ECK4406;locus_tag=b4596	TU	1341625
1345002	1346936	-	ID=gene1313;Dbxref=EcoGene:EG11620,GeneID:945864;Name=rnb;gbkey=Gene;gene=rnb;gene_biotype=protein_coding;gene_synonym=ECK1281,JW1279;locus_tag=b1286	TU	1344995
1348275	1349063	-	ID=gene1315;Dbxref=EcoGene:EG11528,GeneID:945870;Name=fabI;gbkey=Gene;gene=fabI;gene_biotype=protein_coding;gene_synonym=ECK1283,envM,gts,JW1281,qmeA;locus_tag=b1288	defined end		1348232	0.020933
1349852	1350658	-	ID=gene1317;Dbxref=EcoGene:EG12305,GeneID:945335;Name=sapF;gbkey=Gene;gene=sapF;gene_biotype=protein_coding;gene_synonym=ECK1285,JW1283;locus_tag=b1290	defined end		1349777	0.415385
1350660	1351652	-	ID=gene1318;Dbxref=EcoGene:EG12304,GeneID:946203;Name=sapD;gbkey=Gene;gene=sapD;gene_biotype=protein_coding;gene_synonym=ECK1286,JW1284,trkE;locus_tag=b1291	TU	1349865
1351652	1352542	-	ID=gene1319;Dbxref=EcoGene:EG20256,GeneID:945266;Name=sapC;gbkey=Gene;gene=sapC;gene_biotype=protein_coding;gene_synonym=ECK1287,JW1285;locus_tag=b1292	TU	1350677
1352529	1353494	-	ID=gene1320;Dbxref=EcoGene:EG20255,GeneID:946191;Name=sapB;gbkey=Gene;gene=sapB;gene_biotype=protein_coding;gene_synonym=ECK1288,JW1286;locus_tag=b1293	TU	1351654
1353491	1355134	-	ID=gene1321;Dbxref=EcoGene:EG20254,GeneID:945873;Name=sapA;gbkey=Gene;gene=sapA;gene_biotype=protein_coding;gene_synonym=ECK1289,JW1287;locus_tag=b1294	TU	1352536
1355447	1355692	-	ID=gene1322;Dbxref=EcoGene:EG14295,GeneID:945874;Name=ymjA;gbkey=Gene;gene=ymjA;gene_biotype=protein_coding;gene_synonym=ECK1290,JW1288;locus_tag=b1295	TU	1355132
1366103	1366771	+	ID=gene1331;Dbxref=EcoGene:EG10776,GeneID:945887;Name=pspA;gbkey=Gene;gene=pspA;gene_biotype=protein_coding;gene_synonym=cog,ECK1299,JW1297;locus_tag=b1304	defined end		1366806	0.367901
1366825	1367049	+	ID=gene1332;Dbxref=EcoGene:EG10777,GeneID:945893;Name=pspB;gbkey=Gene;gene=pspB;gene_biotype=protein_coding;gene_synonym=ECK1300,JW1298;locus_tag=b1305	TU	1367404
1367049	1367408	+	ID=gene1333;Dbxref=EcoGene:EG10778,GeneID:945499;Name=pspC;gbkey=Gene;gene=pspC;gene_biotype=protein_coding;gene_synonym=ECK1301,JW1299;locus_tag=b1306	TU	1367623
1367713	1368027	+	ID=gene1335;Dbxref=EcoGene:EG10780,GeneID:945652;Name=pspE;gbkey=Gene;gene=pspE;gene_biotype=protein_coding;gene_synonym=ECK1303,JW1301;locus_tag=b1308	TU	1368027
1382141	1383538	+	ID=gene1348;Dbxref=EcoGene:EG13921,GeneID:945872;Name=ycjX;gbkey=Gene;gene=ycjX;gene_biotype=protein_coding;gene_synonym=ECK1317,JW1314;locus_tag=b1321	TU	1384593
1383535	1384596	+	ID=gene1349;Dbxref=EcoGene:EG12870,GeneID:945878;Name=ycjF;gbkey=Gene;gene=ycjF;gene_biotype=protein_coding;gene_synonym=ECK1318,JW1315;locus_tag=b1322	defined end		1384646	0.452804
1384744	1386285	+	ID=gene1350;Dbxref=EcoGene:EG11042,GeneID:945879;Name=tyrR;gbkey=Gene;gene=tyrR;gene_biotype=protein_coding;gene_synonym=ECK1319,JW1316;locus_tag=b1323	TU	1386296
1386329	1386835	-	ID=gene1351;Dbxref=EcoGene:EG12672,GeneID:945880;Name=tpx;gbkey=Gene;gene=tpx;gene_biotype=protein_coding;gene_synonym=ECK1320,JW1317,yzzJ;locus_tag=b1324	defined end		1386290	0.0295933
1391251	1392864	+	ID=gene1358;Dbxref=EcoGene:EG13376,GeneID:945951;Name=mppA;gbkey=Gene;gene=mppA;gene_biotype=protein_coding;gene_synonym=ECK1326,JW1322,ynaH;locus_tag=b1329	defined end		1392908	0.245192
1392915	1393946	-	ID=gene1359;Dbxref=EcoGene:EG13924,GeneID:945898;Name=ynaI;gbkey=Gene;gene=ynaI;gene_biotype=protein_coding;gene_synonym=ECK1327,JW1323;locus_tag=b1330	defined end		1392871	0.311321
1394100	1395116	+	ID=gene1360;Dbxref=EcoGene:EG40008,GeneID:945896;Name=insH1;gbkey=Gene;gene=insH1;gene_biotype=protein_coding;gene_synonym=ECK0261;locus_tag=b1331	diffuse end (no peak found)	1395331
1395389	1395646	+	ID=gene1361;Dbxref=EcoGene:EG14294,GeneID:945901;Name=ynaJ;gbkey=Gene;gene=ynaJ;gene_biotype=protein_coding;gene_synonym=ECK1328,JW1326;locus_tag=b1332	TU	1395646
1395696	1396646	-	ID=gene1362;Dbxref=EcoGene:EG11246,GeneID:945904;Name=uspE;gbkey=Gene;gene=uspE;gene_biotype=protein_coding;gene_synonym=ECK1329,JW1327,ydaA;locus_tag=b1333	defined end		1395652	0.0606061
1396798	1397550	-	ID=gene1363;Dbxref=EcoGene:EG10325,GeneID:945908;Name=fnr;gbkey=Gene;gene=fnr;gene_biotype=protein_coding;gene_synonym=ECK1330,JW1328,nirA,nirR,ossA;locus_tag=b1334	defined end		1396724	0.216963
1404003	1404566	+	ID=gene1370;Dbxref=EcoGene:EG13354,GeneID:945953;Name=smrA;gbkey=Gene;gene=smrA;gene_biotype=protein_coding;gene_synonym=ECK1337,JW1334,ydaL;locus_tag=b1340	defined end		1404753	0.182243
1407535	1408908	+	ID=gene1374;Dbxref=EcoGene:EG10210,GeneID:947153;Name=dbpA;gbkey=Gene;gene=dbpA;gene_biotype=protein_coding;gene_synonym=ECK1340,JW1337,rhlC;locus_tag=b1343	defined end		1409032	0.264463
1409037	1409972	-	ID=gene1375;Dbxref=EcoGene:EG13357,GeneID:948967;Name=ttcA;gbkey=Gene;gene=ttcA;gene_biotype=protein_coding;gene_synonym=ECK1341,JW1338,stcA,ydaO;locus_tag=b1344	diffuse end (diffuse peak)	1408862	1408952	0.115252
1410024	1411259	-	ID=gene1376;Dbxref=EcoGene:EG13358,GeneID:946976;Name=intR;gbkey=Gene;gene=intR;gene_biotype=protein_coding;gene_synonym=ECK1342,JW1339,ydaP;locus_tag=b1345	TU	1410011
1417789	1418265	-	ID=gene1388;Dbxref=EcoGene:EG13360,GeneID:945899;Name=racR;gbkey=Gene;gene=racR;gene_biotype=protein_coding;gene_synonym=cohR,ECK1354,JW1351,ydaR;locus_tag=b1356	diffuse end (no peak found)	1417614
1433784	1434917	-	ID=gene1408;Dbxref=EcoGene:EG13375,GeneID:946313;Name=ompN;gbkey=Gene;gene=ompN;gene_biotype=protein_coding;gene_synonym=ECK1372,JW1371,ynaG;locus_tag=b1377	diffuse end (no peak found)	1433609
1435284	1438808	-	ID=gene1410;Dbxref=EcoGene:EG13183,GeneID:946587;Name=ydbK;gbkey=Gene;gene=ydbK;gene_biotype=protein_coding;gene_synonym=ECK1374,JW1372;locus_tag=b1378	defined end		1435222	0.037464
1439082	1439348	+	ID=gene1411;Dbxref=EcoGene:EG13182,GeneID:4056027;Name=ydbJ;gbkey=Gene;gene=ydbJ;gene_biotype=protein_coding;gene_synonym=ECK1375,JW5215;locus_tag=b4529	defined end		1439621	0.183051
1439345	1439767	-	ID=gene1412;Dbxref=EcoGene:EG13181,GeneID:946525;Name=hslJ;gbkey=Gene;gene=hslJ;gene_biotype=protein_coding;gene_synonym=ECK1376,JW1374,ydbI;locus_tag=b1379	defined end		1439284	0.142857
1439878	1440867	-	ID=gene1413;Dbxref=EcoGene:EG13186,GeneID:946315;Name=ldhA;gbkey=Gene;gene=ldhA;gene_biotype=protein_coding;gene_synonym=ECK1377,hslF,hslI,htpH,JW1375;locus_tag=b1380	TU	1439363
1441075	1443714	+	ID=gene1414;Dbxref=EcoGene:EG13180,GeneID:945949;Name=ydbH;gbkey=Gene;gene=ydbH;gene_biotype=protein_coding;gene_synonym=ECK1378,JW1376;locus_tag=b1381	TU	1443889
1443711	1443896	+	ID=gene1415;Dbxref=EcoGene:EG14298,GeneID:945946;Name=ynbE;gbkey=Gene;gene=ynbE;gene_biotype=protein_coding;gene_synonym=ECK1379,JW1377;locus_tag=b1382	TU	1444008
1443904	1444230	+	ID=gene1416;Dbxref=EcoGene:EG13733,GeneID:945943;Name=ydbL;gbkey=Gene;gene=ydbL;gene_biotype=protein_coding;gene_synonym=ECK1380,JW5216;locus_tag=b1383	defined end		1444406	0.197531
1461563	1462513	+	ID=gene1432;Dbxref=EcoGene:EG13746,GeneID:945966;Name=paaX;gbkey=Gene;gene=paaX;gene_biotype=protein_coding;gene_synonym=ECK1396,JW1394,ydbY;locus_tag=b1399	TU	1463068
1462495	1463085	+	ID=gene1433;Dbxref=EcoGene:EG13747,GeneID:945965;Name=paaY;gbkey=Gene;gene=paaY;gene_biotype=protein_coding;gene_synonym=ECK1397,JW1395,ydbZ;locus_tag=b1400	defined end		1463152	0.016
1468541	1472037	+	ID=gene1435;Dbxref=EcoGene:EG11307,GeneID:2847750;Name=ydbA;gbkey=Gene;gene=ydbA;gene_biotype=pseudogene;gene_synonym=ECK1398,JW1402,JW5802;locus_tag=b4492;part=3/3;pseudo=true	defined end		1472090	0.0888889
1480279	1480884	-	ID=gene1445;Dbxref=EcoGene:EG12695,GeneID:947569;Name=azoR;gbkey=Gene;gene=azoR;gene_biotype=protein_coding;gene_synonym=acpD,ECK1405,JW1409;locus_tag=b1412	TU	1480272
1481085	1484987	+	ID=gene1446;Dbxref=EcoGene:EG12936,GeneID:948444;Name=hrpA;gbkey=Gene;gene=hrpA;gene_biotype=protein_coding;gene_synonym=ECK1406,JW5905;locus_tag=b1413	defined end		1485046	0.123839
1485259	1486059	+	ID=gene1447;Dbxref=EcoGene:EG12110,GeneID:946215;Name=ydcF;gbkey=Gene;gene=ydcF;gene_biotype=protein_coding;gene_synonym=ECK1407,JW1411;locus_tag=b1414	TU	1486202
1486256	1487695	+	ID=gene1448;Dbxref=EcoGene:EG10035,GeneID:945672;Name=aldA;gbkey=Gene;gene=aldA;gene_biotype=protein_coding;gene_synonym=ald,ECK1408,JW1412;locus_tag=b1415	defined end		1487733	0.304124
1487737	1488737	-	ID=gene1449;Dbxref=EcoGene:EG12103,GeneID:2847738;Name=gapC;gbkey=Gene;gene=gapC;gene_biotype=pseudogene;gene_synonym=ECK1409,JW1413,JW5906;locus_tag=b4493;pseudo=true	defined end		1487701	0.0487805
1488926	1489456	+	ID=gene1450;Dbxref=EcoGene:EG10172,GeneID:947241;Name=cybB;gbkey=Gene;gene=cybB;gene_biotype=protein_coding;gene_synonym=ECK1410,JW5224;locus_tag=b1418	TU	1489871
1489701	1489874	+	ID=gene1452;Dbxref=EcoGene:EG11219,GeneID:945986;Name=ydcA;gbkey=Gene;gene=ydcA;gene_biotype=protein_coding;gene_synonym=ECK1411,JW1416;locus_tag=b1419	TU	1490129
1489986	1490153	-	ID=gene1454;Dbxref=EcoGene:EG20260,GeneID:948820;Name=mokB;gbkey=Gene;gene=mokB;gene_biotype=protein_coding;gene_synonym=ECK1413,JW5882;locus_tag=b1420	TU	1489961
1492172	1493095	-	ID=gene1457;Dbxref=EcoGene:EG13752,GeneID:948865;Name=ydcI;gbkey=Gene;gene=ydcI;gene_biotype=protein_coding;gene_synonym=ECK1416,JW5226;locus_tag=b1422	diffuse end (diffuse peak)	1491977	1491992	0.225158
1494880	1496535	+	ID=gene1459;Dbxref=EcoGene:EG12859,GeneID:945994;Name=opgD;gbkey=Gene;gene=opgD;gene_biotype=protein_coding;gene_synonym=ECK1418,JW1420,mdoD,ydcG,yzzZ;locus_tag=b1424	defined end		1496575	0.460481
1496675	1496899	+	ID=gene1460;Dbxref=EcoGene:EG12865,GeneID:945997;Name=ydcH;gbkey=Gene;gene=ydcH;gene_biotype=protein_coding;gene_synonym=ECK1419,JW5823;locus_tag=b1426	TU	1496899
1499586	1500179	+	ID=gene1464;Dbxref=EcoGene:EG11884,GeneID:945979;Name=tehB;gbkey=Gene;gene=tehB;gene_biotype=protein_coding;gene_synonym=ECK1423,JW1426;locus_tag=b1430	TU	1500434
1500481	1501149	+	ID=gene1465;Dbxref=EcoGene:EG13755,GeneID:948203;Name=ydcL;gbkey=Gene;gene=ydcL;gene_biotype=protein_coding;gene_synonym=ECK1424,JW1427;locus_tag=b1431	defined end		1501182	0.4475
1501741	1502889	+	ID=gene1467;Dbxref=EcoGene:EG13756,GeneID:944942;Name=insQ;gbkey=Gene;gene=insQ;gene_biotype=protein_coding;gene_synonym=ECK1426,JW5228,orf2,orfB,tnpB,ydcM;locus_tag=b1432	defined end		1502949	0.00799642
1504805	1506766	+	ID=gene1470;Dbxref=EcoGene:EG13759,GeneID:945993;Name=ydcP;gbkey=Gene;gene=ydcP;gene_biotype=protein_coding;gene_synonym=ECK1429,JW1431;locus_tag=b1435	defined end		1506922	0.0739437
1515413	1515586	+	ID=gene1481;Dbxref=EcoGene:EG13767,GeneID:945936;Name=ydcX;gbkey=Gene;gene=ydcX;gene_biotype=protein_coding;gene_synonym=ECK1439,JW5232;locus_tag=b1445	TU	1515621
1515672	1515905	+	ID=gene1482;Dbxref=EcoGene:EG13768,GeneID:945916;Name=ydcY;gbkey=Gene;gene=ydcY;gene_biotype=protein_coding;gene_synonym=ECK1440,JW1441;locus_tag=b1446	defined end		1515942	0.162675
1518987	1521089	-	ID=gene1487;Dbxref=EcoGene:EG13774,GeneID:946015;Name=yncD;gbkey=Gene;gene=yncD;gene_biotype=protein_coding;gene_synonym=ECK1445,JW1446;locus_tag=b1451	defined end		1518953	0.253521
1521331	1522392	+	ID=gene1488;Dbxref=EcoGene:EG13775,GeneID:946006;Name=yncE;gbkey=Gene;gene=yncE;gene_biotype=protein_coding;gene_synonym=ECK1446,JW1447;locus_tag=b1452	TU	1522454
1522505	1524004	-	ID=gene1489;Dbxref=EcoGene:EG13776,GeneID:946019;Name=ansP;gbkey=Gene;gene=ansP;gene_biotype=protein_coding;gene_synonym=ECK1447,JW5234,yncF;locus_tag=b1453	defined end		1522470	0.221739
1531076	1531309	+	ID=gene1496;Dbxref=EcoGene:EG11761,GeneID:945731;Name=pptA;gbkey=Gene;gene=pptA;gene_biotype=protein_coding;gene_synonym=ECK1455,JW1456,ydcE;locus_tag=b1461	diffuse end (no peak found)	1531484
1550422	1550706	-	ID=gene1511;Dbxref=EcoGene:EG13784,GeneID:946040;Name=yddM;gbkey=Gene;gene=yddM;gene_biotype=protein_coding;gene_synonym=ECK1471,JW5908;locus_tag=b1477	TU	1550318
1551996	1553693	-	ID=gene1513;Dbxref=EcoGene:EG10948,GeneID:946031;Name=maeA;gbkey=Gene;gene=maeA;gene_biotype=protein_coding;gene_synonym=ECK1473,JW5238,sfcA;locus_tag=b1479	defined end		1551962	0.169374
1565528	1566847	-	ID=gene1525;Dbxref=EcoGene:EG13794,GeneID:945975;Name=yddW;gbkey=Gene;gene=yddW;gene_biotype=protein_coding;gene_synonym=ECK1485,JW1486;locus_tag=b1491	defined end		1565472	0.271318
1590200	1590466	-	ID=gene1542;Dbxref=EcoGene:EG10442,GeneID:946065;Name=hipB;gbkey=Gene;gene=hipB;gene_biotype=protein_coding;gene_synonym=ECK1501,JW1501;locus_tag=b1508	diffuse end (no peak found)	1589185
1609990	1610349	-	ID=gene1556;Dbxref=EcoGene:EG13815,GeneID:946171;Name=yneG;gbkey=Gene;gene=yneG;gene_biotype=protein_coding;gene_synonym=ECK1516,JW1516;locus_tag=b1523	defined end		1609592	0.272152
1610349	1611275	-	ID=gene1557;Dbxref=EcoGene:EG13816,GeneID:944973;Name=glsB;gbkey=Gene;gene=glsB;gene_biotype=protein_coding;gene_synonym=ECK1517,glsA2,JW1517,yneH;locus_tag=b1524	TU	1609994
1615052	1616242	+	ID=gene1561;Dbxref=EcoGene:EG11636,GeneID:947218;Name=ydeA;gbkey=Gene;gene=ydeA;gene_biotype=protein_coding;gene_synonym=ECK1521,JW1521,sotB;locus_tag=b1528	defined end		1616268	0.0939227
1617144	1617578	+	ID=gene1563;Dbxref=EcoGene:EG11435,GeneID:945825;Name=marR;gbkey=Gene;gene=marR;gene_biotype=protein_coding;gene_synonym=cfxB,ECK1523,inaR,JW5248,soxQ;locus_tag=b1530	TU	1617973
1617598	1617981	+	ID=gene1564;Dbxref=EcoGene:EG11434,GeneID:947613;Name=marA;gbkey=Gene;gene=marA;gene_biotype=protein_coding;gene_synonym=cfxB,ECK1524,inaR,JW5249,nfxC,norB,soxQ;locus_tag=b1531	TU	1618216
1618013	1618231	+	ID=gene1565;Dbxref=EcoGene:EG11599,GeneID:946184;Name=marB;gbkey=Gene;gene=marB;gene_biotype=protein_coding;gene_synonym=ECK1525,JW1525;locus_tag=b1532	defined end		1618263	0.0488889
1618262	1619161	-	ID=gene1566;Dbxref=EcoGene:EG11639,GeneID:946081;Name=eamA;gbkey=Gene;gene=eamA;gene_biotype=protein_coding;gene_synonym=ECK1526,JW5250,ydeD;locus_tag=b1533	diffuse end (no peak found)	1617927
1623359	1625404	-	ID=gene1573;Dbxref=EcoGene:EG10212,GeneID:946084;Name=dcp;gbkey=Gene;gene=dcp;gene_biotype=protein_coding;gene_synonym=ECK1531,JW1531;locus_tag=b1538	defined end		1623316	0.225714
1625541	1626287	+	ID=gene1574;Dbxref=EcoGene:EG12345,GeneID:946085;Name=ydfG;gbkey=Gene;gene=ydfG;gene_biotype=protein_coding;gene_synonym=ECK1532,JW1532;locus_tag=b1539	defined end		1626318	0.215934
1626376	1627062	+	ID=gene1575;Dbxref=EcoGene:EG13820,GeneID:946087;Name=ydfH;gbkey=Gene;gene=ydfH;gene_biotype=protein_coding;gene_synonym=ECK1533,JW1533;locus_tag=b1540	defined end		1627098	0.352657
1635633	1635806	-	ID=gene1586;Dbxref=EcoGene:EG13837,GeneID:946054;Name=gnsB;gbkey=Gene;gene=gnsB;gene_biotype=protein_coding;gene_synonym=ECK1544,JW5253,ydfY;locus_tag=b1550	defined end		1635582	0.116873
1639363	1639578	-	ID=gene1594;Dbxref=EcoGene:EG12203,GeneID:946091;Name=cspB;gbkey=Gene;gene=cspB;gene_biotype=protein_coding;gene_synonym=ECK1551,JW1549;locus_tag=b1557	TU	1639210
1643370	1643657	-	ID=gene1600;Dbxref=EcoGene:EG11131,GeneID:947549;Name=relE;gbkey=Gene;gene=relE;gene_biotype=protein_coding;gene_synonym=ECK1557,JW1555;locus_tag=b1563	TU	1643155
1643657	1643896	-	ID=gene1601;Dbxref=EcoGene:EG10836,GeneID:948308;Name=relB;gbkey=Gene;gene=relB;gene_biotype=protein_coding;gene_synonym=ECK1558,JW1556,RC;locus_tag=b1564	TU	1643382
1645958	1646365	+	ID=gene1607;Dbxref=EcoGene:EG10226,GeneID:946241;Name=dicA;gbkey=Gene;gene=dicA;gene_biotype=protein_coding;gene_synonym=ECK1564,ftsT,JW1562;locus_tag=b1570	defined end		1646392	0.161157
1653832	1654173	+	ID=gene1620;Dbxref=EcoGene:EG13840,GeneID:946119;Name=ynfB;gbkey=Gene;gene=ynfB;gene_biotype=protein_coding;gene_synonym=ECK1578,JW1575;locus_tag=b1583	TU	1654748
1654208	1654768	+	ID=gene1621;Dbxref=EcoGene:EG12447,GeneID:946117;Name=speG;gbkey=Gene;gene=speG;gene_biotype=protein_coding;gene_synonym=ECK1579,JW1576;locus_tag=b1584	diffuse end (diffuse peak)	1654943	1654883	0.153
1654771	1655481	-	ID=gene1622;Dbxref=EcoGene:EG13841,GeneID:946131;Name=ynfC;gbkey=Gene;gene=ynfC;gene_biotype=protein_coding;gene_synonym=ECK1580,JW5258;locus_tag=b1585	diffuse end (no peak found)	1654416
1662530	1663144	+	ID=gene1628;Dbxref=EcoGene:EG13847,GeneID:945987;Name=dmsD;gbkey=Gene;gene=dmsD;gene_biotype=protein_coding;gene_synonym=ECK1586,JW5262,ynfI;locus_tag=b1591	TU	1663157
1671160	1671525	-	ID=gene1638;Dbxref=EcoGene:EG13927,GeneID:946139;Name=mdtJ;gbkey=Gene;gene=mdtJ;gene_biotype=protein_coding;gene_synonym=ECK1595,JW1592,ydgF;locus_tag=b1600	TU	1670845
1672996	1674384	-	ID=gene1640;Dbxref=EcoGene:EG10745,GeneID:946144;Name=pntB;gbkey=Gene;gene=pntB;gene_biotype=protein_coding;gene_synonym=ECK1597,JW1594;locus_tag=b1602	TU	1672996
1674395	1675927	-	ID=gene1641;Dbxref=EcoGene:EG10744,GeneID:946628;Name=pntA;gbkey=Gene;gene=pntA;gene_biotype=protein_coding;gene_synonym=ECK1598,JW1595;locus_tag=b1603	TU	1673000
1676451	1677395	+	ID=gene1642;Dbxref=EcoGene:EG13929,GeneID:945117;Name=ydgH;gbkey=Gene;gene=ydgH;gene_biotype=protein_coding;gene_synonym=ECK1599,JW1596;locus_tag=b1604	defined end		1677437	0.0540035
1677581	1678963	+	ID=gene1643;Dbxref=EcoGene:EG13930,GeneID:945159;Name=ydgI;gbkey=Gene;gene=ydgI;gene_biotype=protein_coding;gene_synonym=arcD,ECK1600,JW1597;locus_tag=b1605	TU	1679458
1679000	1679722	+	ID=gene1644;Dbxref=EcoGene:EG13189,GeneID:949096;Name=folM;gbkey=Gene;gene=folM;gene_biotype=protein_coding;gene_synonym=ECK1601,JW1598,ydgB;locus_tag=b1606	diffuse end (no peak found)	1679997
1680183	1680902	+	ID=gene1646;Dbxref=EcoGene:EG13190,GeneID:946199;Name=rstA;gbkey=Gene;gene=rstA;gene_biotype=protein_coding;gene_synonym=ECK1603,JW1600,urpT;locus_tag=b1608	TU	1681617
1680906	1682207	+	ID=gene1647;Dbxref=EcoGene:EG11233,GeneID:948870;Name=rstB;gbkey=Gene;gene=rstB;gene_biotype=protein_coding;gene_synonym=ECK1604,JW1601,uspT;locus_tag=b1609	TU	1682242
1683209	1684612	-	ID=gene1649;Dbxref=EcoGene:EG10358,GeneID:946147;Name=fumC;gbkey=Gene;gene=fumC;gene_biotype=protein_coding;gene_synonym=ECK1606,JW1603;locus_tag=b1611	defined end		1683028	0.178571
1684755	1686401	-	ID=gene1650;Dbxref=EcoGene:EG10356,GeneID:946826;Name=fumA;gbkey=Gene;gene=fumA;gene_biotype=protein_coding;gene_synonym=ECK1607,JW1604;locus_tag=b1612	defined end		1684727	0.0760369
1686600	1687775	+	ID=gene1651;Dbxref=EcoGene:EG10566,GeneID:944840;Name=manA;gbkey=Gene;gene=manA;gene_biotype=protein_coding;gene_synonym=ECK1608,JW1605,pmi;locus_tag=b1613	TU	1687803
1687876	1689384	+	ID=gene1652;Dbxref=EcoGene:EG12457,GeneID:946172;Name=ydgA;gbkey=Gene;gene=ydgA;gene_biotype=protein_coding;gene_synonym=ECK1609,JW1606;locus_tag=b1614	diffuse end (diffuse peak)	1689619	1689608	0.0173977
1694486	1695076	-	ID=gene1656;Dbxref=EcoGene:EG12667,GeneID:946150;Name=uidR;gbkey=Gene;gene=uidR;gene_biotype=protein_coding;gene_synonym=ECK1613,gusR,JW1610;locus_tag=b1618	defined end		1694440	0.212121
1695297	1696064	-	ID=gene1657;Dbxref=EcoGene:EG10425,GeneID:946151;Name=hdhA;gbkey=Gene;gene=hdhA;gene_biotype=protein_coding;gene_synonym=ECK1614,hsd,hsdH,JW1611;locus_tag=b1619	defined end		1695250	0.299824
1700257	1701258	+	ID=gene1661;Dbxref=EcoGene:EG10030,GeneID:945851;Name=add;gbkey=Gene;gene=add;gene_biotype=protein_coding;gene_synonym=ECK1618,JW1615;locus_tag=b1623	defined end		1701293	0.0642857
1701292	1702332	-	ID=gene1662;Dbxref=EcoGene:EG13931,GeneID:947164;Name=ydgJ;gbkey=Gene;gene=ydgJ;gene_biotype=protein_coding;gene_synonym=ECK1619,JW5265;locus_tag=b1624	defined end		1701257	0.47644
1702973	1703188	+	ID=gene1664;Dbxref=EcoGene:EG14303,GeneID:946152;Name=cnu;gbkey=Gene;gene=cnu;gene_biotype=protein_coding;gene_synonym=ECK1621,JW1617,ydgT;locus_tag=b1625	TU	1703215
1703274	1703714	+	ID=gene1665;Dbxref=EcoGene:EG13932,GeneID:946154;Name=ydgK;gbkey=Gene;gene=ydgK;gene_biotype=protein_coding;gene_synonym=ECK1622,JW1618,rsxP;locus_tag=b1626	TU	1703753
1703791	1704372	+	ID=gene1666;Dbxref=EcoGene:EG13933,GeneID:946148;Name=rsxA;gbkey=Gene;gene=rsxA;gene_biotype=protein_coding;gene_synonym=ECK1623,JW1619,rnfA,ydgL;locus_tag=b1627	TU	1704372
1704372	1704950	+	ID=gene1667;Dbxref=EcoGene:EG13934,GeneID:946146;Name=rsxB;gbkey=Gene;gene=rsxB;gene_biotype=protein_coding;gene_synonym=ECK1624,JW1620,rnfB,ydgM;locus_tag=b1628	TU	1706005
1704943	1707165	+	ID=gene1668;Dbxref=EcoGene:EG13935,GeneID:946137;Name=rsxC;gbkey=Gene;gene=rsxC;gene_biotype=protein_coding;gene_synonym=ECK1625,JW1621,rnfC,ydgN;locus_tag=b1629	TU	1708020
1707166	1708224	+	ID=gene1669;Dbxref=EcoGene:EG13936,GeneID:946134;Name=rsxD;gbkey=Gene;gene=rsxD;gene_biotype=protein_coding;gene_synonym=ECK1626,JW1622,rnfD,ydgO;locus_tag=b1630	TU	1708839
1708228	1708848	+	ID=gene1670;Dbxref=EcoGene:EG13937,GeneID:946158;Name=rsxG;gbkey=Gene;gene=rsxG;gene_biotype=protein_coding;gene_synonym=ECK1627,JW1623,rnfG,ydgP;locus_tag=b1631	TU	1709383
1708852	1709547	+	ID=gene1671;Dbxref=EcoGene:EG13938,GeneID:947509;Name=rsxE;gbkey=Gene;gene=rsxE;gene_biotype=protein_coding;gene_synonym=ECK1628,JW1624,rnfE,ydgQ;locus_tag=b1632	TU	1709547
1709547	1710182	+	ID=gene1672;Dbxref=EcoGene:EG10662,GeneID:947122;Name=nth;gbkey=Gene;gene=nth;gene_biotype=protein_coding;gene_synonym=ECK1629,JW1625;locus_tag=b1633	defined end		1710213	0.369811
1710793	1712295	+	ID=gene1673;Dbxref=EcoGene:EG13939,GeneID:947436;Name=dtpA;gbkey=Gene;gene=dtpA;gene_biotype=protein_coding;gene_synonym=ECK1630,JW1626,tppB,ydgR;locus_tag=b1634	TU	1712313
1712401	1713006	+	ID=gene1674;Dbxref=EcoGene:EG12613,GeneID:945758;Name=gstA;gbkey=Gene;gene=gstA;gene_biotype=protein_coding;gene_synonym=ECK1631,gst,JW1627;locus_tag=b1635	diffuse end (no peak found)	1713321
1713050	1713913	-	ID=gene1675;Dbxref=EcoGene:EG13940,GeneID:946162;Name=pdxY;gbkey=Gene;gene=pdxY;gene_biotype=protein_coding;gene_synonym=ECK1632,JW1628,ydgS;locus_tag=b1636	defined end		1713010	0.0442708
1713972	1715246	-	ID=gene1676;Dbxref=EcoGene:EG11043,GeneID:948855;Name=tyrS;gbkey=Gene;gene=tyrS;gene_biotype=protein_coding;gene_synonym=ECK1633,JW1629;locus_tag=b1637	TU	1713960
1715375	1716031	-	ID=gene1677;Dbxref=EcoGene:EG11487,GeneID:946806;Name=pdxH;gbkey=Gene;gene=pdxH;gene_biotype=protein_coding;gene_synonym=ECK1634,JW1630;locus_tag=b1638	TU	1715325
1717900	1718367	+	ID=gene1680;Dbxref=EcoGene:EG13409,GeneID:946801;Name=slyB;gbkey=Gene;gene=slyB;gene_biotype=protein_coding;gene_synonym=ECK1637,JW1633;locus_tag=b1641	TU	1718369
1718414	1718848	-	ID=gene1681;Dbxref=EcoGene:EG13408,GeneID:946167;Name=slyA;gbkey=Gene;gene=slyA;gene_biotype=protein_coding;gene_synonym=ECK1638,JW5267;locus_tag=b1642	TU	1718406
1719049	1719285	+	ID=gene1682;Dbxref=EcoGene:EG13943,GeneID:947559;Name=ydhI;gbkey=Gene;gene=ydhI;gene_biotype=protein_coding;gene_synonym=ECK1639,JW1635;locus_tag=b1643	TU	1719900
1719288	1720145	+	ID=gene1683;Dbxref=EcoGene:EG13944,GeneID:946499;Name=ydhJ;gbkey=Gene;gene=ydhJ;gene_biotype=protein_coding;gene_synonym=ECK1640,JW1636;locus_tag=b1644	diffuse end (no peak found)	1720680
1722760	1723656	-	ID=gene1686;Dbxref=EcoGene:EG13420,GeneID:946960;Name=ydhF;gbkey=Gene;gene=ydhF;gene_biotype=protein_coding;gene_synonym=ECK1643,JW1639;locus_tag=b1647	defined end		1722626	0.413333
1724683	1725780	+	ID=gene1689;Dbxref=EcoGene:EG13546,GeneID:946164;Name=nemA;gbkey=Gene;gene=nemA;gene_biotype=protein_coding;gene_synonym=ECK1646,JW1642,ydhN;locus_tag=b1650	TU	1725809
1725861	1726268	+	ID=gene1690;Dbxref=EcoGene:EG13421,GeneID:946161;Name=gloA;gbkey=Gene;gene=gloA;gene_biotype=protein_coding;gene_synonym=ECK1647,JW1643;locus_tag=b1651	defined end		1726303	0.178052
1726371	1727018	+	ID=gene1691;Dbxref=EcoGene:EG11547,GeneID:946159;Name=rnt;gbkey=Gene;gene=rnt;gene_biotype=protein_coding;gene_synonym=ECK1648,JW1644;locus_tag=b1652	diffuse end (no peak found)	1727393
1731778	1732125	-	ID=gene1693;Dbxref=EcoGene:EG12181,GeneID:946169;Name=grxD;gbkey=Gene;gene=grxD;gene_biotype=protein_coding;gene_synonym=ECK1650,JW1646,ydhD;locus_tag=b1654	TU	1731777
1732459	1733274	+	ID=gene1694;Dbxref=EcoGene:EG13949,GeneID:945210;Name=ydhO;gbkey=Gene;gene=ydhO;gene_biotype=protein_coding;gene_synonym=ECK1651,JW5270;locus_tag=b1655	defined end		1733310	0.319829
1733402	1733983	+	ID=gene1695;Dbxref=EcoGene:EG10954,GeneID:944953;Name=sodB;gbkey=Gene;gene=sodB;gene_biotype=protein_coding;gene_synonym=ECK1652,JW1648;locus_tag=b1656	defined end		1734138	0.00270433
1735868	1736893	+	ID=gene1698;Dbxref=EcoGene:EG10800,GeneID:945226;Name=purR;gbkey=Gene;gene=purR;gene_biotype=protein_coding;gene_synonym=ECK1654,JW1650;locus_tag=b1658	defined end		1736931	0.0867896
1737935	1739146	+	ID=gene1700;Dbxref=EcoGene:EG12141,GeneID:946077;Name=ydhC;gbkey=Gene;gene=ydhC;gene_biotype=protein_coding;gene_synonym=ECK1656,JW1652;locus_tag=b1660	TU	1739210
1739437	1740585	+	ID=gene1701;Dbxref=EcoGene:EG11531,GeneID:944811;Name=cfa;gbkey=Gene;gene=cfa;gene_biotype=protein_coding;gene_synonym=cdfA,ECK1657,JW1653;locus_tag=b1661	defined end		1740622	0.130564
1740625	1741266	-	ID=gene1702;Dbxref=EcoGene:EG11406,GeneID:945848;Name=ribC;gbkey=Gene;gene=ribC;gene_biotype=protein_coding;gene_synonym=ECK1658,JW1654,ribE;locus_tag=b1662	defined end		1740593	0.0637255
1741481	1742854	+	ID=gene1703;Dbxref=EcoGene:EG12400,GeneID:945883;Name=mdtK;gbkey=Gene;gene=mdtK;gene_biotype=protein_coding;gene_synonym=ECK1659,JW1655,norE,norM,ydhE;locus_tag=b1663	defined end		1742892	0.122857
1742895	1744151	-	ID=gene1704;Dbxref=EcoGene:EG13951,GeneID:944851;Name=ydhQ;gbkey=Gene;gene=ydhQ;gene_biotype=protein_coding;gene_synonym=ECK1660,JW1656;locus_tag=b1664	TU	1742895
1744724	1745029	+	ID=gene1707;Dbxref=EcoGene:EG13952,GeneID:946177;Name=ydhR;gbkey=Gene;gene=ydhR;gene_biotype=protein_coding;gene_synonym=ECK1663,JW1657;locus_tag=b1667	defined end		1745063	0.100775
1752956	1753165	-	ID=gene1715;Dbxref=EcoGene:EG13960,GeneID:946180;Name=ydhZ;gbkey=Gene;gene=ydhZ;gene_biotype=protein_coding;gene_synonym=ECK1671,JW1665;locus_tag=b1675	defined end		1752919	0.152493
1753722	1755134	+	ID=gene1716;Dbxref=EcoGene:EG10804,GeneID:946179;Name=pykF;gbkey=Gene;gene=pykF;gene_biotype=protein_coding;gene_synonym=ECK1672,JW1666;locus_tag=b1676	TU	1755141
1755445	1755681	+	ID=gene1717;Dbxref=EcoGene:EG10544,GeneID:946175;Name=lpp;gbkey=Gene;gene=lpp;gene_biotype=protein_coding;gene_synonym=ECK1673,JW1667,mlpA,mulI;locus_tag=b1677	TU	1755694
1763246	1763656	-	ID=gene1727;Dbxref=EcoGene:EG13968,GeneID:946190;Name=ydiI;gbkey=Gene;gene=ydiI;gene_biotype=protein_coding;gene_synonym=ECK1683,JW1676;locus_tag=b1686	defined end		1763168	0.415525
1763653	1766709	-	ID=gene1728;Dbxref=EcoGene:EG13969,GeneID:946189;Name=ydiJ;gbkey=Gene;gene=ydiJ;gene_biotype=protein_coding;gene_synonym=ECK1684,JW1677;locus_tag=b1687	TU	1763258
1767098	1768210	+	ID=gene1729;Dbxref=EcoGene:EG13970,GeneID:946183;Name=ydiK;gbkey=Gene;gene=ydiK;gene_biotype=protein_coding;gene_synonym=ECK1685,JW1678;locus_tag=b1688	TU	1768210
1782758	1785136	-	ID=gene1744;Dbxref=EcoGene:EG10759,GeneID:946209;Name=ppsA;gbkey=Gene;gene=ppsA;gene_biotype=protein_coding;gene_synonym=ECK1700,JW1692,pps;locus_tag=b1702	defined end		1782721	0.146237
1785469	1786302	+	ID=gene1745;Dbxref=EcoGene:EG11132,GeneID:946207;Name=ppsR;gbkey=Gene;gene=ppsR;gene_biotype=protein_coding;gene_synonym=duf299,ECK1701,JW1693,ydiA;locus_tag=b1703	TU	1786330
1786459	1787505	+	ID=gene1746;Dbxref=EcoGene:EG10080,GeneID:946229;Name=aroH;gbkey=Gene;gene=aroH;gene_biotype=protein_coding;gene_synonym=ECK1702,JW1694;locus_tag=b1704	TU	1787505
1787637	1787828	+	ID=gene1747;Dbxref=EcoGene:EG12391,GeneID:946205;Name=ydiE;gbkey=Gene;gene=ydiE;gene_biotype=protein_coding;gene_synonym=ECK1703,JW1695;locus_tag=b1705	diffuse end (no peak found)	1788123
1787832	1789268	-	ID=gene1748;Dbxref=EcoGene:EG13980,GeneID:946219;Name=ydiU;gbkey=Gene;gene=ydiU;gene_biotype=protein_coding;gene_synonym=ECK1704,JW1696;locus_tag=b1706	defined end		1787507	0.462069
1790291	1790755	-	ID=gene1750;Dbxref=EcoGene:EG11133,GeneID:946220;Name=nlpC;gbkey=Gene;gene=nlpC;gene_biotype=protein_coding;gene_synonym=ECK1706,JW1698;locus_tag=b1708	TU	1790196
1790833	1791582	-	ID=gene1751;Dbxref=EcoGene:EG10128,GeneID:945751;Name=btuD;gbkey=Gene;gene=btuD;gene_biotype=protein_coding;gene_synonym=ECK1707,JW1699;locus_tag=b1709	TU	1790799
1791582	1792133	-	ID=gene1752;Dbxref=EcoGene:EG10129,GeneID:945915;Name=btuE;gbkey=Gene;gene=btuE;gene_biotype=protein_coding;gene_synonym=ECK1708,JW1700;locus_tag=b1710	TU	1790847
1792196	1793176	-	ID=gene1753;Dbxref=EcoGene:EG10127,GeneID:945877;Name=btuC;gbkey=Gene;gene=btuC;gene_biotype=protein_coding;gene_synonym=ECK1709,JW1701;locus_tag=b1711	TU	1791701
1793277	1793576	-	ID=gene1754;Dbxref=EcoGene:EG10440,GeneID:945472;Name=ihfA;gbkey=Gene;gene=ihfA;gene_biotype=protein_coding;gene_synonym=ECK1710,hid,himA,JW1702;locus_tag=b1712	defined end		1793238	0.0438763
1793581	1795968	-	ID=gene1755;Dbxref=EcoGene:EG10710,GeneID:945382;Name=pheT;gbkey=Gene;gene=pheT;gene_biotype=protein_coding;gene_synonym=ECK1711,JW1703;locus_tag=b1713	TU	1793286
1795983	1796966	-	ID=gene1756;Dbxref=EcoGene:EG10709,GeneID:946223;Name=pheS;gbkey=Gene;gene=pheS;gene_biotype=protein_coding;gene_synonym=ECK1712,JW5277,phe-act;locus_tag=b1714	TU	1793828
1797417	1797773	-	ID=gene1758;Dbxref=EcoGene:EG10881,GeneID:945152;Name=rplT;gbkey=Gene;gene=rplT;gene_biotype=protein_coding;gene_synonym=ECK1714,JW1706,pdzA;locus_tag=b1716	defined end		1797380	0.0125818
1797826	1798023	-	ID=gene1759;Dbxref=EcoGene:EG11231,GeneID:946349;Name=rpmI;gbkey=Gene;gene=rpmI;gene_biotype=protein_coding;gene_synonym=ECK1715,JW1707;locus_tag=b1717	TU	1797431
1798120	1798662	-	ID=gene1760;Dbxref=EcoGene:EG10506,GeneID:946225;Name=infC;gbkey=Gene;gene=infC;gene_biotype=protein_coding;gene_synonym=ECK1716,fit,JW5829,srjA;locus_tag=b1718	TU	1797845
1798666	1800594	-	ID=gene1761;Dbxref=EcoGene:EG11001,GeneID:946222;Name=thrS;gbkey=Gene;gene=thrS;gene_biotype=protein_coding;gene_synonym=ECK1717,JW1709;locus_tag=b1719	TU	1798411
1803349	1804107	-	ID=gene1764;Dbxref=EcoGene:EG13984,GeneID:946218;Name=ydiY;gbkey=Gene;gene=ydiY;gene_biotype=protein_coding;gene_synonym=ECK1720,JW1711;locus_tag=b1722	defined end		1803312	0.0378601
1806721	1807257	-	ID=gene1768;Dbxref=EcoGene:EG13987,GeneID:945140;Name=yniB;gbkey=Gene;gene=yniB;gene_biotype=protein_coding;gene_synonym=ECK1724,JW1715;locus_tag=b1726	diffuse end (diffuse peak)	1806506	1806506	0.259615
1807404	1808072	+	ID=gene1769;Dbxref=EcoGene:EG13988,GeneID:945632;Name=yniC;gbkey=Gene;gene=yniC;gene_biotype=protein_coding;gene_synonym=ECK1725,JW1716;locus_tag=b1727	defined end		1808110	0.280899
1808958	1810349	+	ID=gene1771;Dbxref=EcoGene:EG13990,GeneID:946238;Name=ydjN;gbkey=Gene;gene=ydjN;gene_biotype=protein_coding;gene_synonym=ECK1727,JW1718;locus_tag=b1729	defined end		1810397	0.136341
1811445	1811687	-	ID=gene1773;Dbxref=EcoGene:EG13992,GeneID:946235;Name=cedA;gbkey=Gene;gene=cedA;gene_biotype=protein_coding;gene_synonym=ECK1729,JW1720,ydjP;locus_tag=b1731	defined end		1811410	0.224
1819323	1819643	-	ID=gene1780;Dbxref=EcoGene:EG10140,GeneID:945339;Name=chbB;gbkey=Gene;gene=chbB;gene_biotype=protein_coding;gene_synonym=celA,ECK1736,JW1727;locus_tag=b1738	defined end		1819056	0.286765
1819942	1820280	-	ID=gene1781;Dbxref=EcoGene:EG10044,GeneID:945305;Name=osmE;gbkey=Gene;gene=osmE;gene_biotype=protein_coding;gene_synonym=anr,ECK1737,JW1728;locus_tag=b1739	defined end		1819886	0.0462094
1820482	1821309	+	ID=gene1782;Dbxref=EcoGene:EG10663,GeneID:946946;Name=nadE;gbkey=Gene;gene=nadE;gene_biotype=protein_coding;gene_synonym=ECK1738,efg,JW1729,ntrL;locus_tag=b1740	TU	1821329
1830452	1831258	+	ID=gene1791;Dbxref=EcoGene:EG11073,GeneID:946254;Name=xthA;gbkey=Gene;gene=xthA;gene_biotype=protein_coding;gene_synonym=ECK1747,JW1738,xth;locus_tag=b1749	TU	1831262
1839514	1839921	+	ID=gene1801;Dbxref=EcoGene:EG14009,GeneID:946277;Name=nudG;gbkey=Gene;gene=nudG;gene_biotype=protein_coding;gene_synonym=ECK1757,JW1748,orf135,ynjG;locus_tag=b1759	defined end		1840039	0.476636
1840395	1841738	+	ID=gene1803;Dbxref=EcoGene:EG10372,GeneID:946802;Name=gdhA;gbkey=Gene;gene=gdhA;gene_biotype=protein_coding;gene_synonym=ECK1759,JW1750;locus_tag=b1761	defined end		1841838	0.21831
1843023	1844984	-	ID=gene1805;Dbxref=EcoGene:EG11014,GeneID:946141;Name=topB;gbkey=Gene;gene=topB;gene_biotype=protein_coding;gene_synonym=ECK1761,JW1752,mutR;locus_tag=b1763	defined end		1842946	0.1
1844989	1846032	-	ID=gene1806;Dbxref=EcoGene:EG10943,GeneID:946768;Name=selD;gbkey=Gene;gene=selD;gene_biotype=protein_coding;gene_synonym=ECK1762,fdhB,JW1753;locus_tag=b1764	TU	1843034
1846149	1846700	-	ID=gene1807;Dbxref=EcoGene:EG11134,GeneID:945964;Name=ydjA;gbkey=Gene;gene=ydjA;gene_biotype=protein_coding;gene_synonym=ECK1763,JW1754;locus_tag=b1765	TU	1846069
1846861	1848717	+	ID=gene1808;Dbxref=EcoGene:EG10968,GeneID:946281;Name=sppA;gbkey=Gene;gene=sppA;gene_biotype=protein_coding;gene_synonym=ECK1764,JW1755;locus_tag=b1766	defined end		1848757	0.0608809
1848884	1849900	+	ID=gene1809;Dbxref=EcoGene:EG10045,GeneID:946278;Name=ansA;gbkey=Gene;gene=ansA;gene_biotype=protein_coding;gene_synonym=ECK1765,JW1756;locus_tag=b1767	TU	1850535
1849911	1850552	+	ID=gene1810;Dbxref=EcoGene:EG11135,GeneID:946276;Name=pncA;gbkey=Gene;gene=pncA;gene_biotype=protein_coding;gene_synonym=ECK1766,JW1757,nam,ydjB;locus_tag=b1768	defined end		1850597	0.101124
1852120	1852878	-	ID=gene1812;Dbxref=EcoGene:EG13482,GeneID:946272;Name=ydjF;gbkey=Gene;gene=ydjF;gene_biotype=protein_coding;gene_synonym=ECK1768,JW1759;locus_tag=b1770	defined end		1852033	0.338843
1859726	1859998	-	ID=gene1819;Dbxref=EcoGene:EG13489,GeneID:947074;Name=yeaC;gbkey=Gene;gene=yeaC;gene_biotype=protein_coding;gene_synonym=ECK1775,JW1766;locus_tag=b1777	defined end		1859684	0.0719577
1860040	1860453	-	ID=gene1820;Dbxref=EcoGene:EG12394,GeneID:947188;Name=msrB;gbkey=Gene;gene=msrB;gene_biotype=protein_coding;gene_synonym=ECK1776,JW1767,yeaA;locus_tag=b1778	TU	1859745
1860795	1861790	+	ID=gene1821;Dbxref=EcoGene:EG10367,GeneID:947679;Name=gapA;gbkey=Gene;gene=gapA;gene_biotype=protein_coding;gene_synonym=ECK1777,JW1768;locus_tag=b1779	TU	1861809
1861874	1862758	+	ID=gene1822;Dbxref=EcoGene:EG12679,GeneID:946572;Name=yeaD;gbkey=Gene;gene=yeaD;gene_biotype=protein_coding;gene_synonym=ECK1778,JW1769,yzzQ;locus_tag=b1780	defined end		1862809	0.0833333
1863750	1864496	-	ID=gene1824;Dbxref=EcoGene:EG13492,GeneID:946301;Name=mipA;gbkey=Gene;gene=mipA;gene_biotype=protein_coding;gene_synonym=ECK1780,JW1771,yeaF;locus_tag=b1782	defined end		1863692	0.0385316
1870065	1871555	+	ID=gene1828;Dbxref=EcoGene:EG13496,GeneID:946290;Name=yeaJ;gbkey=Gene;gene=yeaJ;gene_biotype=protein_coding;gene_synonym=ECK1784,JW5291;locus_tag=b1786	TU	1871555
1871598	1872101	+	ID=gene1829;Dbxref=EcoGene:EG13497,GeneID:946303;Name=yeaK;gbkey=Gene;gene=yeaK;gene_biotype=protein_coding;gene_synonym=ECK1785,JW1776;locus_tag=b1787	defined end		1872136	0.450893
1875302	1875556	-	ID=gene1835;Dbxref=EcoGene:EG14304,GeneID:946310;Name=yoaF;gbkey=Gene;gene=yoaF;gene_biotype=protein_coding;gene_synonym=ECK1791,JW1782;locus_tag=b1793	defined end		1875164	0.22619
1875739	1876764	+	ID=gene1836;Dbxref=EcoGene:EG13502,GeneID:948969;Name=yeaP;gbkey=Gene;gene=yeaP;gene_biotype=protein_coding;gene_synonym=ECK1792,JW5292;locus_tag=b1794	TU	1876791
1877031	1877279	-	ID=gene1839;Dbxref=EcoGene:EG13503,GeneID:946311;Name=yeaQ;gbkey=Gene;gene=yeaQ;gene_biotype=protein_coding;gene_synonym=ECK1793,JW1784;locus_tag=b1795	defined end		1876990	0.056
1878145	1878783	-	ID=gene1842;Dbxref=EcoGene:EG13505,GeneID:946157;Name=leuE;gbkey=Gene;gene=leuE;gene_biotype=protein_coding;gene_synonym=ECK1796,JW1787,yeaS;locus_tag=b1798	defined end		1878114	0.0519481
1884888	1886015	-	ID=gene1848;Dbxref=EcoGene:EG10858,GeneID:946328;Name=rnd;gbkey=Gene;gene=rnd;gene_biotype=protein_coding;gene_synonym=ECK1802,JW1793;locus_tag=b1804	TU	1884875
1886085	1887770	-	ID=gene1849;Dbxref=EcoGene:EG11530,GeneID:946327;Name=fadD;gbkey=Gene;gene=fadD;gene_biotype=protein_coding;gene_synonym=ECK1803,JW1794,oldD;locus_tag=b1805	defined end		1886042	0.352097
1887975	1888556	-	ID=gene1850;Dbxref=EcoGene:EG13511,GeneID:946312;Name=yeaY;gbkey=Gene;gene=yeaY;gene_biotype=protein_coding;gene_synonym=ECK1804,JW1795;locus_tag=b1806	defined end		1887925	0.484927
1888596	1889291	-	ID=gene1851;Dbxref=EcoGene:EG13512,GeneID:946304;Name=tsaB;gbkey=Gene;gene=tsaB;gene_biotype=protein_coding;gene_synonym=ECK1805,JW1796,rpf,yeaZ;locus_tag=b1807	TU	1887981
1891391	1891735	+	ID=gene1853;Dbxref=EcoGene:EG13514,GeneID:946357;Name=yoaB;gbkey=Gene;gene=yoaB;gene_biotype=protein_coding;gene_synonym=ECK1807,JW5295;locus_tag=b1809	defined end		1891811	0.203956
1892157	1892456	+	ID=gene1854;Dbxref=EcoGene:EG13515,GeneID:946308;Name=yoaC;gbkey=Gene;gene=yoaC;gene_biotype=protein_coding;gene_synonym=ECK1808,JW5296;locus_tag=b1810	defined end		1892521	0.12125
1892576	1892755	-	ID=gene1855;Dbxref=EcoGene:EG14306,GeneID:946346;Name=yoaH;gbkey=Gene;gene=yoaH;gene_biotype=protein_coding;gene_synonym=ECK1809,JW1800;locus_tag=b1811	defined end		1892481	0.247748
1892829	1894190	+	ID=gene1856;Dbxref=EcoGene:EG10683,GeneID:946337;Name=pabB;gbkey=Gene;gene=pabB;gene_biotype=protein_coding;gene_synonym=ECK1810,JW1801;locus_tag=b1812	TU	1894765
1894956	1896320	+	ID=gene1858;Dbxref=EcoGene:EG10930,GeneID:946331;Name=sdaA;gbkey=Gene;gene=sdaA;gene_biotype=protein_coding;gene_synonym=ECK1812,JW1803;locus_tag=b1814	defined end		1896358	0.0556465
1898053	1899609	-	ID=gene1860;Dbxref=EcoGene:EG13517,GeneID:946335;Name=yoaE;gbkey=Gene;gene=yoaE;gene_biotype=protein_coding;gene_synonym=borG,ECK1814,JW1805;locus_tag=b1816	TU	1898030
1900072	1901043	+	ID=gene1861;Dbxref=EcoGene:EG10567,GeneID:946334;Name=manX;gbkey=Gene;gene=manX;gene_biotype=protein_coding;gene_synonym=ECK1815,gptB,JW1806,mpt,ptsL,ptsX;locus_tag=b1817	TU	1901053
1901106	1901906	+	ID=gene1862;Dbxref=EcoGene:EG10568,GeneID:946332;Name=manY;gbkey=Gene;gene=manY;gene_biotype=protein_coding;gene_synonym=ECK1816,JW1807,pel,ptsP,ptsX;locus_tag=b1818	TU	1902761
1901919	1902770	+	ID=gene1863;Dbxref=EcoGene:EG10569,GeneID:946342;Name=manZ;gbkey=Gene;gene=manZ;gene_biotype=protein_coding;gene_synonym=ECK1817,gptB,JW1808,mpt,ptsM,ptsX;locus_tag=b1819	TU	1902779
1902825	1903283	+	ID=gene1864;Dbxref=EcoGene:EG13948,GeneID:946343;Name=yobD;gbkey=Gene;gene=yobD;gene_biotype=protein_coding;gene_synonym=ECK1818,JW1809;locus_tag=b1820	defined end		1903349	0.374953
1903712	1904278	+	ID=gene1865;Dbxref=EcoGene:EG14012,GeneID:946341;Name=mntP;gbkey=Gene;gene=mntP;gene_biotype=protein_coding;gene_synonym=ECK1819,JW5830,yebN;locus_tag=b1821	diffuse end (no peak found)	1904453
1904275	1905084	-	ID=gene1866;Dbxref=EcoGene:EG12207,GeneID:946340;Name=rlmA;gbkey=Gene;gene=rlmA;gene_biotype=protein_coding;gene_synonym=ECK1820,JW1811,rrmA,yebH;locus_tag=b1822	defined end		1904239	0.156442
1905250	1905459	-	ID=gene1867;Dbxref=EcoGene:EG12204,GeneID:946339;Name=cspC;gbkey=Gene;gene=cspC;gene_biotype=protein_coding;gene_synonym=ECK1821,JW1812,msmB;locus_tag=b1823	defined end		1905177	0.0110345
1906285	1906572	-	ID=gene1869;Dbxref=EcoGene:EG14014,GeneID:946350;Name=yebO;gbkey=Gene;gene=yebO;gene_biotype=protein_coding;gene_synonym=ECK1823,JW1814;locus_tag=b1825	TU	1906285
1906949	1907188	+	ID=gene1871;Dbxref=EcoGene:EG14424,GeneID:1450271;Name=yobH;gbkey=Gene;gene=yobH;gene_biotype=protein_coding;gene_synonym=ECK1825,JW5298;locus_tag=b4536	defined end		1907327	0.0610169
1907332	1908123	-	ID=gene1872;Dbxref=EcoGene:EG14018,GeneID:946129;Name=kdgR;gbkey=Gene;gene=kdgR;gene_biotype=protein_coding;gene_synonym=ECK1826,JW1816,yebP;locus_tag=b1827	defined end		1907286	0.239216
1909719	1910600	-	ID=gene1874;Dbxref=EcoGene:EG10462,GeneID:946076;Name=htpX;gbkey=Gene;gene=htpX;gene_biotype=protein_coding;gene_synonym=ECK1828,JW1818;locus_tag=b1829	TU	1909705
1910792	1912840	-	ID=gene1875;Dbxref=EcoGene:EG10760,GeneID:946096;Name=prc;gbkey=Gene;gene=prc;gene_biotype=protein_coding;gene_synonym=ECK1829,JW1819,tsp;locus_tag=b1830	defined end		1910757	0.327045
1912860	1913558	-	ID=gene1876;Dbxref=EcoGene:EG12866,GeneID:948950;Name=proQ;gbkey=Gene;gene=proQ;gene_biotype=protein_coding;gene_synonym=ECK1830,JW5300,yebJ,yobE,yoeC;locus_tag=b1831	diffuse end (no peak found)	1912325
1913655	1914152	-	ID=gene1877;Dbxref=EcoGene:EG14020,GeneID:946086;Name=msrC;gbkey=Gene;gene=msrC;gene_biotype=protein_coding;gene_synonym=ECK1831,JW1821,yebR;locus_tag=b1832	TU	1913622
1914282	1915565	+	ID=gene1878;Dbxref=EcoGene:EG14021,GeneID:946353;Name=yebS;gbkey=Gene;gene=yebS;gene_biotype=protein_coding;gene_synonym=ECK1832,JW1822;locus_tag=b1833	TU	1917720
1918247	1919686	+	ID=gene1880;Dbxref=EcoGene:EG14023,GeneID:946348;Name=rsmF;gbkey=Gene;gene=rsmF;gene_biotype=protein_coding;gene_synonym=ECK1834,JW5301,yebU;locus_tag=b1835	TU	1920021
1921090	1921338	+	ID=gene1884;Dbxref=EcoGene:EG31146,GeneID:2847771;Name=ryeA;gbkey=Gene;gene=ryeA;gene_biotype=ncRNA;gene_synonym=ECK1838,IS091,JWR0237,psrA8,sraC,tpke79;locus_tag=b4432	defined end		1921361	0.0415301
1921389	1921730	-	ID=gene1886;Dbxref=EcoGene:EG14027,GeneID:947014;Name=yebY;gbkey=Gene;gene=yebY;gene_biotype=protein_coding;gene_synonym=ECK1840,JW1828;locus_tag=b1839	defined end		1921316	0.195445
1921743	1922615	-	ID=gene1887;Dbxref=EcoGene:EG14028,GeneID:947078;Name=yebZ;gbkey=Gene;gene=yebZ;gene_biotype=protein_coding;gene_synonym=ECK1841,JW1829;locus_tag=b1840	TU	1921408
1922619	1922993	-	ID=gene1888;Dbxref=EcoGene:EG14029,GeneID:948315;Name=yobA;gbkey=Gene;gene=yobA;gene_biotype=protein_coding;gene_synonym=ECK1842,JW1830;locus_tag=b1841	TU	1921884
1923132	1923362	+	ID=gene1889;Dbxref=EcoGene:EG11505,GeneID:947471;Name=holE;gbkey=Gene;gene=holE;gene_biotype=protein_coding;gene_synonym=ECK1843,JW1831;locus_tag=b1842	diffuse end (no peak found)	1923737
1924144	1924806	+	ID=gene1891;Dbxref=EcoGene:EG14031,GeneID:946361;Name=exoX;gbkey=Gene;gene=exoX;gene_biotype=protein_coding;gene_synonym=ECK1845,JW1833,yobC;locus_tag=b1844	diffuse end (no peak found)	1925101
1928058	1928414	-	ID=gene1894;Dbxref=EcoGene:EG11807,GeneID:946363;Name=yebF;gbkey=Gene;gene=yebF;gene_biotype=protein_coding;gene_synonym=ECK1848,JW1836;locus_tag=b1847	defined end		1927996	0.202572
1928481	1928771	-	ID=gene1895;Dbxref=EcoGene:EG11808,GeneID:946364;Name=yebG;gbkey=Gene;gene=yebG;gene_biotype=protein_coding;gene_synonym=ECK1849,JW1837;locus_tag=b1848	TU	1928066
1928905	1930083	+	ID=gene1896;Dbxref=EcoGene:EG11809,GeneID:946368;Name=purT;gbkey=Gene;gene=purT;gene_biotype=protein_coding;gene_synonym=ECK1850,JW1838;locus_tag=b1849	defined end		1930135	0.152381
1930139	1930780	-	ID=gene1897;Dbxref=EcoGene:EG10256,GeneID:946367;Name=eda;gbkey=Gene;gene=eda;gene_biotype=protein_coding;gene_synonym=ECK1851,hga,JW1839,kdgA,kga;locus_tag=b1850	defined end		1930104	0.0357414
1930817	1932628	-	ID=gene1898;Dbxref=EcoGene:EG10257,GeneID:946362;Name=edd;gbkey=Gene;gene=edd;gene_biotype=protein_coding;gene_synonym=ECK1852,JW1840;locus_tag=b1851	TU	1930817
1932863	1934338	-	ID=gene1899;Dbxref=EcoGene:EG11221,GeneID:946370;Name=zwf;gbkey=Gene;gene=zwf;gene_biotype=protein_coding;gene_synonym=ECK1853,JW1841;locus_tag=b1852	defined end		1932753	0.11744
1934676	1935545	+	ID=gene1900;Dbxref=EcoGene:EG12860,GeneID:946373;Name=yebK;gbkey=Gene;gene=yebK;gene_biotype=protein_coding;gene_synonym=ECK1854,hexR,JW1842;locus_tag=b1853	TU	1935551
1935673	1937115	+	ID=gene1901;Dbxref=EcoGene:EG10803,GeneID:946527;Name=pykA;gbkey=Gene;gene=pykA;gene_biotype=protein_coding;gene_synonym=ECK1855,JW1843;locus_tag=b1854	defined end		1937247	0.0209895
1937246	1938217	-	ID=gene1902;Dbxref=EcoGene:EG10614,GeneID:945143;Name=waaN;gbkey=Gene;gene=waaN;gene_biotype=protein_coding;gene_synonym=ECK1856,JW1844,lpxM,mlt,msbB;locus_tag=b1855	defined end		1937118	0.165242
1938337	1939659	-	ID=gene1903;Dbxref=EcoGene:EG10013,GeneID:946376;Name=yebA;gbkey=Gene;gene=yebA;gene_biotype=protein_coding;gene_synonym=ECK1857,JW5304;locus_tag=b1856	TU	1938267
1939675	1940607	-	ID=gene1904;Dbxref=EcoGene:EG12678,GeneID:946375;Name=znuA;gbkey=Gene;gene=znuA;gene_biotype=protein_coding;gene_synonym=ECK1858,JW5831,yebL,yzzP;locus_tag=b1857	defined end		1939542	0.449704
1940686	1941441	+	ID=gene1905;Dbxref=EcoGene:EG13132,GeneID:946374;Name=znuC;gbkey=Gene;gene=znuC;gene_biotype=protein_coding;gene_synonym=ECK1859,JW1847,yebM;locus_tag=b1858	TU	1942216
1941438	1942223	+	ID=gene1906;Dbxref=EcoGene:EG12368,GeneID:946372;Name=znuB;gbkey=Gene;gene=znuB;gene_biotype=protein_coding;gene_synonym=ECK1860,JW1848,yebI;locus_tag=b1859	diffuse end (no peak found)	1942578
1942370	1943380	-	ID=gene1907;Dbxref=EcoGene:EG10924,GeneID:946371;Name=ruvB;gbkey=Gene;gene=ruvB;gene_biotype=protein_coding;gene_synonym=ECK1861,JW1849;locus_tag=b1860	diffuse end (diffuse peak)	1942195	1942239	0.357692
1943389	1944000	-	ID=gene1908;Dbxref=EcoGene:EG10923,GeneID:946369;Name=ruvA;gbkey=Gene;gene=ruvA;gene_biotype=protein_coding;gene_synonym=ECK1862,JW1850;locus_tag=b1861	TU	1942374
1944879	1945400	-	ID=gene1911;Dbxref=EcoGene:EG10925,GeneID:946378;Name=ruvC;gbkey=Gene;gene=ruvC;gene_biotype=protein_coding;gene_synonym=ECK1864,JW1852;locus_tag=b1863	defined end		1944842	0.0473598
1945435	1946175	-	ID=gene1912;Dbxref=EcoGene:EG11137,GeneID:946379;Name=yebC;gbkey=Gene;gene=yebC;gene_biotype=protein_coding;gene_synonym=ECK1865,JW1853;locus_tag=b1864	TU	1944880
1946204	1946656	-	ID=gene1913;Dbxref=EcoGene:EG11138,GeneID:946383;Name=nudB;gbkey=Gene;gene=nudB;gene_biotype=protein_coding;gene_synonym=ECK1866,JW1854,ntpA,orf17,yebD;locus_tag=b1865	TU	1945449
1946774	1948546	-	ID=gene1914;Dbxref=EcoGene:EG10097,GeneID:946385;Name=aspS;gbkey=Gene;gene=aspS;gene_biotype=protein_coding;gene_synonym=ECK1867,JW1855,tls;locus_tag=b1866	TU	1946239
1948856	1949422	+	ID=gene1915;Dbxref=EcoGene:EG12378,GeneID:946384;Name=yecD;gbkey=Gene;gene=yecD;gene_biotype=protein_coding;gene_synonym=ECK1868,JW5307;locus_tag=b1867	TU	1950217
1950290	1950685	+	ID=gene1917;Dbxref=EcoGene:EG14032,GeneID:946381;Name=yecN;gbkey=Gene;gene=yecN;gene_biotype=protein_coding;gene_synonym=ECK1870,JW5308;locus_tag=b1869	TU	1950685
1950726	1951469	+	ID=gene1918;Dbxref=EcoGene:EG14033,GeneID:946380;Name=cmoA;gbkey=Gene;gene=cmoA;gene_biotype=protein_coding;gene_synonym=ECK1871,JW1859,yecO;locus_tag=b1870	TU	1952424
1951466	1952437	+	ID=gene1919;Dbxref=EcoGene:EG14034,GeneID:946387;Name=cmoB;gbkey=Gene;gene=cmoB;gene_biotype=protein_coding;gene_synonym=ECK1872,JW1860,yecP;locus_tag=b1871	defined end		1952596	0.2741
1956544	1957290	-	ID=gene1922;Dbxref=EcoGene:EG12956,GeneID:2847756;Name=cutC;gbkey=Gene;gene=cutC;gene_biotype=protein_coding;gene_synonym=dinY?,ECK1875,JW1863;locus_tag=b1874	TU	1956544
1957304	1957870	-	ID=gene1923;Dbxref=EcoGene:EG13405,GeneID:946415;Name=yecM;gbkey=Gene;gene=yecM;gene_biotype=protein_coding;gene_synonym=ECK1876,JW5309,yecL;locus_tag=b1875	TU	1956789
1958086	1959819	+	ID=gene1924;Dbxref=EcoGene:EG10071,GeneID:946452;Name=argS;gbkey=Gene;gene=argS;gene_biotype=protein_coding;gene_synonym=ECK1877,JW1865,lov;locus_tag=b1876	TU	1959829
1975290	1975868	-	ID=gene1939;Dbxref=EcoGene:EG10319,GeneID:947280;Name=flhC;gbkey=Gene;gene=flhC;gene_biotype=protein_coding;gene_synonym=ECK1892,flaI,JW1880;locus_tag=b1891	defined end		1975235	0.122807
1975871	1976221	-	ID=gene1940;Dbxref=EcoGene:EG10320,GeneID:945442;Name=flhD;gbkey=Gene;gene=flhD;gene_biotype=protein_coding;gene_synonym=ECK1893,flbB,JW1881;locus_tag=b1892	TU	1975296
1984949	1985452	+	ID=gene1949;Dbxref=EcoGene:EG13175,GeneID:946407;Name=ftnB;gbkey=Gene;gene=ftnB;gene_biotype=protein_coding;gene_synonym=ECK1900,JW1890,yecI;locus_tag=b1902	defined end		1985533	0.0967742
1985531	1985782	-	ID=gene1950;Dbxref=EcoGene:EG13242,GeneID:946388;Name=yecJ;gbkey=Gene;gene=yecJ;gene_biotype=protein_coding;gene_synonym=ECK1901,JW1891;locus_tag=b4537	diffuse end (diffuse peak)	1985356	1985453	0.100702
1986740	1987237	+	ID=gene1953;Dbxref=EcoGene:EG10921,GeneID:946410;Name=ftnA;gbkey=Gene;gene=ftnA;gene_biotype=protein_coding;gene_synonym=ECK1904,ftn,gen-165,JW1893,rsgA;locus_tag=b1905	defined end		1987271	0.138229
1987705	1988916	+	ID=gene1955;Dbxref=EcoGene:EG11041,GeneID:946412;Name=tyrP;gbkey=Gene;gene=tyrP;gene_biotype=protein_coding;gene_synonym=ECK1906,JW1895;locus_tag=b1907	defined end		1988974	0.307317
1988978	1989643	-	ID=gene1956;Dbxref=EcoGene:EG11139,GeneID:945061;Name=yecA;gbkey=Gene;gene=yecA;gene_biotype=protein_coding;gene_synonym=ECK1907,JW1896;locus_tag=b1908	defined end		1988935	0.238938
1990293	1990841	-	ID=gene1960;Dbxref=EcoGene:EG10706,GeneID:945791;Name=pgsA;gbkey=Gene;gene=pgsA;gene_biotype=protein_coding;gene_synonym=ECK1911,JW1897;locus_tag=b1912	TU	1990222
1990898	1992730	-	ID=gene1961;Dbxref=EcoGene:EG11063,GeneID:947203;Name=uvrC;gbkey=Gene;gene=uvrC;gene_biotype=protein_coding;gene_synonym=ECK1912,JW1898;locus_tag=b1913	TU	1990890
1992727	1993383	-	ID=gene1962;Dbxref=EcoGene:EG11140,GeneID:946424;Name=uvrY;gbkey=Gene;gene=uvrY;gene_biotype=protein_coding;gene_synonym=ECK1913,gacA,JW1899,sirA,yecB;locus_tag=b1914	TU	1992352
1993842	1994066	+	ID=gene1963;Dbxref=EcoGene:EG12861,GeneID:946420;Name=yecF;gbkey=Gene;gene=yecF;gene_biotype=protein_coding;gene_synonym=ECK1914,JW1900;locus_tag=b1915	defined end		1994106	0.0491803
1994134	1994856	-	ID=gene1964;Dbxref=EcoGene:EG10935,GeneID:946421;Name=sdiA;gbkey=Gene;gene=sdiA;gene_biotype=protein_coding;gene_synonym=ECK1915,JW1901,uvrX;locus_tag=b1916	diffuse end (no peak found)	1993919
1995086	1995838	-	ID=gene1965;Dbxref=EcoGene:EG12347,GeneID:946422;Name=yecC;gbkey=Gene;gene=yecC;gene_biotype=protein_coding;gene_synonym=ECK1916,JW1902;locus_tag=b1917	TU	1995086
1995835	1996503	-	ID=gene1966;Dbxref=EcoGene:EG14037,GeneID:949105;Name=yecS;gbkey=Gene;gene=yecS;gene_biotype=protein_coding;gene_synonym=ECK1917,JW1903;locus_tag=b1918	TU	1995100
1996518	1997504	-	ID=gene1967;Dbxref=EcoGene:EG14038,GeneID:946831;Name=dcyD;gbkey=Gene;gene=dcyD;gene_biotype=protein_coding;gene_synonym=ECK1918,JW5313,yedO;locus_tag=b1919	TU	1995843
1997609	1998409	-	ID=gene1968;Dbxref=EcoGene:EG12680,GeneID:948833;Name=fliY;gbkey=Gene;gene=fliY;gene_biotype=protein_coding;gene_synonym=ECK1919,JW1905,yzzR;locus_tag=b1920	defined end		1997564	0.0815744
2005701	2006114	-	ID=gene1976;Dbxref=EcoGene:EG11659,GeneID:949082;Name=yedD;gbkey=Gene;gene=yedD;gene_biotype=protein_coding;gene_synonym=ECK1927,JW1913;locus_tag=b1928	defined end		2005669	0.077597
2006301	2007506	+	ID=gene1977;Dbxref=EcoGene:EG11660,GeneID:945192;Name=yedE;gbkey=Gene;gene=yedE;gene_biotype=protein_coding;gene_synonym=ECK1928,JW1914;locus_tag=b1929	TU	2007721
2007503	2007736	+	ID=gene1978;Dbxref=EcoGene:EG11661,GeneID:946909;Name=yedF;gbkey=Gene;gene=yedF;gene_biotype=protein_coding;gene_synonym=ECK1929,JW1915;locus_tag=b1930	defined end		2007770	0.0481172
2022659	2022847	-	ID=gene1998;Dbxref=EcoGene:EG12636,GeneID:946468;Name=dsrB;gbkey=Gene;gene=dsrB;gene_biotype=protein_coding;gene_synonym=ECK1950,JW1936;locus_tag=b1952	defined end		2022618	0.231231
2026212	2026394	-	ID=gene2003;Dbxref=EcoGene:EG14307,GeneID:946466;Name=yodC;gbkey=Gene;gene=yodC;gene_biotype=protein_coding;gene_synonym=ECK1955,JW1940;locus_tag=b1957	TU	2026121
2026473	2027390	-	ID=gene2004;Dbxref=EcoGene:EG12709,GeneID:946465;Name=yedI;gbkey=Gene;gene=yedI;gene_biotype=protein_coding;gene_synonym=ECK1956,JW1941;locus_tag=b1958	TU	2026218
2028923	2030341	-	ID=gene2007;Dbxref=EcoGene:EG10211,GeneID:946479;Name=dcm;gbkey=Gene;gene=dcm;gene_biotype=protein_coding;gene_synonym=ECK1959,JW1944,mec;locus_tag=b1961	TU	2028488
2030408	2031103	-	ID=gene2008;Dbxref=EcoGene:EG12710,GeneID:946478;Name=yedJ;gbkey=Gene;gene=yedJ;gene_biotype=protein_coding;gene_synonym=ECK1960,JW1945;locus_tag=b1962	TU	2030379
2031143	2031508	-	ID=gene2009;Dbxref=EcoGene:EG14041,GeneID:946477;Name=yedR;gbkey=Gene;gene=yedR;gene_biotype=protein_coding;gene_synonym=ECK1961,JW1946;locus_tag=b1963	TU	2031138
2032075	2033267	+	ID=gene2011;Dbxref=EcoGene:EG14042,GeneID:2847763;Name=yedS;gbkey=Gene;gene=yedS;gene_biotype=pseudogene;gene_synonym=ECK1962,JW1948,JW1949,JW5319,yedT;locus_tag=b4496;pseudo=true	diffuse end (no peak found)	2033442
2036176	2036847	-	ID=gene2014;Dbxref=EcoGene:EG14045,GeneID:946486;Name=yedW;gbkey=Gene;gene=yedW;gene_biotype=protein_coding;gene_synonym=ECK1965,JW5322;locus_tag=b1969	TU	2036028
2051667	2052983	+	ID=gene2025;Dbxref=EcoGene:EG20205,GeneID:946495;Name=shiA;gbkey=Gene;gene=shiA;gene_biotype=protein_coding;gene_synonym=ECK1976,JW1962,yeeM;locus_tag=b1981	TU	2053040
2053085	2054539	+	ID=gene2026;Dbxref=EcoGene:EG10039,GeneID:946508;Name=amn;gbkey=Gene;gene=amn;gene_biotype=protein_coding;gene_synonym=ECK1977,JW1963;locus_tag=b1982	defined end		2054632	0.467242
2054882	2055598	+	ID=gene2027;Dbxref=EcoGene:EG13382,GeneID:946493;Name=yeeN;gbkey=Gene;gene=yeeN;gene_biotype=protein_coding;gene_synonym=ECK1978,JW1964;locus_tag=b1983	defined end		2055641	0.0143639
2061412	2062491	-	ID=gene2035;Dbxref=EcoGene:EG12151,GeneID:946517;Name=cobT;gbkey=Gene;gene=cobT;gene_biotype=protein_coding;gene_synonym=ECK1986,JW1969;locus_tag=b1991	TU	2060417
2062503	2063246	-	ID=gene2036;Dbxref=EcoGene:EG12150,GeneID:946520;Name=cobS;gbkey=Gene;gene=cobS;gene_biotype=protein_coding;gene_synonym=ECK1987,JW1970;locus_tag=b1992	TU	2061428
2063243	2063788	-	ID=gene2037;Dbxref=EcoGene:EG13238,GeneID:946519;Name=cobU;gbkey=Gene;gene=cobU;gene_biotype=protein_coding;gene_synonym=ECK1988,JW1971;locus_tag=b1993	TU	2062508
2066285	2066443	-	ID=gene2041;Dbxref=EcoGene:EG14441,GeneID:5625567;Name=yoeH;gbkey=Gene;gene=yoeH;gene_biotype=pseudogene;gene_synonym=ECK4452;locus_tag=b4641;pseudo=true	TU	2065950
2077056	2077385	-	ID=gene2056;Dbxref=EcoGene:EG13391,GeneID:946541;Name=yeeX;gbkey=Gene;gene=yeeX;gene_biotype=protein_coding;gene_synonym=ECK2001,JW1989;locus_tag=b2007	TU	2077056
2077557	2078615	-	ID=gene2057;Dbxref=EcoGene:EG11891,GeneID:946545;Name=yeeA;gbkey=Gene;gene=yeeA;gene_biotype=protein_coding;gene_synonym=ECK2002,JW1990;locus_tag=b2008	TU	2077507
2080780	2082207	+	ID=gene2060;Dbxref=EcoGene:EG10926,GeneID:946529;Name=sbcB;gbkey=Gene;gene=sbcB;gene_biotype=protein_coding;gene_synonym=cpeA,ECK2005,JW1993,xonA;locus_tag=b2011	diffuse end (no peak found)	2082602
2082250	2082477	-	ID=gene2061;Dbxref=EcoGene:EG11894,GeneID:946539;Name=yeeD;gbkey=Gene;gene=yeeD;gene_biotype=protein_coding;gene_synonym=ECK2006,JW1994;locus_tag=b2012	TU	2082250
2082491	2083549	-	ID=gene2062;Dbxref=EcoGene:EG11895,GeneID:946526;Name=yeeE;gbkey=Gene;gene=yeeE;gene_biotype=protein_coding;gene_synonym=ECK2007,JW1995;locus_tag=b2013	TU	2082256
2083728	2085086	-	ID=gene2063;Dbxref=EcoGene:EG11896,GeneID:946533;Name=plaP;gbkey=Gene;gene=plaP;gene_biotype=protein_coding;gene_synonym=ECK2008,JW5330,yeeF;locus_tag=b2014	TU	2083711
2086328	2087152	-	ID=gene2066;Dbxref=EcoGene:EG13393,GeneID:946538;Name=yeeZ;gbkey=Gene;gene=yeeZ;gene_biotype=protein_coding;gene_synonym=ECK2010,JW1998;locus_tag=b2016	defined end		2086180	0.242424
2087235	2087489	-	ID=gene2067;Dbxref=EcoGene:EG14356,GeneID:1450274;Name=yoeB;gbkey=Gene;gene=yoeB;gene_biotype=protein_coding;gene_synonym=ECK2011,JW5331;locus_tag=b4539	TU	2087191
2087486	2087737	-	ID=gene2068;Dbxref=EcoGene:EG12844,GeneID:946542;Name=yefM;gbkey=Gene;gene=yefM;gene_biotype=protein_coding;gene_synonym=ECK2012,JW5835;locus_tag=b2017	TU	2087251
2088216	2089115	+	ID=gene2070;Dbxref=EcoGene:EG10449,GeneID:946549;Name=hisG;gbkey=Gene;gene=hisG;gene_biotype=protein_coding;gene_synonym=ECK2014,JW2001;locus_tag=b2019	TU	2090410
2089121	2090425	+	ID=gene2071;Dbxref=EcoGene:EG10447,GeneID:946531;Name=hisD;gbkey=Gene;gene=hisD;gene_biotype=protein_coding;gene_synonym=ECK2015,JW2002;locus_tag=b2020	TU	2091400
2090422	2091492	+	ID=gene2072;Dbxref=EcoGene:EG10446,GeneID:946551;Name=hisC;gbkey=Gene;gene=hisC;gene_biotype=protein_coding;gene_synonym=ECK2016,JW2003;locus_tag=b2021	TU	2092547
2091492	2092559	+	ID=gene2073;Dbxref=EcoGene:EG10445,GeneID:946552;Name=hisB;gbkey=Gene;gene=hisB;gene_biotype=protein_coding;gene_synonym=ECK2017,JW2004;locus_tag=b2022	TU	2093134
2092559	2093149	+	ID=gene2074;Dbxref=EcoGene:EG10450,GeneID:946544;Name=hisH;gbkey=Gene;gene=hisH;gene_biotype=protein_coding;gene_synonym=ECK2018,JW2005;locus_tag=b2023	TU	2093884
2093149	2093886	+	ID=gene2075;Dbxref=EcoGene:EG10444,GeneID:946521;Name=hisA;gbkey=Gene;gene=hisA;gene_biotype=protein_coding;gene_synonym=ECK2019,JW2006;locus_tag=b2024	TU	2094641
2093868	2094644	+	ID=gene2076;Dbxref=EcoGene:EG10448,GeneID:946516;Name=hisF;gbkey=Gene;gene=hisF;gene_biotype=protein_coding;gene_synonym=ECK2020,JW2007;locus_tag=b2025	TU	2095239
2094638	2095249	+	ID=gene2077;Dbxref=EcoGene:EG10451,GeneID:946515;Name=hisI;gbkey=Gene;gene=hisI;gene_biotype=protein_coding;gene_synonym=ECK2021,hisE,hisIE,JW2008;locus_tag=b2026	defined end		2095327	0.044964
2095345	2096325	-	ID=gene2078;Dbxref=EcoGene:EG13406,GeneID:946553;Name=wzzB;gbkey=Gene;gene=wzzB;gene_biotype=protein_coding;gene_synonym=cld,ECK2022,JW5836,rol,wzz;locus_tag=b2027	TU	2095342
2097886	2099292	-	ID=gene2080;Dbxref=EcoGene:EG10411,GeneID:946554;Name=gnd;gbkey=Gene;gene=gnd;gene_biotype=protein_coding;gene_synonym=ECK2024,JW2011;locus_tag=b2029	defined end		2097830	0.0267261
2100968	2101413	-	ID=gene2081;Dbxref=EcoGene:EG11986,GeneID:4056030;Name=wbbL;gbkey=Gene;gene=wbbL;gene_biotype=pseudogene;gene_synonym=ECK2025,JW2012,JW2016,yefJ;locus_tag=b4571;part=1/2;pseudo=true	diffuse end (no peak found)	2100793
2099420	2099768	-	ID=gene2081;Dbxref=EcoGene:EG11986,GeneID:4056030;Name=wbbL;gbkey=Gene;gene=wbbL;gene_biotype=pseudogene;gene_synonym=ECK2025,JW2012,JW2016,yefJ;locus_tag=b4571;part=2/2;pseudo=true	unclear	2099363
2101415	2102533	-	ID=gene2083;Dbxref=EcoGene:EG11985,GeneID:946555;Name=wbbK;gbkey=Gene;gene=wbbK;gene_biotype=protein_coding;gene_synonym=ECK2026,JW2017,yefI;locus_tag=b2032	diffuse end (no peak found)	2100900
2102518	2103108	-	ID=gene2084;Dbxref=EcoGene:EG11984,GeneID:946556;Name=wbbJ;gbkey=Gene;gene=wbbJ;gene_biotype=protein_coding;gene_synonym=ECK2027,JW2018,yefH;locus_tag=b2033	TU	2101423
2103089	2104081	-	ID=gene2085;Dbxref=EcoGene:EG11983,GeneID:947041;Name=wbbI;gbkey=Gene;gene=wbbI;gene_biotype=protein_coding;gene_synonym=ECK2028,JW2019,yefG;locus_tag=b2034	TU	2102534
2104084	2105250	-	ID=gene2086;Dbxref=EcoGene:EG11982,GeneID:945179;Name=wbbH;gbkey=Gene;gene=wbbH;gene_biotype=protein_coding;gene_synonym=ECK2029,JW2020,rfc,yefF;locus_tag=b2035	TU	2103109
2105250	2106353	-	ID=gene2087;Dbxref=EcoGene:EG11981,GeneID:945235;Name=glf;gbkey=Gene;gene=glf;gene_biotype=protein_coding;gene_synonym=ECK2030,JW2021,yefE;locus_tag=b2036	TU	2104095
2106361	2107608	-	ID=gene2088;Dbxref=EcoGene:EG11980,GeneID:946557;Name=wzxB;gbkey=Gene;gene=wzxB;gene_biotype=protein_coding;gene_synonym=ECK2031,JW2022,rfbX,wzx;locus_tag=b2037	TU	2105266
2107605	2108162	-	ID=gene2089;Dbxref=EcoGene:EG11979,GeneID:947482;Name=rfbC;gbkey=Gene;gene=rfbC;gene_biotype=protein_coding;gene_synonym=ECK2032,JW2023,rfbD,rmlC;locus_tag=b2038	TU	2106370
2108162	2109043	-	ID=gene2090;Dbxref=EcoGene:EG11978,GeneID:945154;Name=rfbA;gbkey=Gene;gene=rfbA;gene_biotype=protein_coding;gene_synonym=ECK2033,JW2024,rmlA,som;locus_tag=b2039	TU	2107607
2109101	2110000	-	ID=gene2091;Dbxref=EcoGene:EG12411,GeneID:947117;Name=rfbD;gbkey=Gene;gene=rfbD;gene_biotype=protein_coding;gene_synonym=ECK2034,JW2025,rmlD;locus_tag=b2040	TU	2109101
2110000	2111085	-	ID=gene2092;Dbxref=EcoGene:EG12412,GeneID:945276;Name=rfbB;gbkey=Gene;gene=rfbB;gene_biotype=protein_coding;gene_synonym=ECK2035,JW2026,rmlB,som;locus_tag=b2041	TU	2109105
2111458	2112351	-	ID=gene2093;Dbxref=EcoGene:EG13578,GeneID:946560;Name=wcaN;gbkey=Gene;gene=wcaN;gene_biotype=protein_coding;gene_synonym=ECK2036,galF,JW2027;locus_tag=b2042	defined end		2111359	0.264567
2135926	2137509	+	ID=gene2114;Dbxref=EcoGene:EG14051,GeneID:946566;Name=yegH;gbkey=Gene;gene=yegH;gene_biotype=protein_coding;gene_synonym=ECK2057,JW5336;locus_tag=b2063	diffuse end (diffuse peak)	2137764	2137763	0.221833
2137783	2139636	-	ID=gene2115;Dbxref=EcoGene:EG11361,GeneID:946582;Name=asmA;gbkey=Gene;gene=asmA;gene_biotype=protein_coding;gene_synonym=ECK2058,JW2049,yegA;locus_tag=b2064	defined end		2137590	0.303797
2139658	2140239	-	ID=gene2116;Dbxref=EcoGene:EG11418,GeneID:946593;Name=dcd;gbkey=Gene;gene=dcd;gene_biotype=protein_coding;gene_synonym=dus,ECK2059,JW2050,paxA;locus_tag=b2065	diffuse end (no peak found)	2139023
2140331	2140972	-	ID=gene2117;Dbxref=EcoGene:EG11701,GeneID:946597;Name=udk;gbkey=Gene;gene=udk;gene_biotype=protein_coding;gene_synonym=ECK2060,JW2051;locus_tag=b2066	TU	2140318
2145698	2147050	+	ID=gene2120;Dbxref=EcoGene:EG12200,GeneID:947234;Name=yegD;gbkey=Gene;gene=yegD;gene_biotype=protein_coding;gene_synonym=ECK2063,JW2054;locus_tag=b2069	diffuse end (no peak found)	2147425
2162300	2163022	+	ID=gene2134;Dbxref=EcoGene:EG11618,GeneID:946605;Name=baeR;gbkey=Gene;gene=baeR;gene_biotype=protein_coding;gene_synonym=ECK2075,JW2064;locus_tag=b2079	defined end		2163079	0.34127
2163692	2165053	+	ID=gene2136;Dbxref=EcoGene:EG14060,GeneID:946609;Name=yegQ;gbkey=Gene;gene=yegQ;gene_biotype=protein_coding;gene_synonym=ECK2077,JW2066;locus_tag=b2081	TU	2165123
2165326	2165544	-	ID=gene2138;Dbxref=EcoGene:EG12425,GeneID:945404;Name=ogrK;gbkey=Gene;gene=ogrK;gene_biotype=protein_coding;gene_synonym=ECK2079,JW2067;locus_tag=b2082	TU	2165318
2169453	2169751	-	ID=gene2142;Dbxref=EcoGene:EG12162,GeneID:2847672;Name=gatR;gbkey=Gene;gene=gatR;gene_biotype=pseudogene;gene_synonym=ECK2083,JW2074,JW5340;locus_tag=b4498;part=1/2;pseudo=true	diffuse end (no peak found)	2169278
2168260	2168559	+	ID=gene2143;Dbxref=EcoGene:EG40005,GeneID:946616;Name=insE1;gbkey=Gene;gene=insE1;gene_biotype=protein_coding;gene_synonym=ECK0298;locus_tag=b2088	TU	2169354
2169857	2170897	-	ID=gene2145;Dbxref=EcoGene:EG12417,GeneID:946598;Name=gatD;gbkey=Gene;gene=gatD;gene_biotype=protein_coding;gene_synonym=ECK2084,JW2075;locus_tag=b2091	TU	2169788
2170945	2172300	-	ID=gene2146;Dbxref=EcoGene:EG12416,GeneID:946603;Name=gatC;gbkey=Gene;gene=gatC;gene_biotype=protein_coding;gene_synonym=ECK2085,JW2076;locus_tag=b2092	TU	2170945
2172304	2172588	-	ID=gene2147;Dbxref=EcoGene:EG12415,GeneID:946610;Name=gatB;gbkey=Gene;gene=gatB;gene_biotype=protein_coding;gene_synonym=ECK2086,JW2077;locus_tag=b2093	TU	2172089
2172619	2173071	-	ID=gene2148;Dbxref=EcoGene:EG12414,GeneID:946633;Name=gatA;gbkey=Gene;gene=gatA;gene_biotype=protein_coding;gene_synonym=ECK2087,JW2078,JW2081;locus_tag=b2094	TU	2172324
2173081	2174343	-	ID=gene2149;Dbxref=EcoGene:EG12418,GeneID:946641;Name=gatZ;gbkey=Gene;gene=gatZ;gene_biotype=protein_coding;gene_synonym=ECK2088,JW2082;locus_tag=b2095	TU	2172626
2174372	2175226	-	ID=gene2150;Dbxref=EcoGene:EG12419,GeneID:946636;Name=gatY;gbkey=Gene;gene=gatY;gene_biotype=protein_coding;gene_synonym=ECK2089,JW5343,yegF;locus_tag=b2096	TU	2173097
2180057	2180803	-	ID=gene2155;Dbxref=EcoGene:EG14066,GeneID:946639;Name=yegW;gbkey=Gene;gene=yegW;gene_biotype=protein_coding;gene_synonym=ECK2094,JW2088;locus_tag=b2101	diffuse end (no peak found)	2179822
2184982	2185320	+	ID=gene2161;Dbxref=EcoGene:EG14072,GeneID:949080;Name=rcnB;gbkey=Gene;gene=rcnB;gene_biotype=protein_coding;gene_synonym=ECK2100,JW5346,yohN;locus_tag=b2107	defined end		2185349	0.137592
2191081	2192190	-	ID=gene2167;Dbxref=EcoGene:EG10611,GeneID:946627;Name=mrp;gbkey=Gene;gene=mrp;gene_biotype=protein_coding;gene_synonym=apbC,ECK2106,JW2100;locus_tag=b2113	defined end		2191014	0.0688935
[truncated: 1,180 more rows]

## Sheet: Bsu
start	end	strand	notes	gene_term	post_stop_posn	gene_peak_posn	gene_peak_RT
[truncated: 2,674 more rows]

[truncated: 2 more sheets: Syn_∆mfd_rep1, Syn_∆mfd_rep2]
