# Supplementary material for: Canonical transcription termination mechanisms explain a minority of operons in cyanobacteria
Source: mSystems. 2026 May 18;11(6):e01581-25. doi: 10.1128/msystems.01581-25 (PMC13289151; doi:10.1128/msystems.01581-25)
Supplement: Table S2 — Features associated with defined ends. [file msystems.01581-25-s0004.xlsx]

## Sheet: Column_meanings
Supplementary Table 2: Features associated with defined 3' ends
Features associated with defined TU 3' ends from wild-type S. elongatus dataset. Each row corresponds to a single defined end. Defined ends are separated into those with and without a U-tract (Supplementary Methods).
chrom	Chromosome
gene_left	Gene left boundary (start position for + strand, stop position for - strand) from annotation file
gene_right	Gene right boundary (stop position for + strand, start position for - strand) from annotation file
peak_position	3′ peak position
strand	Gene strand
gene_name	Gene name
110_nt_seq_context	110-nucleotide sequence context around 3′ peak (70 nucleotides upstream of and including peak, 40 nucleotides downstream)
55_nt_upstream_peak	55-nucleotide sequence upstream of and including 3′ peak position
U_tract	U-tract sequence (8 nucleotides upstream of and including 3′ peak position)
consecutive_U	Maximum number of consecutive uridines in U-tract
total_U	Total number of uridines in U-tract
percent_U	Percent uridine in U-tract
gene_peak_RT	Readthrough calculated for the 3′ peak at peak_position

## Sheet: U-tract
chrom	gene_left	gene_right	peak_position	strand	gene_name	110_nt_seq_context	55_nt_upstream_peak	U_tract	consecutive_U	total_U	percent_U	gene_peak_RT
CP000100.1	10153	10263	10223	+	Synpcc7942_0009	TCACCGCGCCTAAATCTACATCAGGCAAGAAATTCCTAGGAGGCAAGGAGTGATCGCCCTTGCCTTTTACGTTTTAAAGATGATTAGGCGAGTCGGCTCTAAAGCGATGG	CTACATCAGGCAAGAAATTCCTAGGAGGCAAGGAGTGATCGCCCTTGCCTTTTAC	CCTTTTAC	4	4	50	0.155224
CP000100.1	39152	39262	39222	+	Synpcc7942_0040	TGTAAGTTTGAGGATTCACTTTGGAACTTAAGTCAATCCGAATTGAATTCGGGTTGGCTCTGATTATCGTGATCAATTGAGACCTAGCCGCGATCGCAAATCCATAGAAC	TCACTTTGGAACTTAAGTCAATCCGAATTGAATTCGGGTTGGCTCTGATTATCGT	ATTATCGT	2	4	50	0.165886
CP000100.1	52688	52798	52758	+	Synpcc7942_0050	TAGAATCATAGAGTTCAGACTGCATAAATCGCTCTCTCATACCCTGTCTTAACAGGGCAAGCTGTTCGATGGATTGAGTAAATTTGATACCCTTATCAATGTATTCTTCA	CAGACTGCATAAATCGCTCTCTCATACCCTGTCTTAACAGGGCAAGCTGTTCGAT	TGTTCGAT	2	4	50	0.316623
CP000100.1	87273	87383	87343	+	Synpcc7942_0088	GGGCTAACGACATTTTTTAGCTTCAGAACTGACCAGTATTTTTCTGAGTCAATATCTGAGTATTTGCAATAACTATTAACTGTTCTGTCACCTGCAGATACCAAGAGACT	TTTAGCTTCAGAACTGACCAGTATTTTTCTGAGTCAATATCTGAGTATTTGCAAT	TTTGCAAT	3	4	50	0.4519
CP000100.1	142095	142205	142165	+	Synpcc7942_0139	CTAAGCTCTAGAGCTGCTTTTTAGGCAGTCTTCAGGAGACCCACCGAACCAGTTTTGGTGGGTCTTTTGCTTGGGGATGTCATGCAATGATGCGCCCGAACACGATCCTG	GCTTTTTAGGCAGTCTTCAGGAGACCCACCGAACCAGTTTTGGTGGGTCTTTTGC	TCTTTTGC	4	5	62.5	0.0105897
CP000100.1	170353	170463	170423	+	Synpcc7942_0169	CGACGGGCTAAGGACTCAGTCTGTGAGCCGAATTCAGTGTTGGGGGTTGATTGGCCTCCAACACTTTCTTGTTTGTAGAGCGTGGCGATCGCGGGCTGCTGTCCCTTCTC	TCAGTCTGTGAGCCGAATTCAGTGTTGGGGGTTGATTGGCCTCCAACACTTTCTT	ACTTTCTT	3	5	62.5	0.0358038
CP000100.1	224752	224862	224822	+	Synpcc7942_0226	TCAGCGAAGACCGGAAGTTTCAGGGTGAGTACGGCGAAACGGCCGTGCCCGGCCTTGGCAAAATTCGTCTGCTCAAGCCCACGACGTTTATGAACCAGTCGGGGCGATCG	AGTTTCAGGGTGAGTACGGCGAAACGGCCGTGCCCGGCCTTGGCAAAATTCGTCT	ATTCGTCT	2	4	50	0.481947
CP000100.1	251403	251513	251473	+	Synpcc7942_0254	CGATCGCGAGCGACGAACCTAACTAATCTACTGATTTCGATGGATTCAGGGGCTTTACGGCCCCTTTTTTGTACATCAGAGCAGAGTATTGCCAGCCCCTCAGAGAGGGT	AACCTAACTAATCTACTGATTTCGATGGATTCAGGGGCTTTACGGCCCCTTTTTT	CCTTTTTT	6	6	75	0.0317319
CP000100.1	255804	255914	255874	+	Synpcc7942_0259	AAAGCAATTCTCTGAGTGTTGCTAACAATTGAAGCTCAAACAACCTCTCGGCTTGGAGAGGTTGTTTTTTGCGATCGCTGATTGCGCACAGAAAAAAGGTCTATCCAGAA	GTGTTGCTAACAATTGAAGCTCAAACAACCTCTCGGCTTGGAGAGGTTGTTTTTT	TGTTTTTT	6	7	87.5	0.035461
CP000100.1	261561	261671	261631	+	Synpcc7942_0263	CTAGTCGTTCGGTTCTACGACACCTCAATCTCTTGGGTTCCCGCCGAGGTCGTCCATGACCTCTGTCTCTAATTGCGATTTACGTCAGCGCCCGCCCGACCTACTCCCCG	TACGACACCTCAATCTCTTGGGTTCCCGCCGAGGTCGTCCATGACCTCTGTCTCT	CTGTCTCT	1	4	50	0.448827
CP000100.1	281386	281496	281456	+	Synpcc7942_0285	CGCCGTTAAGGGTAGCGACTGATTAAAAGGGTTGATTTGGGCTGAGGGGCGATCGCTCCTTAGCCTTTTTGATAGGGAAGGACCTCAATCAGGATGGGCATCACAATTAC	CGACTGATTAAAAGGGTTGATTTGGGCTGAGGGGCGATCGCTCCTTAGCCTTTTT	GCCTTTTT	5	5	62.5	0.208571
CP000100.1	286986	287096	287056	+	Synpcc7942_0289	TGGTTTAGGTCCGCCGGTGGATTTCTATCGCCTGCTGCTGCGGCCGCTCTTGCTGTCGCAACTGAATGTTGACCCTGAGTGGCTGACGCGCAATGCGCTGGGGTTTCTGG	GGTGGATTTCTATCGCCTGCTGCTGCGGCCGCTCTTGCTGTCGCAACTGAATGTT	TGAATGTT	2	4	50	0.374369
CP000100.1	291255	291365	291325	+	Synpcc7942_0294	AGCGGTTACAAGTCAATTCAGACTGAAATCTCGACTGGGGGCATTGGGCGATCGCTCGATGCCCTTTTGTCTAGCGACCGCTTCGGACTAGGATCAAAAGCTTGTACTGC	ATTCAGACTGAAATCTCGACTGGGGGCATTGGGCGATCGCTCGATGCCCTTTTGT	CCTTTTGT	4	5	62.5	0.025681
CP000100.1	296695	296805	296765	+	Synpcc7942_0297	ATGGCCGCGATCGCCTAAACCTCAGCTTGATTGACAGCACTAACGGGAGTCGCACTGGCTCCCGTTTTTTGTTGCTTGTCCTGTGGCTCCAGCGCTCAAGCAAGTACCCA	TAAACCTCAGCTTGATTGACAGCACTAACGGGAGTCGCACTGGCTCCCGTTTTTT	CGTTTTTT	6	6	75	0.00207577
CP000100.1	312277	312387	312347	+	Synpcc7942_0313	TCAGCGGCGATCGCGCCATATCACTCCCTAACTCATAACTCTCAAGCCTTTCGAATGAAAGGCTTTTTTTAGTTAAAATCAGCAGGCGATTACAGCCTAAACGAATCGAA	CCATATCACTCCCTAACTCATAACTCTCAAGCCTTTCGAATGAAAGGCTTTTTTT	CTTTTTTT	7	7	87.5	0.0813953
CP000100.1	329714	329824	329784	+	Synpcc7942_0333	GCTTAGGCTTTTGAGTCCGAGTTCGGCATTGTTTTGGGTAGTGGATAGTATGTCCTCTTGGATTTTGCTCGCGCATGCTGAGACCTCTGGGTTCGGTCTCAATCTTGATC	TCCGAGTTCGGCATTGTTTTGGGTAGTGGATAGTATGTCCTCTTGGATTTTGCTC	TTTTGCTC	4	5	62.5	0.451245
CP000100.1	337058	337168	337128	+	Synpcc7942_0343	TCTTTTCGCTGGCTTTGAATTGAGATTGCGAGCGGACGCTGACCCCAGGGATCTAGCCGTCCGCTTTTTTGCAGGCGATCGCGCCAGTTCTACAAAATCCTGCAATTTAG	TGAATTGAGATTGCGAGCGGACGCTGACCCCAGGGATCTAGCCGTCCGCTTTTTT	GCTTTTTT	6	6	75	0.104775
CP000100.1	340466	340576	340536	+	Synpcc7942_0347	GCAGTGCCGACGCCTGAACTCTAATTACTGCCAAAAAGTCGAGTCCTCGGTCAGCGATCGGGGACTTTTGCTGTGCAGGGAACGGAGAGGTAGCTGTGGCTTCTCTGATG	GAACTCTAATTACTGCCAAAAAGTCGAGTCCTCGGTCAGCGATCGGGGACTTTTG	GACTTTTG	4	4	50	0.00406285
CP000100.1	354762	354872	354832	+	Synpcc7942_0361	CCTCAATCAACGCTCACCCACGGGCGGTATGCTGATCGACAGGCTTGGGAAGAATTTCCTGAGCCTTTTGCGTGATTGAGCCTTGCTGGGGCGATCGCGCTGTTCTGCTG	ACCCACGGGCGGTATGCTGATCGACAGGCTTGGGAAGAATTTCCTGAGCCTTTTG	GCCTTTTG	4	4	50	0.0565043
CP000100.1	393451	393561	393521	+	Synpcc7942_0398	CGAATCGCCGCGATCGCAATTCAATCAGGTCGCTTTTAAGCAGTCCTTCCGTTGGGTTGGACTGCTTTTTGCTGGCTGTGGGGCTTAATCTGCTTGCATAGGGCAAATAT	GCAATTCAATCAGGTCGCTTTTAAGCAGTCCTTCCGTTGGGTTGGACTGCTTTTT	TGCTTTTT	5	6	75	0.0447761
CP000100.1	408827	408937	408897	+	Synpcc7942_0418	AACTGGTGTTGCAATAGCTCTTCCCTTGGCGTTCCACGATGGAAGGGGTAGGACAACCTACCCCTTTTTTCTGTATCGGTGTTTGGTCTTGAGGGAGTGATGACTTGTTA	AGCTCTTCCCTTGGCGTTCCACGATGGAAGGGGTAGGACAACCTACCCCTTTTTT	CCTTTTTT	6	6	75	0.021698
CP000100.1	413279	413389	413349	+	Synpcc7942_0422	GCAGCAATAGTCCAGACTGAAAAATCACAACTGAGGGGGAGGATGGACAAGGCCACCTTCCCTTCTCAGTGAGTGGTGCGCAGGTTTGCCGCTGTTTAGTGCGATCGCGG	ACTGAAAAATCACAACTGAGGGGGAGGATGGACAAGGCCACCTTCCCTTCTCAGT	TTCTCAGT	2	4	50	0.375455
CP000100.1	414944	415054	415014	+	Synpcc7942_0424	TTCACGGTTAATTGCCGGAATTACAGCAGTCTGAATAATCAAAAAGCGCCTCGAATGGGGCGCTTTTTGATGCTTGGATATTGATTGTAGACAACCTTTGGACTTGCGAT	CGGAATTACAGCAGTCTGAATAATCAAAAAGCGCCTCGAATGGGGCGCTTTTTGA	CTTTTTGA	5	5	62.5	0.00143748
CP000100.1	421337	421447	421407	+	Synpcc7942_0430	TTGTTGGGGCCGGCCCGGCTGGTGGGCAATGCGCTCGTCGGCTTGCTCAAGCAGGACGGACAGTCTTGCTGGTCGATCAGCTCAAGACCTGGACTGATCATGACTTTTCG	CGGCTGGTGGGCAATGCGCTCGTCGGCTTGCTCAAGCAGGACGGACAGTCTTGCT	GTCTTGCT	2	4	50	0.488455
CP000100.1	432942	433052	433012	+	Synpcc7942_0442	TCGGAATAAGTTCTTAACTGCGCTGTCAATCAGCGAAATCGTCCGCTTCCAAAGGAGGCGGACGATTTGTTTTGGAGACCCCCTTCGGGTCAACGAGCGATCGCTACTGA	AACTGCGCTGTCAATCAGCGAAATCGTCCGCTTCCAAAGGAGGCGGACGATTTGT	CGATTTGT	3	4	50	0.00160171
CP000100.1	460194	460304	460264	+	Synpcc7942_0473	CTGTCTAACCAACACCGGCATTAATTGCCTAGCAAAAAACCGCCATGGCAGAACGCTGTGGCGGTTTTTGGTCATTCAGTGCCGATGGATGGGCGCGATCGCTAGCGGGA	CGGCATTAATTGCCTAGCAAAAAACCGCCATGGCAGAACGCTGTGGCGGTTTTTG	GGTTTTTG	5	5	62.5	0.0280778
CP000100.1	523510	523620	523580	+	Synpcc7942_0538	GATCGCCTTCTGACTGATCACTAAAACTTGAATTGATTCCCCTTTCGTAAGCTTGCGGAAGGGGATTTTTCTTATGAACTGGGGAGGTGCGGTATGAATCAGCCTGTCAA	GATCACTAAAACTTGAATTGATTCCCCTTTCGTAAGCTTGCGGAAGGGGATTTTT	GGATTTTT	5	5	62.5	0.0204842
CP000100.1	533937	534047	534007	+	Synpcc7942_0551	CTAAGTCGATTCAGCGTTCTCTAGGGCGTGATTTGAAATAGAAACCCGGTCGCAAACACCGGGTTTTTTTTTGTGGGGATGTTGCGCCAGCGATCGCTATAGGATGGGTG	GTTCTCTAGGGCGTGATTTGAAATAGAAACCCGGTCGCAAACACCGGGTTTTTTT	GTTTTTTT	7	7	87.5	0.00111596
CP000100.1	537677	537787	537747	+	Synpcc7942_0554	ACGTGTAGCGATCGTCCCCATAAGTCCCCGCCTAGTTAACCCTCTGCTGTTGATCGGTGGAGGGCTTTTAATTGTGCAATGCTCACTGCGATCGCAATAACAATTCCTCC	CCCCATAAGTCCCCGCCTAGTTAACCCTCTGCTGTTGATCGGTGGAGGGCTTTTA	GGCTTTTA	4	4	50	0.136891
CP000100.1	543622	543732	543692	+	Synpcc7942_0562	CGTGGGAGTGGATGCCTGCTAGATCGGGTTTTTAGTGGCGACCCACCAGTCGTTCACGTAATTTCTTAATGCGATCGCGGTATTGAGCAGCCTCCTCAAATTCCAGATTT	CTGCTAGATCGGGTTTTTAGTGGCGACCCACCAGTCGTTCACGTAATTTCTTAAT	TTCTTAAT	2	5	62.5	0.179245
CP000100.1	593640	593750	593710	+	Synpcc7942_0604	GCTCAACGCTCAGTGGAGCAATCTGAATCTTGCAGCCCTTCAGTGGATCAGTCTGCTGAGGGGTTTTGCTTTAGGATGGGCGATCGCGAGTAGGGACACGGATCGCTGGT	GAGCAATCTGAATCTTGCAGCCCTTCAGTGGATCAGTCTGCTGAGGGGTTTTGCT	GTTTTGCT	4	5	62.5	0.0706472
CP000100.1	618188	618298	618258	+	Synpcc7942_0625	CTGTTGATTAAGCCTGACCTCAGTTGCTGCGATCGCCCTCAAAAGTACTGCCGCTGCTGGGGTCCTTGGTCGTTGTCTATTGTCGCAATTGCGATCGCTGAAGTCCGAGT	GACCTCAGTTGCTGCGATCGCCCTCAAAAGTACTGCCGCTGCTGGGGTCCTTGGT	TCCTTGGT	2	4	50	0.345054
CP000100.1	620214	620324	620284	+	Synpcc7942_0626	TCGCTAGCGATCGTTGAGGGTTTCACTGTGCGAGAGGGGTCAGATGCTGGGCCCCTCGGCTACTTGTTCTGCTTGCCCATCCAGCGCAGGCAGAAAATCTTGAGAAAAAA	GAGGGTTTCACTGTGCGAGAGGGGTCAGATGCTGGGCCCCTCGGCTACTTGTTCT	CTTGTTCT	2	5	62.5	0.349334
CP000100.1	640764	640874	640834	+	Synpcc7942_0645	ATGACAGCATCAATACGGTTGCTGTCAGAGGGATTGCTCTTGGCCCAAGCGGCTGGGGGCAATCCTTTGGTGTCGCAGCGGGGAGAAACTTCGATTTACATCGGCTTGAT	CGGTTGCTGTCAGAGGGATTGCTCTTGGCCCAAGCGGCTGGGGGCAATCCTTTGG	TCCTTTGG	3	4	50	0.0598914
CP000100.1	640920	641030	640990	+	Synpcc7942_0646	CAGTTTATGAAGGCGCTCTACTTTTCGGGCGCGCTGGCTTTGATCCTGATTGCGATCGTCATTTTGTTGTGAGCTGCTGCCGTTAGGTCAAGTGGGTTGAGATAGTACAA	CTCTACTTTTCGGGCGCGCTGGCTTTGATCCTGATTGCGATCGTCATTTTGTTGT	TTTGTTGT	3	6	75	0.437872
CP000100.1	652651	652761	652721	+	Synpcc7942_0656	TCGACTAATTCCAACTGCAGGACATTAGCCTCAAAGTCTGAAAAGCCCTTGCCTCGGCAGGGGCTTTTTCGTATCTCTGGGGGAATGACAACGCCTGCGAGCAGCTGGGG	TGCAGGACATTAGCCTCAAAGTCTGAAAAGCCCTTGCCTCGGCAGGGGCTTTTTC	GCTTTTTC	5	5	62.5	0.00308555
CP000100.1	674154	674264	674224	+	Synpcc7942_0679	AATCACTTAATCTCTAGATGAGTGATCCAGTTTTAATCCGAAGCTTAGACATCTTTGTCTAAGCTTTTTTAATTGTTAAAGTCTGTTGGTAGACTCTGTAATTATTGACT	AGATGAGTGATCCAGTTTTAATCCGAAGCTTAGACATCTTTGTCTAAGCTTTTTT	GCTTTTTT	6	6	75	0.00434137
CP000100.1	763666	763776	763736	+	Synpcc7942_0770	GGCAGGATCTTGGTCACGGCGATCGCGCATGGAAATCGCTGGTCCTTGGCGATCGCCCGCTAGTTGTGCTGTTGCCTCCAAGGCTTCCCGCAAGTGTTTGGCCGCATAGA	ACGGCGATCGCGCATGGAAATCGCTGGTCCTTGGCGATCGCCCGCTAGTTGTGCT	GTTGTGCT	2	4	50	0.189394
CP000100.1	829270	829380	829340	+	Synpcc7942_0834	CGCTTGGTCAGGGCATCAAACAAACCATCGATTGAGCCAAAAAGGGGTGAAACCATTCACCCTTTTTTATTGACCAGTCTTCAGACCAAGGGATTGCTGGAGGTTCCATA	TCAAACAAACCATCGATTGAGCCAAAAAGGGGTGAAACCATTCACCCTTTTTTAT	TTTTTTAT	6	7	87.5	0.0520933
CP000100.1	901337	901447	901407	+	Synpcc7942_0890	AAACAACTAACTGCTGTCTAGTACTTTGCGCTGTTAGCTCATCCATGGCCTGCGATCGCGGGCCTTTTTTCTGTCTGGATGTTGTCCGCAGTCAACCGTTGGGGAGTCTG	GTCTAGTACTTTGCGCTGTTAGCTCATCCATGGCCTGCGATCGCGGGCCTTTTTT	CCTTTTTT	6	6	75	0.0141037
CP000100.1	902021	902131	902091	+	Synpcc7942_0891	GGGGGGCTGCTTAATCTGTATGCTCAACCTCTCAAATACAGAGCCTCGGCACCAGTGGTCGAGGCTTTTTGTTGCGATCGTAGGTAGCTAGCTTGACCTGGACTGCGAGT	CTGTATGCTCAACCTCTCAAATACAGAGCCTCGGCACCAGTGGTCGAGGCTTTTT	GGCTTTTT	5	5	62.5	0.0220423
CP000100.1	915155	915265	915225	+	Synpcc7942_0904	TAGGGAACCCAAGCCTGAGCACAACAGCAGCATGAAGGAGGGGCAGTCCAGGGGCGATCGCCCCTTTTTTGTGGCCTGTAAGGAATAGAGGTTTCTATATCGTCTTTTTT	TGAGCACAACAGCAGCATGAAGGAGGGGCAGTCCAGGGGCGATCGCCCCTTTTTT	CCTTTTTT	6	6	75	0.0392157
CP000100.1	916163	916273	916233	+	Synpcc7942_0905	AGTACAGCTACTATGAATCACTGATATTAGAAAGCACTTCTATCTAGCTTTGGGTAGAGGTGCTTTCTTCGATATATGCGTAATATAGTTAAGCAAAGTTGCAACAATCA	AATCACTGATATTAGAAAGCACTTCTATCTAGCTTTGGGTAGAGGTGCTTTCTTC	CTTTCTTC	3	5	62.5	0.0339151
CP000100.1	926514	926624	926584	+	Synpcc7942_0919	AATGCTTAGGTTTTCTTGACTCGACCATCAATTTGTGTTGATAGCTCACAAAAAGTTTGTGGGCTTTTTTCATGCCCGTTAAGAATACTGTGACTGATGACTTGAGTGAT	TTGACTCGACCATCAATTTGTGTTGATAGCTCACAAAAAGTTTGTGGGCTTTTTT	GCTTTTTT	6	6	75	0.0573944
CP000100.1	987628	987738	987698	+	Synpcc7942_0978	CAGCCTGGTAAAGATCGCGCTCTAGTCTGAGCGTTGTGAGTGGATGCTTCGAGGAAGCGTCCACTTTTTTTGTGGCTTTGTCGCGATCGCGCAGCTGGTTTGCACTTCAA	CGCGCTCTAGTCTGAGCGTTGTGAGTGGATGCTTCGAGGAAGCGTCCACTTTTTT	ACTTTTTT	6	6	75	0.00341161
CP000100.1	1007509	1007619	1007579	+	Synpcc7942_0998	TGTGTTTTAGCGCTTTGGCCCTATGGGGGCTTGGCTGTGATTCAGCAAGGTCAAGCCCTTACTTTGGCTCGTCAATCCCACAACATTTCGGGCGACAGACTATCTTGCAC	TGGCCCTATGGGGGCTTGGCTGTGATTCAGCAAGGTCAAGCCCTTACTTTGGCTC	TTTGGCTC	3	4	50	0.180371
CP000100.1	1014300	1014410	1014370	+	Synpcc7942_1002	GCCCTACACGGCTTAGGTTTCCGGTCTGAATTTATACAAGTTTGAGGGAAGTCTTCGGGCTTCCCTTTTTCGTTTACGGCTGCGTCGAATAGGATCGAAAGATCCGCCTT	GGTTTCCGGTCTGAATTTATACAAGTTTGAGGGAAGTCTTCGGGCTTCCCTTTTT	CCCTTTTT	5	5	62.5	0.0119725
CP000100.1	1051528	1051638	1051598	+	Synpcc7942_1036	GAATCTGCCCTTGCTGATCCGCTTTCCCGATATTTTGGAAGACCGGATCGAGCGGTTGAATGCTTGCTTTGCCAAAGCGATCGCTCGTTATAACTATGCCGGTGAGTATC	GATCCGCTTTCCCGATATTTTGGAAGACCGGATCGAGCGGTTGAATGCTTGCTTT	CTTGCTTT	3	5	62.5	0.244745
CP000100.1	1063599	1063709	1063669	+	Synpcc7942_1051	TGTTTGGGAGCATCGAGCCCCCTAAGCCGCTTCCTTCCTCGTTAATGCGCAGGGATGAGGCGGCTTTTGCCATGCTGCTGTGACCGCTGCTAGGGACGACTGAGACCATA	AGCCCCCTAAGCCGCTTCCTTCCTCGTTAATGCGCAGGGATGAGGCGGCTTTTGC	GCTTTTGC	4	4	50	0.078819
CP000100.1	1069823	1069933	1069893	+	Synpcc7942_1059	CGTCCTCTAAACGCGATCGCGAATCTCCAATCTATCCGCCACCGGAGCCTCTAGGGGACTCCGGTTTTTTTGTGCTGGACGAGGTCAAAAGACGATGGGTGCGTCGGCCG	ATCGCGAATCTCCAATCTATCCGCCACCGGAGCCTCTAGGGGACTCCGGTTTTTT	GGTTTTTT	6	6	75	0.00546079
CP000100.1	1104561	1104671	1104631	+	Synpcc7942_1088	GTCCAGTAATCTTTTGCTTCAGATCTAACGATTGTTCTCAACAGCCTCTACTGCAGAGTAGGGGCTTTTTACTGGCGATTCAAAAGACGGATTTCGCTCGAGCACTGGCC	GCTTCAGATCTAACGATTGTTCTCAACAGCCTCTACTGCAGAGTAGGGGCTTTTT	GGCTTTTT	5	5	62.5	0.00735294
CP000100.1	1107354	1107464	1107424	+	Synpcc7942_1089	GAGCTAATCACCCCCTCTAATTTGAGCGAAGTAAAAGCCTGTAATCCACGATCGGGATTACAGGCTTTCTGTTGAATATAGAGTCGTGACAGCTGACCTTCATCAGCCAT	TCTAATTTGAGCGAAGTAAAAGCCTGTAATCCACGATCGGGATTACAGGCTTTCT	GGCTTTCT	3	4	50	0.00801603
CP000100.1	1134176	1134286	1134246	+	Synpcc7942_1116	GCTCTACTGCTACCTGATTTAAGTTTGTTCCTTTGACTGAGCAGCCTTGCGATCGCAAGGCTGTTTTTTTATGACCGGCAATCCTGAAGTATGGGCAACTGTAGGCTCAG	GATTTAAGTTTGTTCCTTTGACTGAGCAGCCTTGCGATCGCAAGGCTGTTTTTTT	GTTTTTTT	7	7	87.5	0.185046
CP000100.1	1141277	1141387	1141347	+	Synpcc7942_1123	GGACAAGCTTGTGGAAGCAGGAACGCTGATTGAGTTTCGCCTAGGTGGTCAACGCCACTTAGGCGTTTTGGATCGTCCAGACGGCAAAAAAAATTGGATTGTCGTCGATG	AGCAGGAACGCTGATTGAGTTTCGCCTAGGTGGTCAACGCCACTTAGGCGTTTTG	GCGTTTTG	4	4	50	0.28125
CP000100.1	1146852	1146962	1146922	+	Synpcc7942_1127	CAACCGTTGCAATGTTAGATATCGACCCGTAGTTCATGACGTCTAGCTCATGCACTGCGGGTTGTTCTATAGAGGCTAAAATCAGGAGCTCGATCAGCATCTAACAAAGA	TAGATATCGACCCGTAGTTCATGACGTCTAGCTCATGCACTGCGGGTTGTTCTAT	TGTTCTAT	2	5	62.5	0.10261
CP000100.1	1189344	1189454	1189414	+	Synpcc7942_1157	AGGGGTCTAGCAAAGAGATATCCTTGGCCATACTGGTAGCCTAACTGACTAAGTAGGTCGAGTTGCTCATGGGTTTCAATTCCCTCTGCGATCGCTTTTAGTCCTAGTTG	AGATATCCTTGGCCATACTGGTAGCCTAACTGACTAAGTAGGTCGAGTTGCTCAT	TTGCTCAT	2	4	50	0.155556
CP000100.1	1310868	1310978	1310938	+	Synpcc7942_1287	GTCCCCAACTCTTTGCCTTTTTGCACAAAGGTTTACCTGAACTCCTGCTAAATTAGCGGGAGTTTTTCTTGCGCTAACTTTTAGAGGGCTCTGTTCATTATCATGCGATC	CCTTTTTGCACAAAGGTTTACCTGAACTCCTGCTAAATTAGCGGGAGTTTTTCTT	TTTTTCTT	5	7	87.5	0.214512
CP000100.1	1313187	1313297	1313257	+	Synpcc7942_1289	TAAGGCTGCGCGATCGCACCTCCTATAAATAATCAACCGCTGGCCCATGATTGAGGAGCCAGCGGTTTTCGATTGATGGGGGATTAGCAGGGAAACAGTTGATTAGCCGT	GCACCTCCTATAAATAATCAACCGCTGGCCCATGATTGAGGAGCCAGCGGTTTTC	CGGTTTTC	4	4	50	0.390625
CP000100.1	1324312	1324422	1324382	+	Synpcc7942_1297	TCACTAGCGCATAACCCAGCCACTTTCAAACCTTTCTAGGCTCAGGGCGATCGCTTTGGGCCTAATTTTTTGTAGGGCAGATATTGTTTCAGTTGAGACAGTCTTAGGAG	CCAGCCACTTTCAAACCTTTCTAGGCTCAGGGCGATCGCTTTGGGCCTAATTTTT	TAATTTTT	5	6	75	0.0273438
CP000100.1	1351828	1351938	1351898	+	Synpcc7942_1322	GCCAAAAAATAGACTGCTTCTGTCTTCACAAGAGGTTCCTGAAACGGCTACATCACTGTGGCCGTTTTTTGTGGCTGAATTTCTCGCCGTATACTGCTTCGGTCGCGATC	GCTTCTGTCTTCACAAGAGGTTCCTGAAACGGCTACATCACTGTGGCCGTTTTTT	CGTTTTTT	6	6	75	0.0109193
CP000100.1	1361179	1361289	1361249	+	Synpcc7942_1327	CCCCTTTTGAATATGGCCTTGCTGTCTTGGCAATGGGCATTCGCCTCTGCCTCGAGAGCCTGTCTGTGCTTTGTGTGGTGGCTGGACTGCTGTCAACGCTCCGGCTTAGC	GCCTTGCTGTCTTGGCAATGGGCATTCGCCTCTGCCTCGAGAGCCTGTCTGTGCT	TCTGTGCT	1	4	50	0.183007
CP000100.1	1379941	1380051	1380011	+	Synpcc7942_1346	CGTCTGAGCTTGACTAAATCTTGAATCTTGCAAGCAATGGCTGCCTTCGGTTTCCGCAAGGCAGCTTTTTAGTAGCGTCACCCAGCGAACAGCTGATTGGGACAGGCTCG	AAATCTTGAATCTTGCAAGCAATGGCTGCCTTCGGTTTCCGCAAGGCAGCTTTTT	AGCTTTTT	5	5	62.5	0.00697425
CP000100.1	1479113	1479223	1479183	+	Synpcc7942_1425	CGGACTCAGTAGACCTAAGTACAGAGTGATGTCAACGCCTTCAAGCTAGACGGGAGGCGGCTTTTGCCATGGTTCAGCGATCGCTCCTCATCTTCAATAAGCAGGGCATG	TAAGTACAGAGTGATGTCAACGCCTTCAAGCTAGACGGGAGGCGGCTTTTGCCAT	TTTGCCAT	3	4	50	0.0478618
CP000100.1	1481284	1481394	1481354	+	Synpcc7942_1427	CATCGTCCCGGCCGCTACTAAAGCCTGATTTGTCTTGATAGCTGCTCCTGCCTTTGGGCAGGGGCTTTTTTCTGTCTGCCATTCTTGAGGATGGCGGACTCTTTCCCTTT	TACTAAAGCCTGATTTGTCTTGATAGCTGCTCCTGCCTTTGGGCAGGGGCTTTTT	GGCTTTTT	5	5	62.5	0.0371535
CP000100.1	1498298	1498408	1498368	+	Synpcc7942_1443	GAGGCGATCGCGCCTCACTTTACCTCTCTGGAGTGCTGCGGAATCTCGACTTGTCGGGGTTCCGCTTTTTAGTGCTGGTCTTGATCTATATCAGTGTCGTACCGCTACAA	CACTTTACCTCTCTGGAGTGCTGCGGAATCTCGACTTGTCGGGGTTCCGCTTTTT	CGCTTTTT	5	5	62.5	0.00129933
CP000100.1	1508330	1508440	1508400	+	Synpcc7942_1454	GCTGTTCGATCGTCCCCTCTCTTGTGATTTACTGAAGACTCCGGCATGTGACGGAGTGTTAATTTGACTCGACCTGGCGTTGGCGTTGCAATCACTGGCAGTGGGTCCGC	CCTCTCTTGTGATTTACTGAAGACTCCGGCATGTGACGGAGTGTTAATTTGACTC	TTTGACTC	3	4	50	0.262172
CP000100.1	1518853	1518963	1518923	+	Synpcc7942_1464	ATGGGCGATCGCCCATCCCTAACCAACTCTTTCCTCACCACATTAGCTCTCGCCTGTCGAGAGCTTTTTTATGCTTTTTAGGAGCTGAAGCTGAAATCCTCAATCTCCAG	TCCCTAACCAACTCTTTCCTCACCACATTAGCTCTCGCCTGTCGAGAGCTTTTTT	GCTTTTTT	6	6	75	0.000253572
CP000100.1	1537584	1537694	1537654	+	Synpcc7942_1487	CAAAGTGTAGACTCTCCACTCTGCTTACAAGACTGCAACAGCTCCTGCCTCTGGGTGGGGGCTGTTGTTGTTTGGCGCAAGGATGCATTTGGTCATGGCAAGGCAGAGCC	CCACTCTGCTTACAAGACTGCAACAGCTCCTGCCTCTGGGTGGGGGCTGTTGTTG	TGTTGTTG	2	5	62.5	0.0107527
CP000100.1	1543665	1543775	1543735	+	Synpcc7942_1491	AGTAAATCAGTACTCAACTCCGAACTTAGCCTCAGAGATTCCCTCTGCTCCCATGGGCGAGGGATTTTTTACTGGGAGACAAGCCGGAATTCAAGCGAGGATCCCTCTGG	AACTCCGAACTTAGCCTCAGAGATTCCCTCTGCTCCCATGGGCGAGGGATTTTTT	GATTTTTT	6	6	75	0.00830929
CP000100.1	1583039	1583149	1583109	+	Synpcc7942_1524	ACGAAGACTAGGTGCTTTCTGCCGGTGCGGTGATTTGAAGCTAAAGGGGAGCGATCGCTCCCCTTTTTATTGGTATGAACAGCTTGTAATTCAATTAGGACAATCTTGAA	TTTCTGCCGGTGCGGTGATTTGAAGCTAAAGGGGAGCGATCGCTCCCCTTTTTAT	CTTTTTAT	5	6	75	0.0209121
CP000100.1	1585202	1585312	1585272	+	Synpcc7942_1525	CCTCATCCCCTCTAGATTGACTTGTAAGGGAGCTAGTCGCCGATTATTGTCGGAACTGGCTCCTTTTTTTGGGTCTGGAACCTCATGGCGGCTATTATCCTCGCTGCAAT	ATTGACTTGTAAGGGAGCTAGTCGCCGATTATTGTCGGAACTGGCTCCTTTTTTT	CTTTTTTT	7	7	87.5	0.0521822
CP000100.1	1678872	1678982	1678942	+	Synpcc7942_1609	ACTCGTGCTCAGGTAAGCATTTCTGCTGAAAAAAGAAGCCCTCTTCAGTCTTTGAAGAGGGCTTCTTAGGCATTCAAGGGAAAATCAGTGAATGAGAAAGAGGTCTAAGA	AGCATTTCTGCTGAAAAAAGAAGCCCTCTTCAGTCTTTGAAGAGGGCTTCTTAGG	TTCTTAGG	2	4	50	0.101322
CP000100.1	1683579	1683689	1683649	+	Synpcc7942_1616	CCTGCCAGCCCTCGATCGCTCAGGTCTGATTGGATTACCAGCAACACCTGTCGGGACGAGGGTTTTGGCTATTGGAGCTTCCTTTATATTGTCGAAAGCCAACAAGGGGC	TCGCTCAGGTCTGATTGGATTACCAGCAACACCTGTCGGGACGAGGGTTTTGGCT	TTTTGGCT	4	5	62.5	0.34746
CP000100.1	1715087	1715197	1715157	+	Synpcc7942_1646	CTGATTCACCCTCCAACTCTTGGGAGCGAAGAAGGAAGATGTTGAGCGGCAATCGCTCAACATCTTTTCAATGATTCCTGAATAGATAAGAAGCTTCCGAAGCGGATCGC	ACTCTTGGGAGCGAAGAAGGAAGATGTTGAGCGGCAATCGCTCAACATCTTTTCA	TCTTTTCA	4	5	62.5	0.256826
CP000100.1	1747607	1747717	1747677	+	Synpcc7942_1679	GGAGCCAATCGGCTCGCAACAACGGAAGGCTGGTGGGTTGGATCGTCAGGATTCGACACCAGCCTTTAGTTTGAGTGAGGGAGAGCAACTAGCGATCGTTCCGCCTTGAG	GCAACAACGGAAGGCTGGTGGGTTGGATCGTCAGGATTCGACACCAGCCTTTAGT	CCTTTAGT	3	4	50	0.220018
CP000100.1	1752856	1752966	1752926	+	Synpcc7942_1685	CACTAAACGCTCAGCCTTGAAATTTCTTTCGGCGGAATGATTGGAAGTTCTTCATTCATTCCGTTTCTTTTTGAATCTATTTTTTACAAAAATTGTCCTCTAGATGACAA	CTTGAAATTTCTTTCGGCGGAATGATTGGAAGTTCTTCATTCATTCCGTTTCTTT	GTTTCTTT	3	6	75	0.122581
CP000100.1	1813825	1813935	1813895	+	Synpcc7942_1742	CCGCTTAGGACTTTGTTCAAACCCTCTTAATTTCTAGTCAAGATAGCCTCCCATAACGGGAGGCTTTTTTGTGGCCAAGAGAGAACACCCCAGGAGCCAAGATTCGATCA	TTCAAACCCTCTTAATTTCTAGTCAAGATAGCCTCCCATAACGGGAGGCTTTTTT	GCTTTTTT	6	6	75	0.0119808
CP000100.1	1824940	1825050	1825010	+	Synpcc7942_1757	GCCAGCCCTAGGTTGGTTGACAATTCAGATCCCCTGAGAGCGATCGCTTCAACCCAGCGATCGCTCTTGTTTTTGGCTGGCAGCGTCCAGATCCTTGTCGCAGTCTCCAA	GTTGACAATTCAGATCCCCTGAGAGCGATCGCTTCAACCCAGCGATCGCTCTTGT	GCTCTTGT	2	4	50	0.0666542
CP000100.1	1870483	1870593	1870553	+	Synpcc7942_1800	ACTCAGTCCTGACTTTTGGAGATGCAGTTGTCTGTGCGTGGAAAGCCGGTGCGATCGTGCCGGCTTTATTGTGAACAGCGATCGCCCAAGAATTTTGGTCTTAATTGACA	TTGGAGATGCAGTTGTCTGTGCGTGGAAAGCCGGTGCGATCGTGCCGGCTTTATT	GCTTTATT	3	5	62.5	0.0279938
CP000100.1	1894482	1894592	1894552	+	Synpcc7942_1822	GCCCCGAACGCGCAAGACTAGGCTTCTAGACCATCGCCCCTGGCAGCGGCAGCTACAGCTGCCGCTTTGTCTTGCGAAAGCTGGGCCAAAGCCGCCTGGGCATCGGGATG	GACTAGGCTTCTAGACCATCGCCCCTGGCAGCGGCAGCTACAGCTGCCGCTTTGT	CGCTTTGT	3	4	50	0.124216
CP000100.1	1917814	1917924	1917884	+	Synpcc7942_1849	AGTCGCTTCCCTGTCCAGTCCTCCTGTCTGTCTTAAGCAGCTTAGGCGCGATCGCCTAGGCTGTTTTTTTGACCGTCCATTGCGTGATCGGTGCCAGCGATTTCCAGCCG	CAGTCCTCCTGTCTGTCTTAAGCAGCTTAGGCGCGATCGCCTAGGCTGTTTTTTT	GTTTTTTT	7	7	87.5	0.00711722
CP000100.1	1968552	1968662	1968622	+	Synpcc7942_1895	AAGCAGCTGATCAAGCGACTCCTGCCCTAATTTACTCAAAAGGTCTTCAAGACACCTGAAGGCCTTCTTTGTTTTGACGATCACTGGGAGCATCGAGCCCTTTAGGTGGT	CGACTCCTGCCCTAATTTACTCAAAAGGTCTTCAAGACACCTGAAGGCCTTCTTT	CCTTCTTT	3	5	62.5	0.242358
CP000100.1	2019421	2019531	2019491	+	Synpcc7942_1944	AGGTCTGACGACAAGCTAGCGATCGCATCAACCCTCCCAGCCGGAAGGAAAACGGTGCGATCGCTTTTTTTAGAACTCAAGCTGTTTCGCTGGGATGGAAATAGCCCCAA	CTAGCGATCGCATCAACCCTCCCAGCCGGAAGGAAAACGGTGCGATCGCTTTTTT	GCTTTTTT	6	6	75	0.346794
CP000100.1	2040870	2040980	2040940	+	Synpcc7942_1969	CAACTGAGTTAGTGGCACTTCTTTGAAAGTGATGGCAAGAAGCCTCCCCAAAATTTGGGGAGGCTTTTGTCTGATCACCAGAGTCATCTGATCAAGGCTTTGAGGGCGAT	CACTTCTTTGAAAGTGATGGCAAGAAGCCTCCCCAAAATTTGGGGAGGCTTTTGT	GCTTTTGT	4	5	62.5	0.0123314
CP000100.1	2058142	2058252	2058212	+	Synpcc7942_1987	GCTCACCGCTAATTGCGATCGCTCTCCTTCTCTCACCCTATCCAGCCAGCATCTGCTGACTGGGTTTTTTATGGGCTTTTAGCCAACAGTCGCGTCTGGGTTAGCACCTA	CGATCGCTCTCCTTCTCTCACCCTATCCAGCCAGCATCTGCTGACTGGGTTTTTT	GGTTTTTT	6	6	75	0.0657
CP000100.1	2134980	2135090	2135050	+	Synpcc7942_2056	CCTAGGAGCGATCGCACCTCCAGCCCAGCTTCTCCTCCTCAAGCCGGTTGTCTGAGACAGTCGGCTTTGTTGTTTGTTACCAAGTCCAGATCCGCAAGCTCACGCCGCGT	ACCTCCAGCCCAGCTTCTCCTCCTCAAGCCGGTTGTCTGAGACAGTCGGCTTTGT	GGCTTTGT	3	4	50	0.24044
CP000100.1	2141793	2141903	2141863	+	Synpcc7942_2064	GGCAGTTCTAAAACTAATTCAAGGCACCAACGAATCAAGAGGCTTTGCAGAATTCTGCAAAGCCTTTTTCAATAGCCAATTGAGTCAATATCCAGCATGCGATCGCTCAG	AATTCAAGGCACCAACGAATCAAGAGGCTTTGCAGAATTCTGCAAAGCCTTTTTC	CCTTTTTC	5	5	62.5	0.0530303
CP000100.1	2160434	2160544	2160504	+	Synpcc7942_2080	ATTCTTCTGGATAGCAACTCAAAGTAATAGCCCTAGCTCACTTCAGTTAAGAGGAAAGCTAGGGCTTTGTTGATCGTGTTGATAGCGACCGCGTGCCAGTGAAAATCAGG	AACTCAAAGTAATAGCCCTAGCTCACTTCAGTTAAGAGGAAAGCTAGGGCTTTGT	GGCTTTGT	3	4	50	0.0116429
CP000100.1	2171232	2171342	2171302	+	Synpcc7942_2090	AACGGATTTTGCTCAGTCTGTGAATTGGCATCGATAAGTTTCGCTTGGGGTGTCGATTGAAAATTTCTGCGGGTCTTGGGGGATCAACCCATAGATTTATCCCCTAGTAT	GTCTGTGAATTGGCATCGATAAGTTTCGCTTGGGGTGTCGATTGAAAATTTCTGC	ATTTCTGC	3	4	50	0.388042
CP000100.1	2176675	2176785	2176745	+	Synpcc7942_2094	GATCAAGGTAGGCGACCGCCTTAAGCGCACTCAGCTTGTTTCAGAACAGTCATGAGCTGAGTGCTTTTTTAGCAAAGTTATTTTTGAGCGACCACATTCCCTTGAGCAGC	CCGCCTTAAGCGCACTCAGCTTGTTTCAGAACAGTCATGAGCTGAGTGCTTTTTT	GCTTTTTT	6	6	75	0.0579938
CP000100.1	2220571	2220681	2220641	+	Synpcc7942_2137	TAGGGCAATTCGAACATATCCCAACAACTCCAAGAGGTACTTATGCTAACGGTACTCTTGGAGTTTTTCTTTGTTGATCCTTCACCTTGGAAAACAAACACACTTAATAA	ATATCCCAACAACTCCAAGAGGTACTTATGCTAACGGTACTCTTGGAGTTTTTCT	GTTTTTCT	5	6	75	0.0143076
CP000100.1	2241633	2241743	2241703	+	Synpcc7942_2158	GTAGCGCCTGCGATCGCAGGGATGAAGCCGGATTGAATCGACAGGGCAGGCAAACGCTTGCCCTGTTTTCGTTGAGAGACTGAGGATGACTGTGACGCCGACAACTCCCC	GCAGGGATGAAGCCGGATTGAATCGACAGGGCAGGCAAACGCTTGCCCTGTTTTC	CTGTTTTC	4	5	62.5	0.0301506
CP000100.1	2254493	2254603	2254563	+	Synpcc7942_2174	TAGATGCCTAAGCGATCGCCCATCAAGCAGTTACAAACGAAGACGCCCAGGGGTTCTGGACGTCTTTTTAAGGACTCAATCTGAGTCAATCTGAGTGAGTAAAGTTAGCC	TCGCCCATCAAGCAGTTACAAACGAAGACGCCCAGGGGTTCTGGACGTCTTTTTA	TCTTTTTA	5	6	75	0.398956
CP000100.1	2268343	2268453	2268413	+	Synpcc7942_2190	GTTCCGAAGCTTAGGATGATTGCTCGCGATCGCCTTCTGGAGGGTTTGCATGACCTCTGGAGGGCTTTTTGTTGTGCAGCTAGGACTGTAACTTCAGCAGGCTCTGCCCA	ATGATTGCTCGCGATCGCCTTCTGGAGGGTTTGCATGACCTCTGGAGGGCTTTTT	GGCTTTTT	5	5	62.5	0.0378007
CP000100.1	2342992	2343102	2343062	+	Synpcc7942_2274	TTAAAGGCGATCACAGCAAAACCTTGGCATCTATCTGCTTGAGGTGAGTCTCAGCTTCAAGCAGATTTGTTATTGGGCCAGTTCTCAAGTTGCAGGCCAGCAACATGCTC	GCAAAACCTTGGCATCTATCTGCTTGAGGTGAGTCTCAGCTTCAAGCAGATTTGT	AGATTTGT	3	4	50	0.220532
CP000100.1	2390940	2391050	2391010	+	Synpcc7942_2322	ATAGTCGATCGATCGCGGCACTTTCACCCCCAAACAGCCCCTGTTAATCGCGCGATCGCAGGGGTTTTGTTTTGCATCGACCGGCGATCGCAAAGCTAGAGCGCAATCCG	CGGCACTTTCACCCCCAAACAGCCCCTGTTAATCGCGCGATCGCAGGGGTTTTGT	GGTTTTGT	4	5	62.5	0.0483756
CP000100.1	2399844	2399954	2399914	+	Synpcc7942_2332	GTTCTAAGCACCGAGAGTTAATGCTCATTCACTGACAGTAAAAGGGGGTCTGCAAGCAGACCCCTTTTTTGTGGTGCTGCAACTCAGGCAGTTAACACTGGCAAAGCGGC	AGTTAATGCTCATTCACTGACAGTAAAAGGGGGTCTGCAAGCAGACCCCTTTTTT	CCTTTTTT	6	6	75	0.0038271
CP000100.1	2412496	2412606	2412566	+	Synpcc7942_2344	CTAGATCATCTTCTCTGCGATCGCTTCCAGCAAAAAGGGTCCTGAATCAGCGATCCAGGACCCTTTCAATTCATTACAGCGAGCGCGCTGACTAATTGCTGCCGGTGAAG	TGCGATCGCTTCCAGCAAAAAGGGTCCTGAATCAGCGATCCAGGACCCTTTCAAT	CTTTCAAT	3	4	50	0.177824
CP000100.1	2492939	2493049	2493009	+	Synpcc7942_2420	GGGCATCTAATCCCCAGTCACTTCGACCTAGTCAGGATTATCAGGACTCCTGCGGAGCAGGTGTTTTGGTGGGTTGGGGCGATCGCAGGCTGCGGAAGTAAAGGCCACCC	AGTCACTTCGACCTAGTCAGGATTATCAGGACTCCTGCGGAGCAGGTGTTTTGGT	GTTTTGGT	4	5	62.5	0.398197
CP000100.1	2508171	2508281	2508241	+	Synpcc7942_2434	GCGGGTCTAGAGCGTGGACGATCGCCTCTATGCGCCCGCAACCGAACGGAATCGGGATGCGATTCTTGCTGTCTTGAAGGATGAGTTGCGATCGCCCGGTACGGTTTTAG	GGACGATCGCCTCTATGCGCCCGCAACCGAACGGAATCGGGATGCGATTCTTGCT	TTCTTGCT	2	5	62.5	0.469065
CP000100.1	2515260	2515370	2515330	+	Synpcc7942_2439	TGACGAAGTAGCTGACCGCTCCGAATTGATGACTCGTTCAACCCGGTCCTGGTAGGGCTGGGTTTTTTCTTATAGGTCTGAGTAATTGAGGTCAATCCAGCACGGGCGAT	CCGCTCCGAATTGATGACTCGTTCAACCCGGTCCTGGTAGGGCTGGGTTTTTTCT	TTTTTTCT	6	7	87.5	0.0252427
CP000100.1	2526809	2526919	2526879	+	Synpcc7942_2449	AAGAGTCCTGATAGGCTCTTCTTCTGCATCAAAAATCCCTCGCCAGAGTTTCCTGTGGGAGGGATTTTTAGTGTCGAATGAATCGGGTAGCCAGTGCTGAAGGATCGCTA	CTCTTCTTCTGCATCAAAAATCCCTCGCCAGAGTTTCCTGTGGGAGGGATTTTTA	GATTTTTA	5	5	62.5	0.0363065
CP000100.1	2550508	2550618	2550578	+	Synpcc7942_2468	TTCTCTGAGTCGAAGTAATCACCTAGGCAGTTTGGGAATGAATCGCCGGGCCGCAAGGTCCGGCTTTTTTATGCTTCAGCCTCGATTCATTTCTGCGATCGCCCGGCTGA	TAATCACCTAGGCAGTTTGGGAATGAATCGCCGGGCCGCAAGGTCCGGCTTTTTT	GCTTTTTT	6	6	75	0.0113038
CP000100.1	2583028	2583138	2583098	+	Synpcc7942_2501	TCGTCACCAAATCGTGGCGATCGCCAATATTCCCCGGGAAGCTGACAATCGGCAGACTGGGGAATTTTTGATGGCTGGCGGGAAGCTGCACCAAATTGACGCCAGTCCGA	GGCGATCGCCAATATTCCCCGGGAAGCTGACAATCGGCAGACTGGGGAATTTTTG	AATTTTTG	5	5	62.5	0.0267459
CP000100.1	2593218	2593328	2593288	+	Synpcc7942_2513	GTTTCTGCAGGGGAGGCGATCGATGGGACTGGCAGGACGCGACCTACTGACGCTAGCGGACCTTTCGAGTGCAGAAGTTCTCGAAATTTTGGAACTGGCCGCCACTCTCA	GCGATCGATGGGACTGGCAGGACGCGACCTACTGACGCTAGCGGACCTTTCGAGT	TTTCGAGT	3	4	50	0.487811
CP000100.1	2612909	2613019	2612979	+	Synpcc7942_2531	CCGCTGATTCTAGCAACTCGAACGAGTTAGAAATATAGGGGCAGAGCCGATCGGGTTCTGCCTCTTTTTTTGCGCGATCGCTAACAGCACAGTGACTGCGGCGTGATCGC	ACTCGAACGAGTTAGAAATATAGGGGCAGAGCCGATCGGGTTCTGCCTCTTTTTT	TCTTTTTT	6	7	87.5	0.0109489
CP000100.1	2628021	2628131	2628091	+	Synpcc7942_2548	AGCCAGCTAGCATTTGACCTTGTTGCTCGAGGTTAGACCGATCGTTGGTGCCTGCCGCGATCGGTTTTGTGTTGGGCGATCGCTAGGACTTGAAGATGACCGAAACAACG	GACCTTGTTGCTCGAGGTTAGACCGATCGTTGGTGCCTGCCGCGATCGGTTTTGT	GGTTTTGT	4	5	62.5	0.0569242
CP000100.1	2691414	2691524	2691484	+	Synpcc7942_2608	AGCGCCCTAAATACCTACGCTCTATGCCCTCGGCGATCGCCTCCTCAGTTGGTGGCGATCAATTGGTTCTGCGCTGTTTTGCAGGGGCATAACAGAGAACAGAAAAGCCG	TACGCTCTATGCCCTCGGCGATCGCCTCCTCAGTTGGTGGCGATCAATTGGTTCT	TTGGTTCT	2	5	62.5	0.231424
CP000100.1	10139	10249	10180	-	Synpcc7942_0010	CCGACTCGCCTAATCATCTTTAAAACGTAAAAGGCAAGGGCGATCACTCCTTGCCTCCTAGGAATTTCTTGCCTGATGTAGATTTAGGCGCGGTGAGTTTGCGACCAAAT	ATCTTTAAAACGTAAAAGGCAAGGGCGATCACTCCTTGCCTCCTAGGAATTTCTT	AATTTCTT	3	5	62.5	0.316327
CP000100.1	11526	11636	11567	-	Synpcc7942_0012	AGACTGCAATCGCTAGGACATCAAAGTTCTGGATTCGCGTGAGAGCCTACTGTTTTCAGTGGGCTTTTTTGCTGAGCAAGGCCCCTAGGGGAGTCTCGATCGAGGTGCTA	GGACATCAAAGTTCTGGATTCGCGTGAGAGCCTACTGTTTTCAGTGGGCTTTTTT	GCTTTTTT	6	6	75	0.0661376
CP000100.1	32733	32843	32774	-	Synpcc7942_0032	ATGGAGAGAAGCTGCAGAGCTATTCGGTTCAACATCACTTCTAGATGAACCTACTAGCACTCAGTTTGATGAGGATGAATGGCAGTAGGATAGCTATTTCAGTTTTTAAA	AGAGCTATTCGGTTCAACATCACTTCTAGATGAACCTACTAGCACTCAGTTTGAT	AGTTTGAT	3	4	50	0.279784
CP000100.1	49426	49536	49467	-	Synpcc7942_0049	AATATCGAATTTATCTAATCAATAGACCTTTTCAAGGTAAAGCCTGTGAAAAGATCTATTGATTAGTCATGAAGTTATTATCTCATTTCTCTAAGTAGAAGTCTAAATCT	TAATCAATAGACCTTTTCAAGGTAAAGCCTGTGAAAAGATCTATTGATTAGTCAT	TTAGTCAT	2	4	50	0.343755
CP000100.1	64884	64994	64925	-	Synpcc7942_0065	GTAGCTAGTCAATCTTGCGTCATTGAACTCAACAAAGAGTGAGTAGGAAGTGATTTCTACTCACTTTTGCTATGGCGCGATCGCCAGTCATCCCAAGCTTGCTTCCGATG	TGCGTCATTGAACTCAACAAAGAGTGAGTAGGAAGTGATTTCTACTCACTTTTGC	ACTTTTGC	4	4	50	0.00651015
CP000100.1	92483	92593	92524	-	Synpcc7942_0095	CTGAACCCAAGCACTGAGCAGCACTTCCCAGACGAGTCGCGGCTGAACAAAGGCTCGCAGTTGTTTCTGTGCCTGTTCGAGCTGGAGCAGTTGCTGGGACTGCAGCTGTT	GAGCAGCACTTCCCAGACGAGTCGCGGCTGAACAAAGGCTCGCAGTTGTTTCTGT	GTTTCTGT	3	5	62.5	0.352279
CP000100.1	124486	124596	124527	-	Synpcc7942_0125	GGCAGGCGGCTCCTGTTTGGCGATCGTTACTGGCAGGGACTAATGCACCAGCACCCGGACGGATTGCTGTGCTGGGCTGTGGTCGCGGTCACGATGCCCGTCTGTTTGCT	TTTGGCGATCGTTACTGGCAGGGACTAATGCACCAGCACCCGGACGGATTGCTGT	ATTGCTGT	2	4	50	0.398773
CP000100.1	159877	159987	159918	-	Synpcc7942_0158	GGCGATCGCCTGTAGTCATCCCAGCCCGATCGCAGTCCCTCCCAGCGAGGTAGAGGCGAGCGGGCTTTTTGCTGCCCACGCGACCGTGAGCATCGCATCACAATTCCCGA	TCATCCCAGCCCGATCGCAGTCCCTCCCAGCGAGGTAGAGGCGAGCGGGCTTTTT	GGCTTTTT	5	5	62.5	0.108652
CP000100.1	187429	187539	187470	-	Synpcc7942_0189	TGGGAATGATCACCGCTCTATAAGTTGTTGTTGAATGAACGCTCTCTAGTCAGTCCTAGGGAGCGTTGTTTTTAGGGATAACGGCAGAGCAGTCAGCAATGAAGAGGCGA	CTCTATAAGTTGTTGTTGAATGAACGCTCTCTAGTCAGTCCTAGGGAGCGTTGTT	GCGTTGTT	2	4	50	0.026
CP000100.1	191614	191724	191655	-	Synpcc7942_0192	ATGCAAGTTCGCTAGACCATCACAACTCATCAAGCAAAAGGGCCTCATGCACATCATGAAGCCCTTTTTGATAGCTGTGCGATCGCAGAAGGATTAACGATTGACTACTT	ACCATCACAACTCATCAAGCAAAAGGGCCTCATGCACATCATGAAGCCCTTTTTG	CCTTTTTG	5	5	62.5	0.0337379
CP000100.1	205376	205486	205417	-	Synpcc7942_0204	AAGGCGAGGAAATCGTGGGTGAAGGCTTCCATCCGGCCGCCGGTCAGCCCCATGCCGAAGTGTTTGCCCTGCGACAAGCGGGCGATCGCGCTCGGGGAGCAACGCTCTAC	TGGGTGAAGGCTTCCATCCGGCCGCCGGTCAGCCCCATGCCGAAGTGTTTGCCCT	TTTGCCCT	3	4	50	0.343562
CP000100.1	234726	234836	234767	-	Synpcc7942_0240	GCCTCAATCCATTGGCTGAACTGAAAGCGATCGGCTGCAGGGCTCTGGCTTCTGGGTCGATCGCTTTTCCCGTCAATTCCTTCGTGCAGCGGGCAATTGGTCCCCAGCCG	CTGAACTGAAAGCGATCGGCTGCAGGGCTCTGGCTTCTGGGTCGATCGCTTTTCC	GCTTTTCC	4	4	50	0.211369
CP000100.1	247733	247843	247774	-	Synpcc7942_0252	CGATACAGAGGCGTACTATTGCGGCTAGAGTACCGCGGCTCAACCGATGCCAAGGTCTCTAGCTGTTTTTGTGCTTGGCTTCGGGAGCAATCCAGCAGTTGTGCAGCCAG	CTATTGCGGCTAGAGTACCGCGGCTCAACCGATGCCAAGGTCTCTAGCTGTTTTT	CTGTTTTT	5	6	75	0.11387
CP000100.1	255855	255965	255896	-	Synpcc7942_0260	ACTAAGTCTGTGAAGTTGATCAGTTGTTGATTCACTAAGGTCTATCCAAAGTTCTGGATAGACCTTTTTTCTGTGCGCAATCAGCGATCGCAAAAAACAACCTCTCCAAG	TTGATCAGTTGTTGATTCACTAAGGTCTATCCAAAGTTCTGGATAGACCTTTTTT	CCTTTTTT	6	6	75	0.0219173
CP000100.1	312942	313052	312983	-	Synpcc7942_0315	AGGCACAGGGCCACCGTCAGATGTTCTCCAACATGGTTTTAAAGTTGGCAGCAGCACTGAGTGGTCTTGTGCTGATTTTATTTGTGGGCTTTCATCTCACCACAAATCTG	GTCAGATGTTCTCCAACATGGTTTTAAAGTTGGCAGCAGCACTGAGTGGTCTTGT	GGTCTTGT	2	4	50	0.330798
CP000100.1	317978	318088	318019	-	Synpcc7942_0321	ACGTTAGCAAGAGAGTTCAGTTGTTTTGAGGTCAGTTAATGCTGACAGGAAACCACTGGGCTCTTTTGTTGTTCTGGGCATCACGAGGGGCGATCGCAGCGTTGCTGCCA	TTCAGTTGTTTTGAGGTCAGTTAATGCTGACAGGAAACCACTGGGCTCTTTTGTT	CTTTTGTT	4	6	75	0.0349523
CP000100.1	321982	322092	322023	-	Synpcc7942_0325	GTCTCAAAATTATTGCAATCGAACCGACTCTCGGTCTGACTCTTATAGTGAGTGTGCCGAGAGTTTTTTTATGGCGATCGCCCTATGAGTCTTGCCCTCCCCCAGTGGCT	CAATCGAACCGACTCTCGGTCTGACTCTTATAGTGAGTGTGCCGAGAGTTTTTTT	GTTTTTTT	7	7	87.5	0.0591683
CP000100.1	371639	371749	371680	-	Synpcc7942_0377	CCTACTGGCAAGCGGCGCAGGCTCAGATTGATGACTTTCAGTTGCCCAATGGCCTGCAATTCATTGTCATGCAGCGGCCTCAGGCCCCTGTGGTTTCGGTGTTGACCTAC	CGCAGGCTCAGATTGATGACTTTCAGTTGCCCAATGGCCTGCAATTCATTGTCAT	ATTGTCAT	2	4	50	0.178414
CP000100.1	377230	377340	377271	-	Synpcc7942_0385	AACCGATCGATGCGGCTTAATTGCTGCCTCTGATGCACAATCAAAACGGCTCCTGCAGGAGCCGTTTTTTATTGAGTACCGCTAGCGATCGCAGAGACTTCTCATGACTC	CTTAATTGCTGCCTCTGATGCACAATCAAAACGGCTCCTGCAGGAGCCGTTTTTT	CGTTTTTT	6	6	75	0.0228967
CP000100.1	414941	415051	414982	-	Synpcc7942_0425	GCAAGTCCAAAGGTTGTCTACAATCAATATCCAAGCATCAAAAAGCGCCCCATTCGAGGCGCTTTTTGATTATTCAGACTGCTGTAATTCCGGCAATTAACCGTGAATTG	GTCTACAATCAATATCCAAGCATCAAAAAGCGCCCCATTCGAGGCGCTTTTTGAT	TTTTTGAT	5	6	75	0.00497512
CP000100.1	436413	436523	436454	-	Synpcc7942_0446	GGTAAGTCAGCCGCGATCGCCTCATTCAAGTTTTAAAGTCAAAGGGGAGTCCAATGGGCTCCCTTTTATTTTGGAGGCCTGCGGGATGACTGAGCGGCGATCGCCATTGC	ATCGCCTCATTCAAGTTTTAAAGTCAAAGGGGAGTCCAATGGGCTCCCTTTTATT	CTTTTATT	4	6	75	0.0306066
CP000100.1	439947	440057	439988	-	Synpcc7942_0450	TCTTCTAAAAACGCCTGCATTTAGTTGAGCACCGCCACGCCAGTATGCTGAGTGAGGCGCAACTTTGTCTGCGCTAGCTGCATTCCTGCTGAACCGGTGCTCGACCTTCG	TGCATTTAGTTGAGCACCGCCACGCCAGTATGCTGAGTGAGGCGCAACTTTGTCT	CTTTGTCT	3	5	62.5	0.488499
CP000100.1	450446	450556	450487	-	Synpcc7942_0464	GGTATTCCTGGCCTCTAATTGCTGATTAGTGTGAAAGATAGCGGGGCGATCGTAAGGTCTCCCCGTTTTTGCTGTTTAGGTTGGTTGCGATCGCAGAGGAAGTTTGCAAT	TAATTGCTGATTAGTGTGAAAGATAGCGGGGCGATCGTAAGGTCTCCCCGTTTTT	CCGTTTTT	5	5	62.5	0.0745545
CP000100.1	460812	460922	460853	-	Synpcc7942_0477	CGCAACTGTTCGTGATAGAGCTCCGCTTGCTCTTGGGGGCCGCTCCAAACGGTGGCGGCTCCTTCGTAGTGGACCTGATTCGTGAGATCCCAAGCGCGATCGCCGGTCAT	TAGAGCTCCGCTTGCTCTTGGGGGCCGCTCCAAACGGTGGCGGCTCCTTCGTAGT	TTCGTAGT	2	4	50	0.302832
CP000100.1	482220	482330	482261	-	Synpcc7942_0494	TGATTGACGGCGACCTCATAGAGCGGCCATTGCTCACGGTTACGCCAATCTTCGTCTGTTAATTTGTACTGCTTAAAGGGACTGTCCTTACGCTCTTCAAACCGCTGCAA	TCATAGAGCGGCCATTGCTCACGGTTACGCCAATCTTCGTCTGTTAATTTGTACT	TTTGTACT	3	5	62.5	0.115942
CP000100.1	489951	490061	489992	-	Synpcc7942_0503	TCGCTGAACTCAACACCGATCGCCTCCGCCTGCGAGCTTGGCAAGAAAGCGATCGCGAACCCTTTGCGGTGCTCAATGCCGATCCAGGGGTGATGGAGCATTTCCCTGCC	CCGATCGCCTCCGCCTGCGAGCTTGGCAAGAAAGCGATCGCGAACCCTTTGCGGT	TTTGCGGT	3	4	50	0.296638
CP000100.1	511310	511420	511351	-	Synpcc7942_0527	AGGTTGCTTTTGCCAGCTTCTAGGAATTGATGAAGGTGTTTTAAAGGGTGGGCGATCGCTCACCTTTTTTGTCTGCTTGAGTCTTCCATTTTACGAGCGATTGCTGGCAA	GCTTCTAGGAATTGATGAAGGTGTTTTAAAGGGTGGGCGATCGCTCACCTTTTTT	CCTTTTTT	6	6	75	0.0255675
CP000100.1	518988	519098	519029	-	Synpcc7942_0535	TGGCTTACTAAAGCCACACCAACCGTCAGGATCCAGGCTTGTGGTTCAGGGGGCGATCGCCCCCTTTTTTCTGGCTCTTTTCTGGCGCGATCGCCCTTGAAGGGGACAGG	ACACCAACCGTCAGGATCCAGGCTTGTGGTTCAGGGGGCGATCGCCCCCTTTTTT	CCTTTTTT	6	6	75	0.0174927
CP000100.1	538244	538354	538285	-	Synpcc7942_0556	ATTTCGCGAGCTCTAGGTTGAGCCAAATCCGGCGATCGCGAATGTTGCAACTGCCCCAGCGAGTTTTCATGCGTTTGATTCGCCATTCTGCAGCAGTGACCTTGAGTTTG	GGTTGAGCCAAATCCGGCGATCGCGAATGTTGCAACTGCCCCAGCGAGTTTTCAT	GTTTTCAT	4	5	62.5	0.134761
CP000100.1	566071	566181	566112	-	Synpcc7942_0585	TCCAAGCTGGTTAAACCGCGATCGCTCGCACATGAGGTTACTCAGGCGGCTGGATTCAGTCGCCTTTTTTAGTTGCGACAGGCAGGCTCGTATACTGATTCGATGTTGTT	CCGCGATCGCTCGCACATGAGGTTACTCAGGCGGCTGGATTCAGTCGCCTTTTTT	CCTTTTTT	6	6	75	0.0400943
CP000100.1	591293	591403	591334	-	Synpcc7942_0603	CAAGTGGATGACGACATGGATGTCTCCAATCCACCAGCCGCCGAGAGCTATGGATTTGGCAGCTTTGTTCGTTTGGAAGGCGATCGCCATTGGGCGATCGGAGTGGTCTA	ATGGATGTCTCCAATCCACCAGCCGCCGAGAGCTATGGATTTGGCAGCTTTGTTC	CTTTGTTC	3	5	62.5	0.217119
CP000100.1	635944	636054	635985	-	Synpcc7942_0642	AGATCTACGCCTACTGGTTCAGAATCAAAAGCAGTGTGATTGCCCTGAGTATCGTGCTGTGATTCTGAATGCCCAGCTGCCCCAAGGCCCTCTGGCAGGGGCTTGGCAGC	GGTTCAGAATCAAAAGCAGTGTGATTGCCCTGAGTATCGTGCTGTGATTCTGAAT	TTCTGAAT	2	4	50	0.338819
CP000100.1	642662	642772	642703	-	Synpcc7942_0649	CGCTAGGATCTACGCTTCATTACCTCAGTGAATTAACAAGCTGCTCGAGATAGTCTTGGGCAGCTTTTTTATTAGCATTCACATATAAAATGAAGAGTTTCCTGCCATCG	TTCATTACCTCAGTGAATTAACAAGCTGCTCGAGATAGTCTTGGGCAGCTTTTTT	GCTTTTTT	6	6	75	0.0132518
CP000100.1	687039	687149	687080	-	Synpcc7942_0694	TGGTCGTTACCGAATAGACAACGATTGCTCTGCTGCTGAAGAGAACCGGGCCGCTCAGGTCCGGTTTTTTTGTGGAGACTGCCACTCCGTTCGCTCTTAGATGCTGTTGC	AGACAACGATTGCTCTGCTGCTGAAGAGAACCGGGCCGCTCAGGTCCGGTTTTTT	GGTTTTTT	6	6	75	0.018244
CP000100.1	691724	691834	691765	-	Synpcc7942_0700	CCGCCGCTTAAGACCCTGGCAGTCTCAGATTTAACAAGACAAAGCCCGGCGAAAATTCGTCGGGCTTTTAAAATGACTCATTGCGAAGACTCAGTTTGAGTCCAGCCTTT	CTGGCAGTCTCAGATTTAACAAGACAAAGCCCGGCGAAAATTCGTCGGGCTTTTA	GGCTTTTA	4	4	50	0.0182335
CP000100.1	704948	705058	704989	-	Synpcc7942_0712	CTGTCTCAATTCCTTAGAATGCTGCAGTGATGAGAGGGACGAGTTGCGATCGCAACTCGTCCCTCTTTTTGATCGATTTTGAAGATAAATGAGTCTAGAGAAGCCAACTT	AGAATGCTGCAGTGATGAGAGGGACGAGTTGCGATCGCAACTCGTCCCTCTTTTT	CTCTTTTT	5	6	75	0.0199387
CP000100.1	756845	756955	756886	-	Synpcc7942_0763	CAGCCTACGTTTTCCGTTTCACTTCTCATCACAAAAGCAAAGCCCCAAGTGTAGACCGAGGGGCTTTTTTGTTAGATGAGGTGCTTTCAAATCGCTTTCTAGTGTTTTTA	GTTTCACTTCTCATCACAAAAGCAAAGCCCCAAGTGTAGACCGAGGGGCTTTTTT	GCTTTTTT	6	6	75	0.109111
CP000100.1	757305	757415	757346	-	Synpcc7942_0764	AACGAACTTTTAGATATCGAAGTAGAAGATGAAGATCCGAGGTCTCAAGACCCTTGGTAGAGTTTTTATTGACGCCAATAAAAAGCCTCTGACCTTTTTGGCGACCCCGC	ATCGAAGTAGAAGATGAAGATCCGAGGTCTCAAGACCCTTGGTAGAGTTTTTATT	TTTTTATT	5	7	87.5	0.482699
CP000100.1	785170	785280	785211	-	Synpcc7942_0790	ACTGGGTATCGAGACTGTCTGAATCAATGACTGAATTGCGGCTGGGAATTTTTCTCTCAGCCGTTTTTTTCTGGCCGAAAGGCTAGGCGAATCCGGCCTGCCACGGCATT	TGTCTGAATCAATGACTGAATTGCGGCTGGGAATTTTTCTCTCAGCCGTTTTTTT	GTTTTTTT	7	7	87.5	0.019774
CP000100.1	789352	789462	789393	-	Synpcc7942_0794	TAGAGCATTCTTCCAAACTGCATACTCTGCAACTTCAGCAATGGGTCTTTGGGTCGGTTGCTGATTTTTTATGCTGTAGCACTACCGCGATCGCCTCAATTTTCACGAGT	AACTGCATACTCTGCAACTTCAGCAATGGGTCTTTGGGTCGGTTGCTGATTTTTT	GATTTTTT	6	6	75	0.0404684
CP000100.1	845696	845806	845737	-	Synpcc7942_0849	AAAAAGAGCTCACTGCAACTGACGCTGGCTTCCTTGGCCAATCAATCACTTCAGTCGCAGTGAGTTTTTTGTTGGACAGTCTTGAACCCAAGCCTACAAGCGTCTGAGAA	CAACTGACGCTGGCTTCCTTGGCCAATCAATCACTTCAGTCGCAGTGAGTTTTTT	AGTTTTTT	6	6	75	0.0101793
CP000100.1	872961	873071	873002	-	Synpcc7942_0873	CATTGTTATCGATCAGTCTAATTGTCAACTGTTTTACTCCTAGCTCTATCTAGGTAGTATTTATTAATCTGCTTTTATGAAAGCATCTAATGCTAAATATTTTTTGATCA	GTCTAATTGTCAACTGTTTTACTCCTAGCTCTATCTAGGTAGTATTTATTAATCT	ATTAATCT	2	4	50	0.41799
CP000100.1	909314	909424	909355	-	Synpcc7942_0900	TTGAGTCTCGTCCTCCTAGTCCTCTATTGTCTCGACGAATATCGCTCTGGAATTCCAGGGCGATTTTTTTGTCTGTCACCTCAATCGAGCGATCGCGGAAGATAAAGGCG	CTAGTCCTCTATTGTCTCGACGAATATCGCTCTGGAATTCCAGGGCGATTTTTTT	ATTTTTTT	7	7	87.5	0.006
CP000100.1	911661	911771	911702	-	Synpcc7942_0903	TTTGACCACTGTGTAGAGACCGCTAAATTGTCGGTCAACCTCCGGGGGCGATCGCTCTCGGAGGTTTTTTGTGCTTCATGACCTGTGATCAAAATCACAAGCTGCTCAGG	GAGACCGCTAAATTGTCGGTCAACCTCCGGGGGCGATCGCTCTCGGAGGTTTTTT	GGTTTTTT	6	6	75	0.00235294
CP000100.1	926607	926717	926648	-	Synpcc7942_0920	CCCCAGCCCTAATCATCTATTTCTAAAACCTAGGAGCGGTTAGGACGGCACCTCAACTCCTAGGTTTTGTTTTGCGCGATCGCACCTTAAGACATCACTCAAGTCATCAG	TCTATTTCTAAAACCTAGGAGCGGTTAGGACGGCACCTCAACTCCTAGGTTTTGT	GGTTTTGT	4	5	62.5	0.021327
CP000100.1	947858	947968	947899	-	Synpcc7942_0942	CAGCTGATCTAGCGCACTAGATTAGGGCCTCAACTGACCGCTGCTGGACTTCGGAAAGGCAGCGGTTTTTCTTGGGTCCTTGTTTAGTGGGAGAAAGCAGTTCTGGCGAC	ACTAGATTAGGGCCTCAACTGACCGCTGCTGGACTTCGGAAAGGCAGCGGTTTTT	CGGTTTTT	5	5	62.5	0.0470603
CP000100.1	977799	977909	977840	-	Synpcc7942_0971	CCAGTAGATTCCTTCTGAATTGCAGCTCTAGCGCTGTAACAAACCCGCTGGCTCCGGCTGGCGGGTTTTTGCTGGCTGGACTTCAGGATGCTGCGCCAGAATTTGTCGCA	TGAATTGCAGCTCTAGCGCTGTAACAAACCCGCTGGCTCCGGCTGGCGGGTTTTT	GGGTTTTT	5	5	62.5	0.0111663
CP000100.1	984899	985009	984940	-	Synpcc7942_0977	GGTTGCTCAGGTTTCACTTGTTTTCAGCTTGTTGACTCTAAGCTGCTCTCCTAGCGAGAGCAGCTTTTTTGTTGCTCAGGACTGACTGATGGCTGAGGTCTGCAATCGCT	ACTTGTTTTCAGCTTGTTGACTCTAAGCTGCTCTCCTAGCGAGAGCAGCTTTTTT	GCTTTTTT	6	6	75	0.00540723
CP000100.1	1025139	1025249	1025180	-	Synpcc7942_1013	TTAATCAACATAGTGCGACAGAAGCGGTTATAGGCACTCTCTAATCGCATCATGTGGGTCTTGCTATCTTGTCTGCTTCTAGACAGTTGTGTGGTGGTGGTTTGAACCTC	CGACAGAAGCGGTTATAGGCACTCTCTAATCGCATCATGTGGGTCTTGCTATCTT	GCTATCTT	2	4	50	0.257653
CP000100.1	1082770	1082880	1082811	-	Synpcc7942_1071	TAACTCTCTACTCAATGCAATAACCTGCCATGCACTATCGCCAATATGGTCGGACAGGGCGATTGATCTCGCGCTTTTCCCTCGGCTTGATGCGCTGTTTGGACTCTGCC	TGCAATAACCTGCCATGCACTATCGCCAATATGGTCGGACAGGGCGATTGATCTC	TTGATCTC	2	4	50	0.394144
CP000100.1	1113240	1113350	1113281	-	Synpcc7942_1096	CTCGAGCTCTCTTAAGCTGAATTAGAATTGAGCGATCGCTCCTCTAGTGGCACTGGGGGAGCGATTTCTTGATCACCGCGATCGCGGCGTTTGTCGGCATTGCTTGAGGA	GCTGAATTAGAATTGAGCGATCGCTCCTCTAGTGGCACTGGGGGAGCGATTTCTT	GATTTCTT	3	5	62.5	0.0183094
CP000100.1	1138345	1138455	1138386	-	Synpcc7942_1121	GCTCAGTCCATCAGATACAGAACTCACAGCGTCGTCACCTCAACTACAGGAGTCGCTACGAATGCTCTGTGTAGCGCTTCAGGTTGCTTTGAACAACTGAATTTCTGCTG	TACAGAACTCACAGCGTCGTCACCTCAACTACAGGAGTCGCTACGAATGCTCTGT	TGCTCTGT	1	4	50	0.278968
CP000100.1	1160658	1160768	1160699	-	Synpcc7942_1137	ACACTAATTTTCAGCCAGACTGAAAGTCAAAAAGCTCTTGTCAGGTTCACACTGCGACGAGAGCTTTTTTTTGTTACCGAAAAAAAGCGATCGCCCCAGATATCCGAGCG	CAGACTGAAAGTCAAAAAGCTCTTGTCAGGTTCACACTGCGACGAGAGCTTTTTT	GCTTTTTT	6	6	75	0.0140998
CP000100.1	1251833	1251943	1251874	-	Synpcc7942_1231	AGCTGAACTTCTAGATCTGGTTGCAGTAACGGTTGCAAGAGAGAGGGCGGGCCTAGCTTGCCCTCTTTGTATTTGTATAGAAAGGGATGCTGTAACGGTGGCGATTGTGA	TCTGGTTGCAGTAACGGTTGCAAGAGAGAGGGCGGGCCTAGCTTGCCCTCTTTGT	CTCTTTGT	3	5	62.5	0.131162
CP000100.1	1301047	1301157	1301088	-	Synpcc7942_1277	AAAGCCAGCCGACCGACCCTGTTGCGACGCTGGCTCCTTCTTGGGACGTCAGTATTGGCGTCCTTTTTTTATGGTGCGAACACCAGCGGTACGATCGCAGCTGATCTAGA	ACCCTGTTGCGACGCTGGCTCCTTCTTGGGACGTCAGTATTGGCGTCCTTTTTTT	CTTTTTTT	7	7	87.5	0.0217234
CP000100.1	1333437	1333547	1333478	-	Synpcc7942_1306	CGCCTAACGAAAGCAACCAGTTCTAAAGCGGCAGCTGAGGTTTAATGCAAGGGGCTATTGCCCCTTGTCTGCTTTTGAGACTTGTGAGACCTGCGATCGCTCCATGACTC	ACCAGTTCTAAAGCGGCAGCTGAGGTTTAATGCAAGGGGCTATTGCCCCTTGTCT	CCTTGTCT	2	4	50	0.261851
CP000100.1	1342432	1342542	1342473	-	Synpcc7942_1314	CCAGCCTAAAGCCCAAGGTTACGTCAGAAATTTTGAAGCCCTCCTTTGCAGATAGCGAGGAGGGCTTTTGCGATCGCTTCCAGTCGTTGTCTTGATTGATCCTGAAACCT	AGGTTACGTCAGAAATTTTGAAGCCCTCCTTTGCAGATAGCGAGGAGGGCTTTTG	GGCTTTTG	4	4	50	0.0111714
CP000100.1	1413187	1413297	1413228	-	Synpcc7942_1373	CAGTCGCTTAGGGGCATGCGATTGATCACAATGGATCCCTAAAGTCAGGGGAGAGAAATCTCCCCTTTTTCAATGCCTAGAGTCTGCGATCGTGCAATCCCTCGAGACTC	ATGCGATTGATCACAATGGATCCCTAAAGTCAGGGGAGAGAAATCTCCCCTTTTT	CCCTTTTT	5	5	62.5	0.0217308
CP000100.1	1429677	1429787	1429718	-	Synpcc7942_1383	TTAGTAACAACCTAAGTACTAGCCAGCCTCTTGAGGGATCTACAGACAAAAATGTCTCAAGGGGCTTTCTCTTTCCCTATTGCTGCTCCCGCAAAATTGCTGGAATGTCC	GTACTAGCCAGCCTCTTGAGGGATCTACAGACAAAAATGTCTCAAGGGGCTTTCT	GGCTTTCT	3	4	50	0.204167
CP000100.1	1491666	1491776	1491707	-	Synpcc7942_1438	TTGTCTCAGCCGGTATTTGACCGGACCTGGGCAAGCTGATTCAATCCTCGTCATCATGACAAATTGCTGTGGAGGCTAGCTGAGCAACTGCTAGCAGGCAGTTGAGCAAG	TTTGACCGGACCTGGGCAAGCTGATTCAATCCTCGTCATCATGACAAATTGCTGT	ATTGCTGT	2	4	50	0.320125
CP000100.1	1492325	1492435	1492366	-	Synpcc7942_1439	CGACTGAATCTGGGCTTGGCGATCGCTCTAACAATGACAAGGGTTGAAGGCAACTTCAGCCCTTGTTCTATCTCTACTCGCAACAGTTCGTATCGTTGCTAACAGTTCAG	TTGGCGATCGCTCTAACAATGACAAGGGTTGAAGGCAACTTCAGCCCTTGTTCTA	TTGTTCTA	2	5	62.5	0.0150285
CP000100.1	1548518	1548628	1548559	-	Synpcc7942_1499	CTTGCTTCGACTGCTTCAATCCTTAGAATTCAAATCAAATTGCGGCTTCCAAATTGGGAGTCGCTTTTTTATCGCCGTAGTCAGCAGCGATCGCCTCACTACCGTCCAGA	TCAATCCTTAGAATTCAAATCAAATTGCGGCTTCCAAATTGGGAGTCGCTTTTTT	GCTTTTTT	6	6	75	0.0097268
CP000100.1	1609220	1609330	1609261	-	Synpcc7942_1552	GTTTCAACAATCCGGTTAAGGAGTGATGGCTAGCCCTGAGTGGTTAGCAGCTCCTTGGCCGGATTTTATTTTGCTCATGGCTAATGAGTTAGGACAGGTCCAGGGGTCAG	TTAAGGAGTGATGGCTAGCCCTGAGTGGTTAGCAGCTCCTTGGCCGGATTTTATT	ATTTTATT	4	6	75	0.116379
CP000100.1	1611164	1611274	1611205	-	Synpcc7942_1554	AAAGCCACGGCTTAACCTCAGTCAGCAGCATTACGCAGCGGTTCCAGCCAGCCGGTTGGGACCGCTTGTTTATTCAGGGCCTCTGCATGACGCCCGCCGCCATTACCGGG	CCTCAGTCAGCAGCATTACGCAGCGGTTCCAGCCAGCCGGTTGGGACCGCTTGTT	CGCTTGTT	2	4	50	0.0324484
CP000100.1	1613256	1613366	1613297	-	Synpcc7942_1557	ACGTAGCTGACGCCGTAGAAAGGCCCCTTGCCCAGCCAATCGGAACGTAGATTGGACTGGGATTGTTGTCGTTGCTGCTCTGTCGGCGTGCGGTAAGGAGTGTTGGTGTT	TAGAAAGGCCCCTTGCCCAGCCAATCGGAACGTAGATTGGACTGGGATTGTTGTC	TTGTTGTC	2	5	62.5	0.250485
CP000100.1	1678862	1678972	1678903	-	Synpcc7942_1610	CTTTCTCATTCACTGATTTTCCCTTGAATGCCTAAGAAGCCCTCTTCAAAGACTGAAGAGGGCTTCTTTTTTCAGCAGAAATGCTTACCTGAGCACGAGTTCTCTAATTC	ATTTTCCCTTGAATGCCTAAGAAGCCCTCTTCAAAGACTGAAGAGGGCTTCTTTT	CTTCTTTT	4	6	75	0.0868664
CP000100.1	1695454	1695564	1695495	-	Synpcc7942_1627	AGGAACCTTAATCCATGTCTCTTGCCCTATTGATTGCGGCGCAACTCAGTTGTGCAGCTCCAGCTTTGATGGCCCAGGCTCCCGCAACCAATCCCACCGTGGTGGATGTT	TGTCTCTTGCCCTATTGATTGCGGCGCAACTCAGTTGTGCAGCTCCAGCTTTGAT	GCTTTGAT	3	4	50	0.496716
CP000100.1	1725821	1725931	1725862	-	Synpcc7942_1656	TGATCTGGACTAAGTCTTAACTCTCTAAATCCATCCCCACATTGTTAATTGCTGCGGTGTGGGGATTTTTAGGAAGTTTTCTTTTCTAATAGACGAATAAAAATGACTCA	CTTAACTCTCTAAATCCATCCCCACATTGTTAATTGCTGCGGTGTGGGGATTTTT	GGATTTTT	5	5	62.5	0.169287
CP000100.1	1816465	1816575	1816506	-	Synpcc7942_1746	GACTGTCGCCGGCTGAGCCTGCTGGAATCAAGACTCTGACTGCCCGAGGTTCACTCCCCTCGGGCTTTGTTTTGGGGGAGTGATGGCGATGATTAGCAACTTGCATGTTC	AGCCTGCTGGAATCAAGACTCTGACTGCCCGAGGTTCACTCCCCTCGGGCTTTGT	GGCTTTGT	3	4	50	0.0609918
CP000100.1	1883930	1884040	1883971	-	Synpcc7942_1812	CTGCTGTTTGGCTTGATACAGAGCACGATCAGCACGTTCAAGGAATTGATCAAGTGTCAGAATTTCAGGTGTCCAGACTGCAATGCCAACACTAATGGTAATGGCGATCG	ATACAGAGCACGATCAGCACGTTCAAGGAATTGATCAAGTGTCAGAATTTCAGGT	TTTCAGGT	3	4	50	0.480769
CP000100.1	1892890	1893000	1892931	-	Synpcc7942_1820	GGCGATCGCCGGAACCCTGAAGAAATAATCTGCATGACGGTCAAGTCCAGTGAGGGCTTGGCCGTTTTGTTTAGGGTTCGGTTGAGGGGACTGAGCGATCGCGATGATAG	CCTGAAGAAATAATCTGCATGACGGTCAAGTCCAGTGAGGGCTTGGCCGTTTTGT	CGTTTTGT	4	5	62.5	0.00725276
CP000100.1	1894335	1894445	1894376	-	Synpcc7942_1823	CCGGCCAAACGGGTTTTTAGGTCATCCCGCATCCAACGCAGGAAACGCAGCTTGCGTGACTTGTACTCTTGCTCTGCAGCTGAACTGCTTTCGCAGCCAAGGAAAAAGGG	TTTAGGTCATCCCGCATCCAACGCAGGAAACGCAGCTTGCGTGACTTGTACTCTT	GTACTCTT	2	4	50	0.114894
CP000100.1	1899115	1899225	1899156	-	Synpcc7942_1830	ATGTTTTTCTTGCTTTAACGTAACGTCTTCTTCATGTCAGCGCCTTGAGTTTTCCTCAGGGCGCTTTTGTGTGCTTGAGCCCTAATGATCGCCACGATCATCGGTGGTCT	TAACGTAACGTCTTCTTCATGTCAGCGCCTTGAGTTTTCCTCAGGGCGCTTTTGT	GCTTTTGT	4	5	62.5	0.00251385
CP000100.1	1911883	1911993	1911924	-	Synpcc7942_1846	GGGCGCCAAGCTCTAAACCCTAAGAGCGATCGCTCTTTACGTCAAAGCCCCTGCATTGCAGGGGCTTTTTCTGTTGAGGGAGGGGTCAGATGCGATTGCAACGTCGTGAA	AACCCTAAGAGCGATCGCTCTTTACGTCAAAGCCCCTGCATTGCAGGGGCTTTTT	GGCTTTTT	5	5	62.5	0.0869406
CP000100.1	1938164	1938274	1938205	-	Synpcc7942_1869	GACTGCAGCAACCTGCGATCGCTAGTAACCGCCAGTGGTTGGCTCAAAGGCTGATTGCTGAGCGGTTTTCCAGTAGCGAGAGAAGCGCTTCAGATCGACATAGCCCTCGA	CGATCGCTAGTAACCGCCAGTGGTTGGCTCAAAGGCTGATTGCTGAGCGGTTTTC	CGGTTTTC	4	4	50	0.174244
CP000100.1	1954717	1954827	1954758	-	Synpcc7942_1882	GCATCTATCGCTAAGGCCTCGTCCCTGGGTTTGTAAGCTCGCAGCGGTCGAAGTCGCTGCGGGCTTTTCTGTAGCTTGATCCCTTTGCCAACGCCCTGCCTTTGTCTGAC	GCCTCGTCCCTGGGTTTGTAAGCTCGCAGCGGTCGAAGTCGCTGCGGGCTTTTCT	GCTTTTCT	4	5	62.5	0.0778343
CP000100.1	1976812	1976922	1976853	-	Synpcc7942_1903	GCATGCAGAGCGTTTGCAAGCTGCTCTACAAAACTATGGATATCAATCTAATATTCTGACCATACCGTTTGCCTTCTCTCCCCCACAAGTAGTTAGCGAATCCATAGATA	GCAAGCTGCTCTACAAAACTATGGATATCAATCTAATATTCTGACCATACCGTTT	TACCGTTT	3	4	50	0.289855
CP000100.1	1983318	1983428	1983359	-	Synpcc7942_1907	GCGGTTCGCTAACGTTCAGCAGCCTTAGATTCCACCAAAGCAGGGTCGCTATCAGTTACCCTGCTTTACTATTTTCTGAGTTCTAGCCTGCTTCCCAACTGAGAGCGATC	TCAGCAGCCTTAGATTCCACCAAAGCAGGGTCGCTATCAGTTACCCTGCTTTACT	GCTTTACT	3	4	50	0.0445441
CP000100.1	2047452	2047562	2047493	-	Synpcc7942_1977	GATCGCGCTGCTTCACTAGGCAACAAGACTACAAATCGACGGGGGTTGGGATCATCTAGCCCCCGTTTCTATTGATTGCAAGATATTGAGCTTTCCTTAATACCTCCCAA	CTAGGCAACAAGACTACAAATCGACGGGGGTTGGGATCATCTAGCCCCCGTTTCT	CCGTTTCT	3	4	50	0.00886132
CP000100.1	2052277	2052387	2052318	-	Synpcc7942_1982	CAAAGACTGGAGACTGGCAATCGCCGTCCGAATCACCTTGGCCTTGGCTGATGCAGGGTCGAGGTTTTGTTTTACCTGAGGCTGAGCTTTGGCAGTGGCTTCAAAAGCGA	GGCAATCGCCGTCCGAATCACCTTGGCCTTGGCTGATGCAGGGTCGAGGTTTTGT	GGTTTTGT	4	5	62.5	0.0381558
CP000100.1	2061823	2061933	2061864	-	Synpcc7942_1991	TCGAAGCTCGTTAAGTCCTAAAACTAAACTAGATGCAATCCCGAAAGGCTCAATGACTTGGGCCTTTTTGTGTTTTAGGAGCTTCTATGGCAGTAATTGTTTCAGTTTAG	TCCTAAAACTAAACTAGATGCAATCCCGAAAGGCTCAATGACTTGGGCCTTTTTG	CCTTTTTG	5	5	62.5	0.0246002
CP000100.1	2067343	2067453	2067384	-	Synpcc7942_1999	AACTAAGCAATTGACTGTCTAAGTTAAATCTGTGTGTGAAGAGTCTGGGCAAGCGCTCAGGCTTTTTTGTTGGCAGGGTAGGTGCTCATTGAATGGCATGGAGCAGAGCA	TGTCTAAGTTAAATCTGTGTGTGAAGAGTCTGGGCAAGCGCTCAGGCTTTTTTGT	TTTTTTGT	6	7	87.5	0.00566465
CP000100.1	2079394	2079504	2079435	-	Synpcc7942_2010	ATTTACTACTAAGCCGCGATTCTCGCTATTCAAGTTTGAACCAGAGCCGGGCCGAGCGTCCGGCTTTTTTGTAGTGGCTTGTAGAACACACATCGTTGAGCAAAAAATTT	GCGATTCTCGCTATTCAAGTTTGAACCAGAGCCGGGCCGAGCGTCCGGCTTTTTT	GCTTTTTT	6	6	75	0.0075188
CP000100.1	2099437	2099547	2099478	-	Synpcc7942_2030	AGGATCGGGTCACTCCCTAACCATTAGCGTTGCCGAAGCTGTTGCTTTCTTTGAGAGCAGCAGCTTTGTTTTTTGCAGGATCTGGACTGCCAGCGTGAGCGCTAAGCAAG	CCTAACCATTAGCGTTGCCGAAGCTGTTGCTTTCTTTGAGAGCAGCAGCTTTGTT	GCTTTGTT	3	5	62.5	0.0113069
CP000100.1	2144388	2144498	2144429	-	Synpcc7942_2068	CGCCGGTGATGCCATCGACGTTGAGCAGCTCGCCCGCCACGAAGAGCCCCGGGCAGCGTTTACTTTCCATGCGTTGACTATTGAGGCTGTCGAGAGGGACACCGCCAGCG	CGACGTTGAGCAGCTCGCCCGCCACGAAGAGCCCCGGGCAGCGTTTACTTTCCAT	CTTTCCAT	3	4	50	0.218362
CP000100.1	2160416	2160526	2160457	-	Synpcc7942_2081	GCGGTCGCTATCAACACGATCAACAAAGCCCTAGCTTTCCTCTTAACTGAAGTGAGCTAGGGCTATTACTTTGAGTTGCTATCCAGAAGAATGGCTATCTAGAAAGGCCA	ACGATCAACAAAGCCCTAGCTTTCCTCTTAACTGAAGTGAGCTAGGGCTATTACT	CTATTACT	2	4	50	0.012987
CP000100.1	2161462	2161572	2161503	-	Synpcc7942_2082	GCCCCCTAGAGCGACCCGGCTGCCTCACGCCTCGGCGATAATGGGCAGGAAAAGCCGGGCGCTCTATGGTGTTTTTTAGCGTCGTTATCCCCACCTACAACCGTCGTCCC	CCGGCTGCCTCACGCCTCGGCGATAATGGGCAGGAAAAGCCGGGCGCTCTATGGT	TCTATGGT	1	4	50	0.295813
CP000100.1	2168558	2168668	2168599	-	Synpcc7942_2089	TTTCAGAGCCTCTAACCATTTGAGAGAGTGCTGAAATCACTTCCCTAGGGCCGCTATCGCGGCCTTTTTTATGGTGGTCAGATGTTGCTTGACTCCGATTTCCATAAGCA	CCATTTGAGAGAGTGCTGAAATCACTTCCCTAGGGCCGCTATCGCGGCCTTTTTT	CCTTTTTT	6	6	75	0.0122794
CP000100.1	2184630	2184740	2184671	-	Synpcc7942_2104	AATACTGCTAGCTAATCAAGCTTCAATTCTTGATCACTGGAGGAGAGAGGTTTCCGCTTCTCTCCTTTTTTGATTGGAATTCTCTCATTAACTACGATACCGCTCTGCAC	TCAAGCTTCAATTCTTGATCACTGGAGGAGAGAGGTTTCCGCTTCTCTCCTTTTT	TCCTTTTT	5	6	75	0.183857
CP000100.1	2251029	2251139	2251070	-	Synpcc7942_2169	GTCCGGCGATCGCCCGTTGTCTTAGACAGCAGGATATTGACCCATTCCTGGATGGGAGAGTGATCGCTTTGGCCTCAACCGAGGGGTTCAATCGGTGCTAGGCGTGGATC	GTTGTCTTAGACAGCAGGATATTGACCCATTCCTGGATGGGAGAGTGATCGCTTT	ATCGCTTT	3	4	50	0.482456
CP000100.1	2252091	2252201	2252132	-	Synpcc7942_2171	GCCTAACCTGCAAGTCACTGAATGATTCATCCCCAGAGGGGCAGCGAGCTTCAGCCAGCTGCCTTTTTTTGTGTGGGTCATTGTTCTCGACAGGACAGGACGGAACAAAT	CACTGAATGATTCATCCCCAGAGGGGCAGCGAGCTTCAGCCAGCTGCCTTTTTTT	CTTTTTTT	7	7	87.5	0.00907029
CP000100.1	2259400	2259510	2259441	-	Synpcc7942_2180	CTCGCTGACCTAGGACTCTAGGCGACCGCCCAGATCGGCGGGGTCAGGCAGTCCCTCGACCCCGCTTTTGGCCGTTCCCGATGAGCCTTGACAGCCGATCAAACTGGAGT	CTCTAGGCGACCGCCCAGATCGGCGGGGTCAGGCAGTCCCTCGACCCCGCTTTTG	CGCTTTTG	4	4	50	0.409578
CP000100.1	2284305	2284415	2284346	-	Synpcc7942_2204	CGACCAAGCCAAGAGCGAAGCTTAAATTCTGTCCGTGTGCTGGGAAGCCCCAATTTGGGGCTTCCTTTGTTTTAGTGTGGCTGTGCGATCGCGGCCCTTGTTCGTCTTTG	CGAAGCTTAAATTCTGTCCGTGTGCTGGGAAGCCCCAATTTGGGGCTTCCTTTGT	TCCTTTGT	3	5	62.5	0.0823353
CP000100.1	2305172	2305282	2305213	-	Synpcc7942_2239	CCGCTGAGGGAGTCTTGCTAACACGACAAACCGTTGCTCAAAGCTCTGGAGAAAATCTAGGGCTTTTACTTTCGGCCTAGGTTGATTGCCACAAGAAATTGGTTGATTTT	TGCTAACACGACAAACCGTTGCTCAAAGCTCTGGAGAAAATCTAGGGCTTTTACT	CTTTTACT	4	5	62.5	0.345472
CP000100.1	2315352	2315462	2315393	-	Synpcc7942_2248	TCCAAGGCTAAAGCAACAGTCAAAACCGTATTAAAAAGGGGAGAAATCATCATGATTTCTCCCCTTTTTTGTCTGAATCTTAGGCTGGGTTTGTGACCCACAATACTCTC	ACAGTCAAAACCGTATTAAAAAGGGGAGAAATCATCATGATTTCTCCCCTTTTTT	CCTTTTTT	6	6	75	0.0395257
CP000100.1	2376986	2377096	2377027	-	Synpcc7942_2309	CGACGTTCTTTACTTCAATCTCTGAACTAAGGCAAGTGTATGGAGCTCAAGTGACTTGGGCTCCTTTTCTGTTAGATGGAAAGACCGATACTGGCTGTGATCGCGGGCTG	CAATCTCTGAACTAAGGCAAGTGTATGGAGCTCAAGTGACTTGGGCTCCTTTTCT	CCTTTTCT	4	5	62.5	0.028463
CP000100.1	2381496	2381606	2381537	-	Synpcc7942_2313	AGTTTTAAGACGGGCGGAGGTTTTCCTCCGCTCGCGATCGCTCCTCAGAGTTCGCTCTGGGGAGTTTTTTGTGGTTTTACAGAAGCGATCGCAGCAGATTGGCAACCTGT	GGAGGTTTTCCTCCGCTCGCGATCGCTCCTCAGAGTTCGCTCTGGGGAGTTTTTT	AGTTTTTT	6	6	75	0.00120795
CP000100.1	2399843	2399953	2399884	-	Synpcc7942_2333	CCGCTTTGCCAGTGTTAACTGCCTGAGTTGCAGCACCACAAAAAAGGGGTCTGCTTGCAGACCCCCTTTTACTGTCAGTGAATGAGCATTAACTCTCGGTGCTTAGAACA	TAACTGCCTGAGTTGCAGCACCACAAAAAAGGGGTCTGCTTGCAGACCCCCTTTT	CCCCTTTT	4	4	50	0.288343
CP000100.1	2410365	2410475	2410406	-	Synpcc7942_2342	TCCGATCTGATTAATTCCACCTCGTTCCTTACAAGATGCAGCGAGTCCTCATTTGGGGGCTCGTTTTTTTGCGTTGCGATCGCAGTCGCTCTGGCTGGATGCTGGTGTGA	TCCACCTCGTTCCTTACAAGATGCAGCGAGTCCTCATTTGGGGGCTCGTTTTTTT	GTTTTTTT	7	7	87.5	0.00489663
CP000100.1	2412486	2412596	2412527	-	Synpcc7942_2345	AGCAATTAGTCAGCGCGCTCGCTGTAATGAATTGAAAGGGTCCTGGATCGCTGATTCAGGACCCTTTTTGCTGGAAGCGATCGCAGAGAAGATGATCTAGCCGCTGGATC	CGCTCGCTGTAATGAATTGAAAGGGTCCTGGATCGCTGATTCAGGACCCTTTTTG	CCTTTTTG	5	5	62.5	0.045221
CP000100.1	2417423	2417533	2417464	-	Synpcc7942_2350	ATTGCGCCAGTGCAGTCTCCTCACTAATTTTGCCTTCGTTAAAGAGACGGAATAGGGACTGATTGCTGGTGCACATGCCGTCAAAGGTACATTTAGGAATTAGTTGCTCA	TCTCCTCACTAATTTTGCCTTCGTTAAAGAGACGGAATAGGGACTGATTGCTGGT	TTGCTGGT	2	4	50	0.451031
CP000100.1	2419464	2419574	2419505	-	Synpcc7942_2352	TCTCAACTTGATCAACCCTTTTCTCACTCTCCGACAATCTGCGCCTGACAGTTCTGTCAGGCGTTTTCTTGTTGCCATTGTTGCTGAGCAACCGTCTGAATGTGGTGCAG	CCCTTTTCTCACTCTCCGACAATCTGCGCCTGACAGTTCTGTCAGGCGTTTTCTT	GTTTTCTT	4	6	75	0.0164729
CP000100.1	2421079	2421189	2421120	-	Synpcc7942_2354	ATCTGACTCTCGGCTGCTCGGCCGCTAACGAACTGCTGATACTGGAATCTTTCAGGTCAGCAGTTTTTGTTGGATAGGTGTTTTTTAGGGATCACCTGCGATCGCAGTCA	GCTCGGCCGCTAACGAACTGCTGATACTGGAATCTTTCAGGTCAGCAGTTTTTGT	GTTTTTGT	5	6	75	0.0319313
CP000100.1	2429606	2429716	2429647	-	Synpcc7942_2363	TCAAGGTTTCCTTGCAGTCGGAAGCGGGCAGCACATCCAAGGCTTGAACGGCCTTCTGGGCATGTTCTGCGGCCAAGGCGCGAGTCCGGGCTAGACCCTGACTGTTGTGG	AGTCGGAAGCGGGCAGCACATCCAAGGCTTGAACGGCCTTCTGGGCATGTTCTGC	TGTTCTGC	2	4	50	0.44206
CP000100.1	2475342	2475452	2475383	-	Synpcc7942_2401	ATAGCGCCATCCACGTTGAGTCCTGCAATTCGTCATCTTCTGGGGCTTTGGGTTAAAGCCCCAGTTTTTTTGTTGGTTTCCCGTCCCGAACTGCCGTAGATTGACCTAGA	TTGAGTCCTGCAATTCGTCATCTTCTGGGGCTTTGGGTTAAAGCCCCAGTTTTTT	AGTTTTTT	6	6	75	0.00976562
CP000100.1	2481365	2481475	2481406	-	Synpcc7942_2409	GCTAGGCGATCGGCTGCCGGTAAGAGAGACAACAGGCAAGGAGTCAATCCTCCTTGTCAAAAATCAATTTGAGTAAAATCATGACCCGCCAAAATATTTCCTCCGGTTCC	GCCGGTAAGAGAGACAACAGGCAAGGAGTCAATCCTCCTTGTCAAAAATCAATTT	ATCAATTT	3	4	50	0.319767
CP000100.1	2509312	2509422	2509353	-	Synpcc7942_2437	GCTGCTGATCGCCAGCTTTTGGTTCCCGAATACCGCTGCATGGGCTGCCACTGCAGAAGCCATTTTTGCCGGTGGTTGCTTCTGGTGTGTCGAGGCTGATTTCGACAAAG	CTTTTGGTTCCCGAATACCGCTGCATGGGCTGCCACTGCAGAAGCCATTTTTGCC	TTTTTGCC	5	5	62.5	0.398936
CP000100.1	2515410	2515520	2515451	-	Synpcc7942_2440	CTTGAGCTGAGGCTCTTTCAAGCTTTCAGATAACAAGCGGTAGGGGATTCGTCTCGTACCGCTTGTTAGTTCGAATTTTCGTGAGCTTTGGCTGAATCTAAGTCACTCAA	TTTCAAGCTTTCAGATAACAAGCGGTAGGGGATTCGTCTCGTACCGCTTGTTAGT	TTGTTAGT	2	5	62.5	0.129429
CP000100.1	2517755	2517865	2517796	-	Synpcc7942_2441	TTTCGGCTAAACCCCTGAAGCCATCACCCTTTCTGTAACCCGAGGCCAGTCCCAAGCGTCTCGGGTTTTGCTTTGCTGAGCTTGCATTTGGACTATCTGCGATCGCAATC	TGAAGCCATCACCCTTTCTGTAACCCGAGGCCAGTCCCAAGCGTCTCGGGTTTTG	GGGTTTTG	4	4	50	0.0202696
CP000100.1	2520541	2520651	2520582	-	Synpcc7942_2444	TGTCAACCTTGCCGAAAAGCTCTAAATAATGAGCCTTGACGAGAAAGCTCGGGTTCCCGAGCTTTCTCGTTTGGATTGTGCGATCGCTAAATCCTTTGTTCCTCTGACTT	AAAGCTCTAAATAATGAGCCTTGACGAGAAAGCTCGGGTTCCCGAGCTTTCTCGT	TTTCTCGT	3	5	62.5	0.0974209
CP000100.1	2602518	2602628	2602559	-	Synpcc7942_2521	TTTTTGATCTCTGGGCCATGATCGATCGCATCCTGATGCTGCCACGGTTGCCCCACGATCGCTTTTGTGTGTGTATTTTTGGCTCGGCACGGCTCATGGCCGATAATCCG	CCATGATCGATCGCATCCTGATGCTGCCACGGTTGCCCCACGATCGCTTTTGTGT	TTTTGTGT	4	6	75	0.448596
CP000100.1	2619404	2619514	2619445	-	Synpcc7942_2537	GCAATCCCGATCCGCAAGCCACCGCTCGTTTTCAGGAGATCCAGATCGCCTACGAGCGGCTGTTAGTTCTGCAAGAATCCGCCACGGCTCAACCCGTTCCGCAAGCCCCC	AAGCCACCGCTCGTTTTCAGGAGATCCAGATCGCCTACGAGCGGCTGTTAGTTCT	TTAGTTCT	2	5	62.5	0.466081
CP000100.1	2637632	2637742	2637673	-	Synpcc7942_2559	TGCAGCGCTCTAGTCTCGACTGAGTTGCTAACTTGCAGTGGGGCTGACTCAAATCGGGTCAGCCTTTTTTATGGCGGGTGAGGCGCGATCGCTCGGCTTGAATGGCTGCG	TCGACTGAGTTGCTAACTTGCAGTGGGGCTGACTCAAATCGGGTCAGCCTTTTTT	CCTTTTTT	6	6	75	0.010528
CP000100.1	2639048	2639158	2639089	-	Synpcc7942_2561	TCCAAACAACTAATCGCGCTCAAACCGTTGATTTAAACCACCCCTGATGAAGTTTCATCAGGGGTTTTTTCTGATCTGATGGTTTTGGAAACAGGAGCTTTGATCTAGAT	GCGCTCAAACCGTTGATTTAAACCACCCCTGATGAAGTTTCATCAGGGGTTTTTT	GGTTTTTT	6	6	75	0.00855249
CP000100.1	2671217	2671327	2671258	-	Synpcc7942_2588	AACTACTGGGCCGATCGCTTTGTCACCCTGCCGCTACCGACTCCTGAGGATTGTGGCGACAGTGGTTTTTGGAACTGGAAGTTGCCGGTAATCGGCTCCCTAGCCAATCA	CGCTTTGTCACCCTGCCGCTACCGACTCCTGAGGATTGTGGCGACAGTGGTTTTT	TGGTTTTT	5	6	75	0.319277
CP000100.1	2681616	2681726	2681657	-	Synpcc7942_2600	CTACGTGATGACGCTGCTGGAAACTGATGTGCCGATGACCTTTGCCGGCACTACGGCTCCAGCTTGCTATGTGGAGATCAAGAGTGTTGGGCAGATGAAGCCCACTCAGA	GCTGGAAACTGATGTGCCGATGACCTTTGCCGGCACTACGGCTCCAGCTTGCTAT	CTTGCTAT	2	4	50	0.389685
CP000100.1	2687178	2687288	2687219	-	Synpcc7942_2605	AACAATCCAGACGATATCAACAAAGTGCCAATAAATTTCAGCAGCTTCAATGCCGAAATGATGTTGGTCTGAATAATAATCTGGTTGCCGCGATCGCCACAGAACAGCCA	ATCAACAAAGTGCCAATAAATTTCAGCAGCTTCAATGCCGAAATGATGTTGGTCT	GTTGGTCT	2	4	50	0.369312

## Sheet: No U-tract
chrom	gene_left	gene_right	peak_position	strand	gene_name	110_nt_seq_context	55_nt_upstream_peak	U_tract	consecutive_U	total_U	percent_U	gene_peak_RT
CP000100.1	6082	6192	6152	+	Synpcc7942_0004	TTACAGATATCCACAGGCGATCGCAGCTCTACTCCTTGAGTGCAGGCTGCGATCGCGGATGTTGCCAAGCGGCGTAAAACAGCAAAAGACTGAGCAGCGCATAACCGATC	GGCGATCGCAGCTCTACTCCTTGAGTGCAGGCTGCGATCGCGGATGTTGCCAAGC	TGCCAAGC	1	1	12.5	0.344596
CP000100.1	20501	20611	20571	+	Synpcc7942_0019	CGCCGCTGGCGCTATGGCCTAGGGCTGTCGACTCTGTTCATCGTTCTTGGTGTACAGGGTTGGCAGCAATGGCAGCAACGTCGCTGGGCAGACACTCTGGGGATTACCGC	GGCCTAGGGCTGTCGACTCTGTTCATCGTTCTTGGTGTACAGGGTTGGCAGCAAT	GCAGCAAT	1	1	12.5	0.393382
CP000100.1	103348	103458	103418	+	Synpcc7942_0102	TGGATTGGATCCAGCCTCCAGCAAGGCTTCCACGATCGGTTCTAACTCTTGTCGAACCGCAATGTGCAGCGGTGTTTCACCCATATCCCCGATCGCATTTACGTTAGCAC	CTCCAGCAAGGCTTCCACGATCGGTTCTAACTCTTGTCGAACCGCAATGTGCAGC	TGTGCAGC	1	2	25	0.135593
CP000100.1	181531	181641	181601	+	Synpcc7942_0183	CCTCCTGTTTGAACTGATCAACGGCTTCCACGACAGCGCCAACACGATCGCGCCGCTGGTCTACAGTCGCGTACTGACGCCTTTTACCGCCGTGATTTGGAGTAGCCTTT	GATCAACGGCTTCCACGACAGCGCCAACACGATCGCGCCGCTGGTCTACAGTCGC	ACAGTCGC	1	1	12.5	0.43125
CP000100.1	196048	196158	196118	+	Synpcc7942_0195	CGGCCAGTAACGATCGCTCACCTCCAGCGGCCTAGATACCTGCAGCTAGTCTTCGGGGCCGAAATACTGTGGCGTGAAGCAACCGTGCAAACCGTAGGGAATGTGTTGCT	GCTCACCTCCAGCGGCCTAGATACCTGCAGCTAGTCTTCGGGGCCGAAATACTGT	AATACTGT	1	3	37.5	0.424273
CP000100.1	224246	224356	224316	+	Synpcc7942_0225	GGAGTCTCGGTCTCTAAGGCCGGCACGATCGCCTTGATCTGCTGCGCCCCCGCTCTGTCGGGGGCGTTTGTGTCTGAAGCCCAGTTCGCTCTTTTCCCCGGTGTGCTGCC	AAGGCCGGCACGATCGCCTTGATCTGCTGCGCCCCCGCTCTGTCGGGGGCGTTTG	GGCGTTTG	3	3	37.5	0.189004
CP000100.1	225246	225356	225316	+	Synpcc7942_0227	GTGGCCTAGGGATTGTTCTGATTGCATCTGTCCAACCATGGCGAAGCGTCTGCCTGCCACCACTGCCCATGTCCGCATTACGCGTCAGTCGTGGGAAGAAGGTTGTTTGG	TTCTGATTGCATCTGTCCAACCATGGCGAAGCGTCTGCCTGCCACCACTGCCCAT	CTGCCCAT	1	2	25	0.269307
CP000100.1	264473	264583	264543	+	Synpcc7942_0267	CCTCTCGGCTAGTCGAGGAAATACCACTCCGTAAACGTTGCAGCTTGACCGCAGGGTTGTCCATCGGGCTGACGGAGCGTCCAGATAGTGGCGCGATCGATACGGAAGCG	AGGAAATACCACTCCGTAAACGTTGCAGCTTGACCGCAGGGTTGTCCATCGGGCT	ATCGGGCT	1	2	25	0.314341
CP000100.1	288581	288691	288651	+	Synpcc7942_0291	TGCGGCGGCATTGCGGTCTATAAACTCTGCGAAGTGGTCTCCCAGTTGGTGCAGGCCGGTGCAGAGGTGCGCGTCATTCTGACAGCGGGGGCGGAGCGGTTTATTGCTCC	GTCTATAAACTCTGCGAAGTGGTCTCCCAGTTGGTGCAGGCCGGTGCAGAGGTGC	AGAGGTGC	1	1	12.5	0.384069
CP000100.1	292603	292713	292673	+	Synpcc7942_0295	GCCTCAGGGTTCAGTCCCTTCTCTGAGGGTTCGGTTGGAAGTCGAAATGCCCCGATCGCAACCCTCAGGCGAGGAAACCGACACAATCTAATCCGCGAAAACACTCAACT	CCCTTCTCTGAGGGTTCGGTTGGAAGTCGAAATGCCCCGATCGCAACCCTCAGGC	CCTCAGGC	1	1	12.5	0.456621
CP000100.1	329076	329186	329146	+	Synpcc7942_0332	TGTTCGCGAACCCCTTCGCGTAAGCTTAGCTATCCTTCGGGGCGGTCTCATGGGTTGAGCCGCCCCCTCTTCTGTGCTCAATTGCCTGACAGCTCCTTGCTGTGGACCTG	TCGCGTAAGCTTAGCTATCCTTCGGGGCGGTCTCATGGGTTGAGCCGCCCCCTCT	CCCCCTCT	1	2	25	0.311749
CP000100.1	333869	333979	333939	+	Synpcc7942_0338	CAACCCGAGCTTGATTGCCTCATTCGATCGATCGAATCAGCCTTACGCCAGCAGGGTGAACCGTTGCGCTGGGCGATCGCGGCTCGGGAAGGATCAATGGTGCGTATCGA	TGCCTCATTCGATCGATCGAATCAGCCTTACGCCAGCAGGGTGAACCGTTGCGCT	GTTGCGCT	2	3	37.5	0.452233
CP000100.1	380547	380657	380617	+	Synpcc7942_0386	CCCGACGTGGTAGCCAGCCCAACCTTCACCTTGGTCTGTGAGTACAGCGAGGGGCGCTTGCCCCTCTACCACTTCGACCTCTATCGCCTCGAGGCACCTGATGTAGCGCG	AGCCCAACCTTCACCTTGGTCTGTGAGTACAGCGAGGGGCGCTTGCCCCTCTACC	CCTCTACC	1	2	25	0.225806
CP000100.1	389640	389750	389710	+	Synpcc7942_0395	TATCAAAACGCTTGCTGACCAAGATTGGGTTTGAGCACTCTGCTGAAGTTGCTCAGATCTCACTCCTAACGTTCGTTGAACTTAAGCGATCGCAGAAGGTGATTGCAGGC	TGACCAAGATTGGGTTTGAGCACTCTGCTGAAGTTGCTCAGATCTCACTCCTAAC	CTCCTAAC	1	2	25	0.205502
CP000100.1	532667	532777	532737	+	Synpcc7942_0549	GCTGTCGGCCGGTCTTCCTACCGATGTCTTCCTAGCCAAGAATCAGCAGCATCTTGGTTCTCTGCAGCTCGACTGGCTACCGCAGCCTGGCAGTCATGTCGAAGTGGCCG	TCCTACCGATGTCTTCCTAGCCAAGAATCAGCAGCATCTTGGTTCTCTGCAGCTC	TGCAGCTC	1	2	25	0.313332
CP000100.1	664399	664509	664469	+	Synpcc7942_0667	AGCAGGAGCAAAACAAGCTTGAAGTCCATAGTGCGCGGCGATCGCAACCCGATACCCCTCAGCTTGCCGTGCCACTCAGGTCTTGGCGAGGCTCCTGTCGGCTTTCTTAA	AGCTTGAAGTCCATAGTGCGCGGCGATCGCAACCCGATACCCCTCAGCTTGCCGT	CTTGCCGT	2	3	37.5	0.331956
CP000100.1	767160	767270	767230	+	Synpcc7942_0774	GGTTCATCAGCTCAGGAACAAAGTCCCAATCTTTTTGCTCAAAGCAATAGTGTGGGACTGACCTTCGAGTGCAGATTGGTCTTACAGCCACTCGGAGAGTAACAGAGCAG	GAACAAAGTCCCAATCTTTTTGCTCAAAGCAATAGTGTGGGACTGACCTTCGAGT	CTTCGAGT	2	3	37.5	0.341085
CP000100.1	795808	795918	795878	+	Synpcc7942_0801	TTAGATTGCACCTGAACTAATGCTGCTCTGACAGCGATCGCTAACGCTCGGCTCCGGTCGGGCGTTGCGCGTTTTAGGCTGAGAAAGCCGCTTTTCGCAGAAACTGTCGT	ACTAATGCTGCTCTGACAGCGATCGCTAACGCTCGGCTCCGGTCGGGCGTTGCGC	CGTTGCGC	2	2	25	0.067908
CP000100.1	837048	837158	837118	+	Synpcc7942_0841	GTGCTACCAGTCGACTCTAGGGCATGGTTACGAACTCCTCTGCTGAAGTGGGATGCAAAGCCATCGTGGCGTCAAAATCAGCTTTCGTCGCACCCATCGTCACTGCGATC	TCTAGGGCATGGTTACGAACTCCTCTGCTGAAGTGGGATGCAAAGCCATCGTGGC	ATCGTGGC	1	2	25	0.28023
CP000100.1	867247	867357	867317	+	Synpcc7942_0863	ACCCCAGCAGGTTTCCGATCTGGGACGGTTTGCGGGATTTCCCAAGCGGGGCAGCCCTAGGCAGTGCTATGCGGAGCAGGAGCGGGTTAAAGAGCAGCAGCTCAGGGCTT	CGATCTGGGACGGTTTGCGGGATTTCCCAAGCGGGGCAGCCCTAGGCAGTGCTAT	AGTGCTAT	1	3	37.5	0.478863
CP000100.1	880688	880798	880758	+	Synpcc7942_0876	AGACGGCTCAAAAACATGTCCTCCGTGATTACTGCTCCCTCAAGACGAGCAGCGATCGCGGAGGACAACCCTTTGTGGTGGAGATCGCACGTCGGGTCTTTAGCGACCTG	ATGTCCTCCGTGATTACTGCTCCCTCAAGACGAGCAGCGATCGCGGAGGACAACC	GGACAACC	0	0	0	0.173333
CP000100.1	886259	886369	886329	+	Synpcc7942_0878	AGGCTGGATAGTGACTTTTTCGGCCCCGGCGATCGCTGGCAAACGGTTGCTGGGGTGGATGAAGTCGGGCGGGGCTGTCTATTCGGTCCCGTGGTCACCGCCGCCGTCAT	TTTTTCGGCCCCGGCGATCGCTGGCAAACGGTTGCTGGGGTGGATGAAGTCGGGC	AGTCGGGC	1	1	12.5	0.34879
CP000100.1	916949	917059	917019	+	Synpcc7942_0906	GCGCGTGGTAGGTTCTGCCACGATCACTAACCGCCAACCGCGCAGTTTCTATGTCTGTGCCATGCCTGCTGTCAATCCCACCGTTCGTGACCAACAGGGTAATCGCGTGA	TGCCACGATCACTAACCGCCAACCGCGCAGTTTCTATGTCTGTGCCATGCCTGCT	TGCCTGCT	1	3	37.5	0.1571
CP000100.1	919328	919438	919398	+	Synpcc7942_0911	CCTACGAACCGCTGCATCACAAATATCGGCCGCAATGCTTTGCTGATTTGGTAGGGCAAGAGGCGATCGCGCGAACCCTCAGCCAAGCGCTGGCCCAGCAGCGAATTGCC	ATCACAAATATCGGCCGCAATGCTTTGCTGATTTGGTAGGGCAAGAGGCGATCGC	GCGATCGC	1	1	12.5	0.424943
CP000100.1	951522	951632	951592	+	Synpcc7942_0943	CGCCTGCTGGGTTCGTTTGCTCAGCGAGGCGTTGATCTGGGGCTCGATCGCAGCCTGACCGTTTTGGAGCGGCTAGGCAATCCCCAAAATCAAATACCAATCGTCCATAT	TTTGCTCAGCGAGGCGTTGATCTGGGGCTCGATCGCAGCCTGACCGTTTTGGAGC	TTTGGAGC	3	3	37.5	0.383142
CP000100.1	1015951	1016061	1016021	+	Synpcc7942_1003	CTACAACCGCCTCAAGTGCCAGTTGCAGCGGGATAAAAAACTGCCAGCCAAATGGTTGGAGGATCCGCTTGGGTGTAGTTGACGCGGTGGCGACAGTGCGGTGGCAAAAT	GTGCCAGTTGCAGCGGGATAAAAAACTGCCAGCCAAATGGTTGGAGGATCCGCTT	ATCCGCTT	2	3	37.5	0.471429
CP000100.1	1073781	1073891	1073851	+	Synpcc7942_1063	AGACGAAGCTGGATCCGCCGCAATCTAGTACGGAACAGGGACAACGACGGAAGCGCCGCCGGAAGTTGCTGGGAATGTTGTTTGGTGCGGCTGGGAAGTAGGCCGATCGC	CGCCGCAATCTAGTACGGAACAGGGACAACGACGGAAGCGCCGCCGGAAGTTGCT	AAGTTGCT	2	3	37.5	0.442177
CP000100.1	1088702	1088812	1088772	+	Synpcc7942_1078	AGCGGCCAGCCCAGCTCCCGATTGGCGTCGCCTGCAACAAGCCTTGGCGATCGAGGCGGAGCAGGGCTTTGGCGATTTGGTTGGGCGACAGGCTCGCTTCAGTGAATTTC	TCCCGATTGGCGTCGCCTGCAACAAGCCTTGGCGATCGAGGCGGAGCAGGGCTTT	AGGGCTTT	3	3	37.5	0.353808
CP000100.1	1125662	1125772	1125732	+	Synpcc7942_1108	TGCCTTGACCCGACCCAACCATGGGGGAAACCTGCGCTGGGCTGCTGGCCTAGCTGGGGCTTCCCCAGCTGACCTTCTTGATTTTTCAGCCAGTTTGAATCCGCTGGGGC	CAACCATGGGGGAAACCTGCGCTGGGCTGCTGGCCTAGCTGGGGCTTCCCCAGCT	CCCCAGCT	1	1	12.5	0.235721
CP000100.1	1127583	1127693	1127653	+	Synpcc7942_1110	AGTGGGTTAAGACGATTTAGTTTTGGGTGGGTTGGTCTAGCTTCAACGACCTCCAGCCGTGGGGATGTTCGCACCCCCACCGCGCGTACTATGGGGTCTTGACTCCACCC	TTTAGTTTTGGGTGGGTTGGTCTAGCTTCAACGACCTCCAGCCGTGGGGATGTTC	GGATGTTC	2	3	37.5	0.382653
CP000100.1	1170610	1170720	1170680	+	Synpcc7942_1144	CTAACCCACTACCTGCTATGCAGACAAAAAATATCAGGATGACTGAGAACTCAATCATCCTGATCGTGATGTTGGAGTGATTCCGATTCAATCGGAGCGGCGGGATTTGA	CTATGCAGACAAAAAATATCAGGATGACTGAGAACTCAATCATCCTGATCGTGAT	ATCGTGAT	1	3	37.5	0.0945946
CP000100.1	1173903	1174013	1173973	+	Synpcc7942_1148	GGCGGATAGCTAGCTAATGCTCCCTTCGGGAAGGCGGTCAGCGATCAGGGTCGCGGCAGCCTGTTGGCGATCGCGGAAATCGGCGATCGTGCGATCTAAGCCGTCCTGGA	AATGCTCCCTTCGGGAAGGCGGTCAGCGATCAGGGTCGCGGCAGCCTGTTGGCGA	GTTGGCGA	2	2	25	0.497609
CP000100.1	1198912	1199022	1198982	+	Synpcc7942_1164	TTTAGCGCTACTGCGATCAGCCTGCAATTCGCAGTCATTCAATTCCTGAAAGATGGAGCTAAGGGGATTCGAACCCCTGGCCTTTCGGGTGCGATCCGCGAAACCCAAGG	ATCAGCCTGCAATTCGCAGTCATTCAATTCCTGAAAGATGGAGCTAAGGGGATTC	GGGGATTC	2	2	25	0.217054
CP000100.1	1213333	1213443	1213403	+	Synpcc7942_1182	GATTGCCCGTTCCTACAGCCTCTGACTGCGACCTAAGCGATCGCACTTTGGTGGTGGGGGCGGGCACAACTTTTGGAAACTTGCGGCGGGCGGTAGGGGCATCGGTAGAA	CAGCCTCTGACTGCGACCTAAGCGATCGCACTTTGGTGGTGGGGGCGGGCACAAC	GGCACAAC	0	0	0	0.0471772
CP000100.1	1224518	1224628	1224588	+	Synpcc7942_1196	TAGTAGCGAAGGTTAGGTCTGAATCAAAGGAGCCCCTCGCCTCCACTGGAGTGAGGCATGGGACAACCTTGGAATGGCTTAGGAAAATCCAGTCTGGGCTGGAGTTGTGA	GGTCTGAATCAAAGGAGCCCCTCGCCTCCACTGGAGTGAGGCATGGGACAACCTT	ACAACCTT	2	2	25	0.241393
CP000100.1	1242317	1242427	1242387	+	Synpcc7942_1220	TGGCGAAGCTGCTTAATTCCAGCGAACTAGAACAAAGGGGATCGGACATTATTGTCCTGATCCCCTTCACTTTGTCTGCGATCGCGTCTGATCAATTGATTTTGTCAGGT	ATTCCAGCGAACTAGAACAAAGGGGATCGGACATTATTGTCCTGATCCCCTTCAC	CCCTTCAC	2	2	25	0.0276343
CP000100.1	1295452	1295562	1295522	+	Synpcc7942_1270	GAGCGTCCAAGGGTGAACATGTCCCCGTGCAACTGCTGCGACTACATCCCGTCGCCGTAAATAACCTGCTGCGATCGCTTCCTTGAGATAACCCAGCCAAAAATCCGTCA	AACATGTCCCCGTGCAACTGCTGCGACTACATCCCGTCGCCGTAAATAACCTGCT	AACCTGCT	1	2	25	0.466241
CP000100.1	1320387	1320497	1320457	+	Synpcc7942_1294	GATGGATTGTTCGAGACGATTGGTTAGGTCACAGGTGAGTTGCTCGATCGCACTTCGCCGGTTTTGGCGATAGTCCAGATAGCGATCGCTGACGTTGATCGGCTGCCCGA	ACGATTGGTTAGGTCACAGGTGAGTTGCTCGATCGCACTTCGCCGGTTTTGGCGA	TTTGGCGA	3	3	37.5	0.322981
CP000100.1	1326852	1326962	1326922	+	Synpcc7942_1298	CGTTTCCTCAACCTACTGATCTGTGTACGAGTCTCGTAACTACGAAGACGACCGTGCATAGGCTTGGAACGGTTCTTTAATTAATCGGATGTAGAGATGCTTCAGGGTTG	CTGATCTGTGTACGAGTCTCGTAACTACGAAGACGACCGTGCATAGGCTTGGAAC	CTTGGAAC	2	2	25	0.344681
CP000100.1	1385228	1385338	1385298	+	Synpcc7942_1352	ATGACAGTCCGAGGCGATCGCCTCGGACAAGGCTCAGTCCCAAAGACGCTCTGGTGGGTCTTTTCGTCGCGATAATCTCTGCTAATGTGAATAAAAATAAAGTTTCTTAG	GATCGCCTCGGACAAGGCTCAGTCCCAAAGACGCTCTGGTGGGTCTTTTCGTCGC	TTCGTCGC	2	3	37.5	0.446903
CP000100.1	1419865	1419975	1419935	+	Synpcc7942_1377	ATGATGAGCTGTGATCACTCAGCTATCCAACTGATGCTGATAAATACCGCCTACAGGCACTTATTGCGCTGCAGGAGTTAGCAATTGAGCCGCGATCGCCGCTAGTTTTT	CACTCAGCTATCCAACTGATGCTGATAAATACCGCCTACAGGCACTTATTGCGCT	ATTGCGCT	2	3	37.5	0.317328
CP000100.1	1426622	1426732	1426692	+	Synpcc7942_1381	TGGAAATTTGTTGACCCCATTAAACTCAATATTTGAGTCTCCTATTTCTGAAAGTAGGGAATCATTGAGTGCTGTGTAAGCCTATCCGATCACTAACGCAAGAGCATAAG	CCCATTAAACTCAATATTTGAGTCTCCTATTTCTGAAAGTAGGGAATCATTGAGT	CATTGAGT	2	3	37.5	0.499886
CP000100.1	1447512	1447622	1447582	+	Synpcc7942_1397	TGGCTAAGGCTGAGTTTAAGTCTGAGTTAGCGAAAAAATAGCGCCCTGGTAGAGCTCTACCAGGGCATTGCTGCCTCTAGGGGGTTTTTATAAAGTTTTGATGGTCATTA	TTAAGTCTGAGTTAGCGAAAAAATAGCGCCCTGGTAGAGCTCTACCAGGGCATTG	GGGCATTG	2	2	25	0.0978429
CP000100.1	1470985	1471095	1471055	+	Synpcc7942_1416	GAGCCGCTAACACTGTGCGACATCTGTCTGGGTATCGACTTCGGCCTGCGATCGCGCTGGGCTTCCTGACGATTGCGCTCCAAGCCTGTAGTGGCACGCCCTTTGGCCAG	TGCGACATCTGTCTGGGTATCGACTTCGGCCTGCGATCGCGCTGGGCTTCCTGAC	TTCCTGAC	2	3	37.5	0.303303
CP000100.1	1484964	1485074	1485034	+	Synpcc7942_1431	AATCGTGACCGATGCTGCCTAGCTAACCTAAGTTCAGCTGGGGTTTGTTTCGTGTGAGCCTCAGCTGACAAAGCTCGGTCGTTCCTGCAGCTGTAAGTGATAGATCTGCT	TGCCTAGCTAACCTAAGTTCAGCTGGGGTTTGTTTCGTGTGAGCCTCAGCTGACA	AGCTGACA	1	1	12.5	0.245658
CP000100.1	1502292	1502402	1502362	+	Synpcc7942_1448	AATGAGCGCTTGAGTCTGAGGCTTGGCTGCCGCTAGGAACTGGGGCGATCCTGTTCCAGCACTTCCACGCGCCGTATTAGGTTGCGGAGGCTGCGGTAGAGCTCAGGCAA	CTGAGGCTTGGCTGCCGCTAGGAACTGGGGCGATCCTGTTCCAGCACTTCCACGC	TTCCACGC	2	2	25	0.134021
CP000100.1	1520723	1520833	1520793	+	Synpcc7942_1466	GGAGATCAAGCTGGCCTATCGACAACTGGCAATGCAGTATCATCCCGATCGCAATGCCAAAGCCGGACATGATCGTATCGTGGCTATTAATGCCGCCTACGAAATCCTAG	CTATCGACAACTGGCAATGCAGTATCATCCCGATCGCAATGCCAAAGCCGGACAT	CCGGACAT	1	1	12.5	0.398396
CP000100.1	1540128	1540238	1540198	+	Synpcc7942_1488	CACAGAAGAGAGAACACGCGAGTTGCTGCTCTATCCCTTCTTGGATCGCGGCGGGCTGGATAAAGGTCTGTTCTGGCAGACGATCGCTAGTTTGACGCGGGTGGCCCAGG	ACGCGAGTTGCTGCTCTATCCCTTCTTGGATCGCGGCGGGCTGGATAAAGGTCTG	AAGGTCTG	1	2	25	0.349809
CP000100.1	1572890	1573000	1572960	+	Synpcc7942_1520	TTCGCGGCAGAACTCGATGCCGTAGCAGACCAATGGCGCCAAGCGGGTGTAGCTCGCTTGGTGCATTCCTGTGTCACGCCGGCGGAATTTCCGGAACTCCAAGCCATCGC	GATGCCGTAGCAGACCAATGGCGCCAAGCGGGTGTAGCTCGCTTGGTGCATTCCT	GCATTCCT	2	3	37.5	0.118173
CP000100.1	1588888	1588998	1588958	+	Synpcc7942_1527	CAGCATCAGCGTGAAATTACCGACTAGGGTAGTGCTGGCTTGCAGGGTTACGAGCCATTCCAGTTTGGGCGTGTTGTCGTAGTAGTGCCACGTGCAAGCACAGAGAGCGC	ATTACCGACTAGGGTAGTGCTGGCTTGCAGGGTTACGAGCCATTCCAGTTTGGGC	GTTTGGGC	3	3	37.5	0.464892
CP000100.1	1633902	1634012	1633972	+	Synpcc7942_1573	TGAACAACAGCGAATTCAGCAGAGCGTGGAACCCAATTCGCCTTGGCGACAATGGGGACCCTATCTGAGTGAGCGGCAGTGGGGCACGGTGCGCGAAGACTACAGTGCTG	TCAGCAGAGCGTGGAACCCAATTCGCCTTGGCGACAATGGGGACCCTATCTGAGT	ATCTGAGT	1	3	37.5	0.436199
CP000100.1	1666179	1666289	1666249	+	Synpcc7942_1599	TAAGCCCAATGCAAAATTTGCTGCAACTGGCCCAGGCGCAAACAGCAGCAGCCTTGGCCAATGGCGCGCTGCAACCGATCGCGACGGAATCTTGCTGGCTGGAAGACCGA	ATTTGCTGCAACTGGCCCAGGCGCAAACAGCAGCAGCCTTGGCCAATGGCGCGCT	GGCGCGCT	1	1	12.5	0.314657
CP000100.1	1699282	1699392	1699352	+	Synpcc7942_1630	GAAGCTCAGTCTGATTGTGCTCTGTGGTTGTCTCAGCTGCTGGGTAGGTTCGGTCTGGGCTCAGCCGCCCCTCCCGGGGTTTGCGGCCCTCAGTGCGGGGCAATATCCCC	TGTGCTCTGTGGTTGTCTCAGCTGCTGGGTAGGTTCGGTCTGGGCTCAGCCGCCC	AGCCGCCC	0	0	0	0.120474
CP000100.1	1706982	1707092	1707052	+	Synpcc7942_1638	CGCAGCTTGTTGAGTGACTTGATGCTGCAAAGCAGTCTCGGTTAGGCGATATCCCTGAGACTGCTTCACTATTTCTAAAGCTTCTCAGCTGACTTTTAGCCCTCTCAGCA	GACTTGATGCTGCAAAGCAGTCTCGGTTAGGCGATATCCCTGAGACTGCTTCACT	GCTTCACT	2	3	37.5	0.228055
CP000100.1	1713245	1713355	1713315	+	Synpcc7942_R0036	TCCCAGAGAGATAACTGCCCTCTGTCTTCGACAGAGAACAGAACCCGGCTTATGTCCTGCTTTCCCTACTTTATTCCTTGTCGGTTATGACAGTTTCTCATTCCCATTCA	TGCCCTCTGTCTTCGACAGAGAACAGAACCCGGCTTATGTCCTGCTTTCCCTACT	TCCCTACT	1	3	37.5	0.00368881
CP000100.1	1728640	1728750	1728710	+	Synpcc7942_1657	ATATACAAACCAGTACAGCAATCCCCAGAATTAGCAAAAGCGCCCCTTGAGCGATCAAGAGGCGCTTCAGTCAGCTTTTGCGTTATTCAGCGTTGTCTAGCAGTCTTATC	CAGCAATCCCCAGAATTAGCAAAAGCGCCCCTTGAGCGATCAAGAGGCGCTTCAG	CGCTTCAG	2	2	25	0.494066
CP000100.1	1815307	1815417	1815377	+	Synpcc7942_1743	ACAAGGGTAGCGACAGAGCGGGTTAGGACAAGGGGCTTAAGCCTCTTGTTTCTTCCCTTGAGCCTGTCGCGACTAAAACAATGGCTGCTATCACTAACTGGCAGAGGCTA	GAGCGGGTTAGGACAAGGGGCTTAAGCCTCTTGTTTCTTCCCTTGAGCCTGTCGC	CCTGTCGC	1	2	25	0.225352
CP000100.1	1839535	1839645	1839605	+	Synpcc7942_1774	CCTCTCGTCGTCGTCGTCGCTAATTGCTAGCTGGGGTGCCGCTACCGCTATAGGAATCGGCATCCGTCGCAAAAATTTTGAAATTTCAATTGAGGGTTGAGATGCACTCT	GTCGCTAATTGCTAGCTGGGGTGCCGCTACCGCTATAGGAATCGGCATCCGTCGC	TCCGTCGC	1	2	25	0.47611
CP000100.1	1861009	1861119	1861079	+	Synpcc7942_1789	TAGCGCCCAATGCCTGATCCTGCGATCGCGCCGTTGAAGCCACCGCTGAAATGGGCTGGGGGTAAACGCTGGCTGGCACCCAAACTGCAAGAACTCGTTCAAGGCATCAC	GATCCTGCGATCGCGCCGTTGAAGCCACCGCTGAAATGGGCTGGGGGTAAACGCT	TAAACGCT	1	2	25	0.42838
CP000100.1	1864310	1864420	1864380	+	Synpcc7942_1792	ATCTAGCCAGCCCAATCGCCCTATTCCCAAACGCTGACAGACCGGCGGGATTCTGGCAGGATCTCGCCCCGAGCATCGAGCGCAATGGCACACTGGAAGATCGTTGTGCG	TCGCCCTATTCCCAAACGCTGACAGACCGGCGGGATTCTGGCAGGATCTCGCCCC	CTCGCCCC	1	1	12.5	0.285164
CP000100.1	1910191	1910301	1910261	+	Synpcc7942_1842	AACAAGCCGCGAGGCTGTTTGAATCCCTGTTCTTTAGGACGGGGGGCATGTCAAGAGGTTTTGTCGCCACTGTGCCAAGGTTTGCAGATACTCCGGTTCCTCGAACTGAG	TGTTTGAATCCCTGTTCTTTAGGACGGGGGGCATGTCAAGAGGTTTTGTCGCCAC	GTCGCCAC	1	1	12.5	0.0841627
CP000100.1	1911882	1911992	1911952	+	Synpcc7942_1845	CTTCACGACGTTGCAATCGCATCTGACCCCTCCCTCAACAGAAAAAGCCCCTGCAATGCAGGGGCTTTGACGTAAAGAGCGATCGCTCTTAGGGTTTAGAGCTTGGCGCC	ATCGCATCTGACCCCTCCCTCAACAGAAAAAGCCCCTGCAATGCAGGGGCTTTGA	GGCTTTGA	3	3	37.5	0.0403769
CP000100.1	1935171	1935281	1935241	+	Synpcc7942_1864	GTGAGCCCATGGCGATCGCACTAGGTCTGTTTCTGCCCTTGGTCTGGATTGCCCTCACGATCGCCAAGCTATTTTTCTGGATCCCTATCCAGAACGTTGAGCAGTTTTTG	TCGCACTAGGTCTGTTTCTGCCCTTGGTCTGGATTGCCCTCACGATCGCCAAGCT	GCCAAGCT	1	1	12.5	0.49211
CP000100.1	1964984	1965094	1965054	+	Synpcc7942_1891	TCAACTTCTATCGTTTCGTTGCGCTTGGAGACTGCGATCGCTGGCGACAGTGGCTGCAGGATCTCTGCACGGCGCTGGGCTTACGAGGCACGATTTTGCTGGCCCCTGAA	TCGTTGCGCTTGGAGACTGCGATCGCTGGCGACAGTGGCTGCAGGATCTCTGCAC	CTCTGCAC	1	2	25	0.272277
CP000100.1	2003120	2003230	2003190	+	Synpcc7942_1928	GACAGAACCTGTATGTCAACCTACTTGGACTACAGCGCCACGACCTCGATGCGGCCTGAGGTTTTGGAGCGTTTCACGGCCGTTGCCCAAGAGCAGTGGGGCAATGCAGC	TCAACCTACTTGGACTACAGCGCCACGACCTCGATGCGGCCTGAGGTTTTGGAGC	TTTGGAGC	3	3	37.5	0.357442
CP000100.1	2005837	2005947	2005907	+	Synpcc7942_1931	TCCCAAGGACAGTTGAGCCGAAGCGAAGAGCATCGACTGATGCCAATCCTCGCTTCTGCGGCTCTGACGACCGATTCGACAACAACCGTTCAAGCTTGAACCCAACACAG	AGCCGAAGCGAAGAGCATCGACTGATGCCAATCCTCGCTTCTGCGGCTCTGACGA	TCTGACGA	1	2	25	0.467662
CP000100.1	2029112	2029222	2029182	+	Synpcc7942_1956	GGATTTGGCAACTGAGTTAAGTCAGGGAGTTCAAGTTTCACCCCTCTAGGACAAGGGGCTAAAGCCCCCTGTCTCCTATTGGGCGACAAGGGCGACTGACGTGATGTCAG	GTTAAGTCAGGGAGTTCAAGTTTCACCCCTCTAGGACAAGGGGCTAAAGCCCCCT	AGCCCCCT	1	1	12.5	0.241558
CP000100.1	2095825	2095935	2095895	+	Synpcc7942_2026	AAGGCTTCCTCAGTCGCAATGCGTACTAGGCGTGCCCAAGCTCTCTTTGATCATCGCCACCTTTAACGATGCGATCGGCTTAGCCCGCTGTCTCGACAGTATTGAACAAC	GCAATGCGTACTAGGCGTGCCCAAGCTCTCTTTGATCATCGCCACCTTTAACGAT	TTAACGAT	2	3	37.5	0.366237
CP000100.1	2099386	2099496	2099456	+	Synpcc7942_2029	TCCTCATGCGAGTGGGGAAAATCACGAGCGCTCGGCAAGGTGGCTTTCTGTCTTGCTTAGCGCTCACGCTGGCAGTCCAGATCCTGCAAAAAACAAAGCTGCTGCTCTCA	GGAAAATCACGAGCGCTCGGCAAGGTGGCTTTCTGTCTTGCTTAGCGCTCACGCT	CTCACGCT	1	2	25	0.142259
CP000100.1	2132342	2132452	2132412	+	Synpcc7942_2053	ATCCAAGTCCAAACTGAAATATTCGTCGATGTAAGGCTCGGTGCTCTTCAGCAGCGTCAGGATGTAGGGTGGCATTTTGGCAAACACATCCGACTGCGGATTCATGTCCA	GAAATATTCGTCGATGTAAGGCTCGGTGCTCTTCAGCAGCGTCAGGATGTAGGGT	TGTAGGGT	1	3	37.5	0.422018
CP000100.1	2154065	2154175	2154135	+	Synpcc7942_2075	GTGTGCAACTTCACCATCCTCCGGCTAACCAACCTGCGATGTTGCTCTGTACTCGCCGGACAAGACTGCTGAAAACGGGGCAGCGGGTTATGGTGGGCGATCGTGTTTGG	ATCCTCCGGCTAACCAACCTGCGATGTTGCTCTGTACTCGCCGGACAAGACTGCT	AGACTGCT	1	2	25	0.388554
CP000100.1	2179657	2179767	2179727	+	Synpcc7942_2096	AACTCCCGTGGCAAACTCACCCAGCCATGAACAAAGGGGAACACAGTTGTGGGTGGCAGGCGATCGCGATGAACTAGCCACCCCTGTTGCGCTTGCAGGGACACTTCTTG	CTCACCCAGCCATGAACAAAGGGGAACACAGTTGTGGGTGGCAGGCGATCGCGAT	ATCGCGAT	1	2	25	0.358423
CP000100.1	2207345	2207455	2207415	+	Synpcc7942_2127	GACCGTGTGCAAGACTTGCCCGCGAAGCGTTGTTGACCCAGCGATGAGCTGTTGAACTTCCGGGCAGCCCCAGTTTTGCCAACGAGGGCACGAATCGAGTCTAGATACCT	TTGCCCGCGAAGCGTTGTTGACCCAGCGATGAGCTGTTGAACTTCCGGGCAGCCC	GGCAGCCC	0	0	0	0.446406
CP000100.1	2223096	2223206	2223166	+	Synpcc7942_2138	TCGCACCTAGGTTTTTTGCCTGCGGTCCCCTGATCAGGCGACCCGATTTTGAATGGCGCGATCGCTAGCCAACGATTCTCCAAGTCCTTGCCGCACCGGATTACTGCGAA	TTGCCTGCGGTCCCCTGATCAGGCGACCCGATTTTGAATGGCGCGATCGCTAGCC	CGCTAGCC	1	1	12.5	0.200167
CP000100.1	2234051	2234161	2234121	+	Synpcc7942_2150	ACAGTATGGATAGGTAACGATTGCGAAGATCAGCCTCACTCTTCAACAGCCATCGTTACCTATTCGTAGGTTTGTCAATCCAATGAAGGTCAGCGGCTATTTGCCAAGGG	AACGATTGCGAAGATCAGCCTCACTCTTCAACAGCCATCGTTACCTATTCGTAGG	TTCGTAGG	2	3	37.5	0.401274
CP000100.1	2334627	2334737	2334697	+	Synpcc7942_2265	GAACCCTGCTGTTCTAAGCCGTTTGATCAACCCTGGCGCATGGTTTGCCAAAGCGCCAGATAGCGATCGCGCACGGCCTCCGGCAGGGGCAGGATCAATTCGCTTTTGTC	AAGCCGTTTGATCAACCCTGGCGCATGGTTTGCCAAAGCGCCAGATAGCGATCGC	GCGATCGC	1	1	12.5	0.124708
CP000100.1	2376993	2377103	2377063	+	Synpcc7942_2308	CGATCACAGCCAGTATCGGTCTTTCCATCTAACAGAAAAGGAGCCCAAGTCACTTGAGCTCCATACACTTGCCTTAGTTCAGAGATTGAAGTAAAGAACGTCGATTACAG	TCGGTCTTTCCATCTAACAGAAAAGGAGCCCAAGTCACTTGAGCTCCATACACTT	ATACACTT	2	3	37.5	0.394595
CP000100.1	2421096	2421206	2421166	+	Synpcc7942_2353	GATCCCTAAAAAACACCTATCCAACAAAAACTGCTGACCTGAAAGATTCCAGTATCAGCAGTTCGTTAGCGGCCGAGCAGCCGAGAGTCAGATTTGGGAGTTGCTCTAGC	CCTATCCAACAAAAACTGCTGACCTGAAAGATTCCAGTATCAGCAGTTCGTTAGC	TCGTTAGC	2	3	37.5	0.3875
CP000100.1	2469159	2469269	2469229	+	Synpcc7942_2393	CACTCAATCTCGTCCAGCGCTAACTGGCGATCGCGACTCAATCCCCAAAAGCGATCGCCGGTTTCCGCCACGGCGGGTAAAAGGGCGAGTTCCCAGCCTTCCCCCCGTTG	AGCGCTAACTGGCGATCGCGACTCAATCCCCAAAAGCGATCGCCGGTTTCCGCCA	TTCCGCCA	2	2	25	0.322581
CP000100.1	2558513	2558623	2558583	+	Synpcc7942_2476	TGCGGCCTGATTCAACTTGTCATCCTGAAGCGATCGCTCACGCCTGCGGCGATCGCTCCGATGGCGGTTGTCAGCTAGGGCAGGAATTGCTGCAGCGCTGATTTCAGATC	CTTGTCATCCTGAAGCGATCGCTCACGCCTGCGGCGATCGCTCCGATGGCGGTTG	GGCGGTTG	2	2	25	0.375221
CP000100.1	2572967	2573077	2573037	+	Synpcc7942_2491	TTCCTCATCAGTCTTGCTCTGCCGCCATAACGAGTCTTCAGCAAACAGCAGTCGGCTAAGGCATCCTAGTGCCGGTCAATGCGGCGTTTGTTGGTGCCCATAGCATTCTG	GCTCTGCCGCCATAACGAGTCTTCAGCAAACAGCAGTCGGCTAAGGCATCCTAGT	ATCCTAGT	1	3	37.5	0.216641
CP000100.1	2619164	2619274	2619234	+	Synpcc7942_2535	GGTGCGGCGCGCTTTCTCAAAGTAGGCGATCGCTTGCTGTCGCTGTTGTTGAACCAGCAAGGCTTGCCCTTGCCGGAGATAACAGATTGCCAACCACTGACGCACTTCCC	CTCAAAGTAGGCGATCGCTTGCTGTCGCTGTTGTTGAACCAGCAAGGCTTGCCCT	CTTGCCCT	2	3	37.5	0.252747
CP000100.1	2679948	2680058	2680018	+	Synpcc7942_2596	GAGCGTAAGTTTCTCGTCCAGGGTGATGGTTGGCGTCAGGGATCTTTGGGGGTTCCCTACCGTCAGGGTTACTTACTCGCGGATGGCAATCGCACCATTCGAGTGCGGGT	GTCCAGGGTGATGGTTGGCGTCAGGGATCTTTGGGGGTTCCCTACCGTCAGGGTT	TCAGGGTT	2	3	37.5	0.392857
CP000100.1	2687454	2687564	2687524	+	Synpcc7942_2604	GGGGATTAGGTTTCGATTTATAGGGATTAGAAGTTCCCTCAGGGCCAGTCCACGACTGACTGAGCAGTGCGAGCTCTGGCTTAATAATGGAATCAACTAAATAATCAATT	ATTTATAGGGATTAGAAGTTCCCTCAGGGCCAGTCCACGACTGACTGAGCAGTGC	AGCAGTGC	1	1	12.5	0.390244
CP000100.1	2694926	2695036	2694996	+	Synpcc7942_2612	AATTCCAATTTCTTCTACGCAACCTTCGCCTTTTTGTCCTGATTCTTTGACCAAGGATCAGGACTTAACTTTTGGTCATTTTCCAACCTGCCCAATTTACTGCACCACCC	TACGCAACCTTCGCCTTTTTGTCCTGATTCTTTGACCAAGGATCAGGACTTAACT	ACTTAACT	2	3	37.5	0.0162037
CP000100.1	12812	12922	12853	-	Synpcc7942_0014	CGCGTGAAATCAGCCTTATTCTCTAAGACCGCTTTCAGCGCCTGGGCTTGATCGGGTGCCACACTCGGCAGCGCCTGAATGAAGGCTTGGATAACTGTCTCCAATTTTTG	TTATTCTCTAAGACCGCTTTCAGCGCCTGGGCTTGATCGGGTGCCACACTCGGCA	ACTCGGCA	1	1	12.5	0.26
CP000100.1	93657	93767	93698	-	Synpcc7942_0096	TTAATCTCCAACGCTTCGATCGCTCCTGATTACTTGAGTTGATCAAGGCTCAGATCAAGAGCGATCGCTACTTCAATACAGCTTACTTTTGGCCGCTATCTCAACAGCAG	TCGATCGCTCCTGATTACTTGAGTTGATCAAGGCTCAGATCAAGAGCGATCGCTA	GATCGCTA	1	2	25	0.497327
CP000100.1	128664	128774	128705	-	Synpcc7942_0130	AGTAAGCGTCGCCAGCCCCGCACGGGATACATCTGCCAGTAGCGATCGCGGGCTTCGAGGGTGCTATTGCGCTCATCTACTAAGGCAATCGGCGGAGCACTCGGCAGGGC	CCCCGCACGGGATACATCTGCCAGTAGCGATCGCGGGCTTCGAGGGTGCTATTGC	GCTATTGC	2	3	37.5	0.359477
CP000100.1	147882	147992	147923	-	Synpcc7942_0147	CTTGTTGCGGGGGTTGGGGGAAGGCAAGTTCTCCATAGTGCGCGCGGTGGGGGTGCGCAATCACCCTTGCGGACAGAGTCCATCCAAAACCCAGTCGTCCTAACCTGCTT	GGGGGAAGGCAAGTTCTCCATAGTGCGCGCGGTGGGGGTGCGCAATCACCCTTGC	ACCCTTGC	2	2	25	0.473684
CP000100.1	157098	157208	157139	-	Synpcc7942_0156	CCCGCTGTTCTGATCGCTCGAACCCTAGGGCGATTTGCCCTCAACCTCAGTCTGGGGTTGGGGGCTTGCTGCGATCGCGAGTGATCGCCAGCGCCAGACCAGCGCGACTC	GCTCGAACCCTAGGGCGATTTGCCCTCAACCTCAGTCTGGGGTTGGGGGCTTGCT	GGCTTGCT	2	3	37.5	0.0321637
CP000100.1	177289	177399	177330	-	Synpcc7942_0180	AATTATCTAGCCTGCTAAAAAACTAAGCTCTGAAGGCACTTTGTATACAAAATGCCGATTGCACTGATCTGACGACTTGTAACTTTTGCCAGATATTAGTGCCATGATTA	TAAAAAACTAAGCTCTGAAGGCACTTTGTATACAAAATGCCGATTGCACTGATCT	ACTGATCT	1	3	37.5	0.421331
CP000100.1	198795	198905	198836	-	Synpcc7942_0198	CCAAGCCCACGTGGCAGCAGCGGTTGCTGTTTGGTCAAGAACCCAGTCCTGAACTGGCCGCCATCCTGCTGGTCTACTTCGTGCAGGGTATCCTCGGACTCTCTCGGCTG	AGCAGCGGTTGCTGTTTGGTCAAGAACCCAGTCCTGAACTGGCCGCCATCCTGCT	ATCCTGCT	1	3	37.5	0.379421
CP000100.1	229443	229553	229484	-	Synpcc7942_0233	CATCGATAAGCTGCATCATTCAAGTCTCTTTTACTCCAGATCACTAGTGAAAGAGAGCAAGCTTGATCGCGACTTGAATAAGATTGCGCTCTCTAACAGTTCGCATCAAT	TCATTCAAGTCTCTTTTACTCCAGATCACTAGTGAAAGAGAGCAAGCTTGATCGC	TTGATCGC	2	3	37.5	0.173723
CP000100.1	323677	323787	323718	-	Synpcc7942_0328	TCGCTAGGCAATCGCCTCTCCTCAGATTCTGGCTGTGAGCGTTTGGGCAAAACCTAGACGCTCACAGCTTTTTGGGCATTTAAAGAAAACTGAATTCCTTTATTACAAAC	CTCTCCTCAGATTCTGGCTGTGAGCGTTTGGGCAAAACCTAGACGCTCACAGCTT	CACAGCTT	2	2	25	0.0743638
CP000100.1	340583	340693	340624	-	Synpcc7942_0348	CTGCAGTCATCGTAACGATTTTTCTCAGCCTCCGGCAGGATTCGTCCGCCTGGGAGTTGAGGAAACTCACGGCAGCTCTAGCAGTCAGCACTGACTCTAGGGCTGCTCAG	CGATTTTTCTCAGCCTCCGGCAGGATTCGTCCGCCTGGGAGTTGAGGAAACTCAC	AAACTCAC	1	1	12.5	0.270833
CP000100.1	374996	375106	375037	-	Synpcc7942_0381	TACTACAGCACCCGTCTCTGGTGGAGTTGGCAAGCCGGGCTCTGGCCACCGCCTTGGGCGATCGCTCCTCTCTAACTTGGGCGTCTCATGAAATCACGCTTCTTCGTTAA	CTCTGGTGGAGTTGGCAAGCCGGGCTCTGGCCACCGCCTTGGGCGATCGCTCCTC	CGCTCCTC	1	2	25	0.367582
CP000100.1	400339	400449	400380	-	Synpcc7942_0407	GCCCAAGCAGGCTTGCTCTAGGGACAGTGGGGGAACGGGATTGAGCAAGAGGCAGCCTGTTTCCCCGATTCAGTTCTTAAGCCTGACGAAGCGCACTAGCGCATCAGCTG	CTCTAGGGACAGTGGGGGAACGGGATTGAGCAAGAGGCAGCCTGTTTCCCCGATT	CCCCGATT	2	2	25	0.447563
CP000100.1	403230	403340	403271	-	Synpcc7942_0413	AGACATCCTGCTACTGGGAGCAGGCTTGGTGGGAACGGGGGCGCTGCTCTACAGCGTCCTACAGCGCTTTGGCTTAGCCGAGTTTGATGCGGGCATTTGGAGCGAAGCCC	GGGAGCAGGCTTGGTGGGAACGGGGGCGCTGCTCTACAGCGTCCTACAGCGCTTT	AGCGCTTT	3	3	37.5	0.396584
CP000100.1	418574	418684	418615	-	Synpcc7942_0429	CTAGCACTTAGGGTTCATCTCCCTCGCCGCTGCTCGTCTCCGCCTACACTCGGGAGAAGAGCAGCGAATTTTTTATGACCAGGCCAGCCTCTGCCGCGATCGCGGTCTAC	CATCTCCCTCGCCGCTGCTCGTCTCCGCCTACACTCGGGAGAAGAGCAGCGAATT	AGCGAATT	2	2	25	0.211313
CP000100.1	432934	433044	432975	-	Synpcc7942_0443	GATCGCTCGTTGACCCGAAGGGGGTCTCCAAAACAAATCGTCCGCCTCCTTTGGAAGCGGACGATTTCGCTGATTGACAGCGCAGTTAAGAACTTATTCCGAGATGCTGC	CGAAGGGGGTCTCCAAAACAAATCGTCCGCCTCCTTTGGAAGCGGACGATTTCGC	GATTTCGC	3	3	37.5	0.0209534
CP000100.1	461815	461925	461856	-	Synpcc7942_0479	CCGATTCCGTCACCCCGTGGTGGCAACAACTCTGGCAGCACCAAAAGGAAAACCTTTTGTTAGTGCTGCTGGCCATCGTTCTAGCGCTGGTAATTCGCGGCTGGGTTGCG	CGTGGTGGCAACAACTCTGGCAGCACCAAAAGGAAAACCTTTTGTTAGTGCTGCT	GTGCTGCT	1	3	37.5	0.305829
CP000100.1	488698	488808	488739	-	Synpcc7942_0501	CTTTTGGGGCTGGCAATCGGCGGTATCGCGATCGCAGGTCTGGCCTACTGGCTGGGCTCTGAACTCCTGCGCGAACTCACTCAGGCGGAAGTCTATCCAGGGCCTTGGCA	ATCGGCGGTATCGCGATCGCAGGTCTGGCCTACTGGCTGGGCTCTGAACTCCTGC	ACTCCTGC	1	2	25	0.316901
CP000100.1	496445	496555	496486	-	Synpcc7942_0511	CTGTTTTTTGTGACTTCGACGGCACAATCACGACGGAAGACACCTTTGTGCGGGTGCTGGAAGCCTTTGCGCCCGAGGCTTGGGCAGCAGTCTGCGATGACCTCTTTGCC	TCGACGGCACAATCACGACGGAAGACACCTTTGTGCGGGTGCTGGAAGCCTTTGC	GCCTTTGC	3	3	37.5	0.337449
CP000100.1	540206	540316	540247	-	Synpcc7942_0559	ACAAACCGCGATCGCCCAATCAGTGCAGAAAGGTGGCGATCGCCCAGAGCAACAGCAGGGCAAAGGCTGTGGCAATCTGCTCGGGGCTGAGCGGGCCAAGAACAGGAATG	CCAATCAGTGCAGAAAGGTGGCGATCGCCCAGAGCAACAGCAGGGCAAAGGCTGT	AAGGCTGT	1	2	25	0.370558
CP000100.1	587545	587655	587586	-	Synpcc7942_0599	GCGTGATTTTCAAGTTGGACAGAGTAACCCCCTGCCCCTCTCACTCTCCTCAGCGGCGGCGTTAAATCTCGCCTGAATTGCCCTTAACTAGCTACAAGCTTCTCGATCGA	TGGACAGAGTAACCCCCTGCCCCTCTCACTCTCCTCAGCGGCGGCGTTAAATCTC	TAAATCTC	1	3	37.5	0.311419
CP000100.1	607202	607312	607243	-	Synpcc7942_0617	AGTCTCTCGCAGCCTAGGAGGCGATCGCCTCACTCAGGTAGCTGGCGGTGGCTTCCACCGCTGCTACTGCATTTTCGTAGAGCATGCGGGTCGGGCCGATCAAACTGACA	AGGAGGCGATCGCCTCACTCAGGTAGCTGGCGGTGGCTTCCACCGCTGCTACTGC	GCTACTGC	1	2	25	0.266776
CP000100.1	648517	648627	648558	-	Synpcc7942_0653	ATCGCTGCGTTGGGGGCAACTGCCGACACCGCAGTGGGTCAGCGAATCGGCTGATCCGCTCGGCTCCTGCGATCTGGATGTCCTCGTCGCGGGAGGTACCTTGGGGCTTT	GCAACTGCCGACACCGCAGTGGGTCAGCGAATCGGCTGATCCGCTCGGCTCCTGC	GCTCCTGC	1	2	25	0.30131
CP000100.1	671951	672061	671992	-	Synpcc7942_0677	GCGGAACCACCTGGGGAGCCCACTCGCGCTTGCCCATTCTGTCGACAGCGCTCGGGTTGGGTAGGATCCTGCAGAGTCTGGAGAATGACTTGAGCCGCTTGGGTCAGATC	GAGCCCACTCGCGCTTGCCCATTCTGTCGACAGCGCTCGGGTTGGGTAGGATCCT	AGGATCCT	1	2	25	0.410381
CP000100.1	700685	700795	700726	-	Synpcc7942_0710	CGCTTGCTGAGCAGTCGTAAACCGCTCCCAGAGAATGCCATTGCAATCGCGATCGCACTCAAACGATTCTGCTTGCGGATCTTCCCAGCCCAAGTGGCGGAGTTGACCCG	CGTAAACCGCTCCCAGAGAATGCCATTGCAATCGCGATCGCACTCAAACGATTCT	ACGATTCT	2	3	37.5	0.0578313
CP000100.1	838395	838505	838436	-	Synpcc7942_0843	AAACCGCGAATCGCGTCGCAGACCAGCAAAGGGTGGCTGCTCTTGAACTTCCAGCGCGGCTGCCCTCATTTTTTGTTCGGGCCAAACAGGGCTTTGCAGCATGAGTTTTG	TCGCAGACCAGCAAAGGGTGGCTGCTCTTGAACTTCCAGCGCGGCTGCCCTCATT	CCCTCATT	2	3	37.5	0.356398
CP000100.1	839005	839115	839046	-	Synpcc7942_0844	TGCTCAGTCGCCTTTAGCTCGGTTCTCATCTCAACGACACTGCTGCTTAGCCAAGGGCGATCGCAGCTGTGGGCAATCGTTCCAGAACTGATTGTGAGTGCGGGTCTAAC	AGCTCGGTTCTCATCTCAACGACACTGCTGCTTAGCCAAGGGCGATCGCAGCTGT	GCAGCTGT	1	2	25	0.41652
CP000100.1	889609	889719	889650	-	Synpcc7942_0884	TCGTTTCCAAAATCCTCCAGTAGGATTTAACCCCCTAAGGAGTCGGTGGTGAGTCATCACCGACTCTGTCTTTTTGAACCTTGATAATTAACTCCCATGGCTACCCTGCA	TCCAGTAGGATTTAACCCCCTAAGGAGTCGGTGGTGAGTCATCACCGACTCTGTC	ACTCTGTC	1	3	37.5	0.307692
CP000100.1	928169	928279	928210	-	Synpcc7942_0923	TCGCGGTCGGTTTGCTCCAACCCCCAGCGGCGATCTGCATCTGGGATCCTTGGTGGCAGCGGTTGGCAGCTATCTCCATGTCCGCAGTCAGTGCGGGACTTGGCTGCTGC	TCCAACCCCCAGCGGCGATCTGCATCTGGGATCCTTGGTGGCAGCGGTTGGCAGC	TTGGCAGC	2	2	25	0.245902
CP000100.1	973235	973345	973276	-	Synpcc7942_0966	CCAGTTCAAGCAGGGGTTGCTGAGCCTGTAGCGCTGCCACAATTGCCTCGTGGCAGGCGGCATTGCTGGCGGCGATGCCCTGGTTATTGAAGAGCTTGCTGCCCGCCCCA	GTTGCTGAGCCTGTAGCGCTGCCACAATTGCCTCGTGGCAGGCGGCATTGCTGGC	TTGCTGGC	2	3	37.5	0.398305
CP000100.1	989297	989407	989338	-	Synpcc7942_R0017	GCTAAGCCTGTGAACGAGCGGAAAGTTACTAGTCAATGCGGACAGCGGTTCGATTCCGCTCAGCTCCATTTTTATTTGTTAGACGCCTTGTTGCGATTGCAGCAAGCTTT	GAGCGGAAAGTTACTAGTCAATGCGGACAGCGGTTCGATTCCGCTCAGCTCCATT	GCTCCATT	2	3	37.5	0.00134862
CP000100.1	1001658	1001768	1001699	-	Synpcc7942_0993	TGAGGCACTTGGTTGAGTAGCGCCAGCAGGGGGCCAGCTTGTTCTTGTCCACTGACGGCTAGGTCACTGTGGCAGAGAATGATGCGATCGCCCGCCCGAGCCAAGAGGTC	AGTAGCGCCAGCAGGGGGCCAGCTTGTTCTTGTCCACTGACGGCTAGGTCACTGT	GTCACTGT	1	3	37.5	0.194444
CP000100.1	1036944	1037054	1036985	-	Synpcc7942_1022	GTCTAGCCGCGAATAATTGACGGACGGCAGTGCGATCGAGTTTGCCCTGGCTCGTGCGGGGTAAAGCGCTGCAGTTCAGCCATTGCTTAGGGTGCTTGTAGGGTGCAAGC	ATTGACGGACGGCAGTGCGATCGAGTTTGCCCTGGCTCGTGCGGGGTAAAGCGCT	AAAGCGCT	1	1	12.5	0.268966
CP000100.1	1155549	1155659	1155590	-	Synpcc7942_1134	CTTTAGCCAGTGCGATCGCAAGTATTTGGACTCTGGAAATTGAGGGTGGGTAATACCACTCTCAATCTCTGATATTTTTCATCCTTCACTCTTAAGTATCGTGAAATATG	TCGCAAGTATTTGGACTCTGGAAATTGAGGGTGGGTAATACCACTCTCAATCTCT	CAATCTCT	1	3	37.5	0.193939
CP000100.1	1177565	1177675	1177606	-	Synpcc7942_1152	CGCTAGTCTCTGGCGGAGCGATCAATCCCCCGAACGTGGCAGGATTCCTAAGGGAGTCCTGTCACGCTGTTGATTTGGACTGGTTTGCTTTACAGCAATCGGCTCTGTTG	GAGCGATCAATCCCCCGAACGTGGCAGGATTCCTAAGGGAGTCCTGTCACGCTGT	CACGCTGT	1	2	25	0.185741
CP000100.1	1234736	1234846	1234777	-	Synpcc7942_1209	GAAAGTTGTTTCCTTCAGTGACGCCAGAAAAAATCTCAAGACTGTCTTGGATGAAGTCGTCAACGACGCTGACTACACGATCATTACTCGCCGCAATGCCGAGGAAGTCG	CAGTGACGCCAGAAAAAATCTCAAGACTGTCTTGGATGAAGTCGTCAACGACGCT	ACGACGCT	1	1	12.5	0.331138
CP000100.1	1238375	1238485	1238416	-	Synpcc7942_1216	AGGCCTCGCGATAAAGCCGTTGTGCTGGATTCTGTAGCGAATTCGCCGCACCAGCGGCACTGAAAACAGCGGCTTGGGTACAACGATGCATCAGGGTCAGGGCTTGAATG	GCCGTTGTGCTGGATTCTGTAGCGAATTCGCCGCACCAGCGGCACTGAAAACAGC	AAAACAGC	0	0	0	0.238739
CP000100.1	1246039	1246149	1246080	-	Synpcc7942_1225	CGTTACGAAGCGTAATAATCCTTGGCAGAATAAAGAGACTCCTTTTTGACTGCTGCCATGGTTGAGACGCGCAGTCCGGCGACTTTCAAGCCGGCTCTTTCAGGCAATCG	TAATCCTTGGCAGAATAAAGAGACTCCTTTTTGACTGCTGCCATGGTTGAGACGC	TGAGACGC	1	1	12.5	0.44127
CP000100.1	1257952	1258062	1257993	-	Synpcc7942_1236	CCACAAGCGGTTGCTTTCCCTCATTGCCTTGTCCCTTCTCCCCGTGCGGGGGGAGGGAAGCTGCTCTAGTGTTTCATCGCTCCTGATCCCTCGGTAGCGGCGTTGGCGCT	TTCCCTCATTGCCTTGTCCCTTCTCCCCGTGCGGGGGGAGGGAAGCTGCTCTAGT	GCTCTAGT	1	3	37.5	0.203704
CP000100.1	1372732	1372842	1372773	-	Synpcc7942_1338	CTGCGATCGCCCTGCAACCCATCCTGCTTTCAACCGTTCAAGCCCAAGCGATCGGGCTTGAACGGTTACTCTTTTTCAGCAGGTTGACGGACAACTTCCATTCGGTTCCA	AACCCATCCTGCTTTCAACCGTTCAAGCCCAAGCGATCGGGCTTGAACGGTTACT	CGGTTACT	2	3	37.5	0.136
CP000100.1	1461850	1461960	1461891	-	Synpcc7942_1410	ATGGGTCGTTAGGCGATCGTCCATTCTCTCAACAGAGCAGCCACCCGATCCTTGAATCGGGTGGCTATTGTTTTTAGATTGCGCTAGATGATTAACGCCAGCCTGCACGG	ATCGTCCATTCTCTCAACAGAGCAGCCACCCGATCCTTGAATCGGGTGGCTATTG	GGCTATTG	2	3	37.5	0.0765681
CP000100.1	1465551	1465661	1465592	-	Synpcc7942_1414	CAAAACTAAGTAGCAACAGCTGAAAGCAGCGTTGAACCAGCACTGCAGGTAACTTGGGCAAGAGCCGCGTGGTCACCTGCACGCCCAGTAAGCCGCCCAAACCCAGCCAA	ACAGCTGAAAGCAGCGTTGAACCAGCACTGCAGGTAACTTGGGCAAGAGCCGCGT	AGCCGCGT	1	1	12.5	0.438053
CP000100.1	1484872	1484982	1484913	-	Synpcc7942_1432	GCAGCATCGGTCACGATTTTGACGGAGAGAATGCGATCGCCATTGCGCAGCGATCGCACTACTTTCAGGCTCTCGTCATCTTCGGTCTGCCCAAAGGTCGTATGCACGCC	ATTTTGACGGAGAGAATGCGATCGCCATTGCGCAGCGATCGCACTACTTTCAGGC	TTTCAGGC	3	3	37.5	0.185286
CP000100.1	1525743	1525853	1525784	-	Synpcc7942_1475	GCCCAAACCATTGGCGGCTAATCGCTCAACAGGTAAGGTCTGCTGTGCTCTGGGCGCGGCAGACCTTAGCTATTACCAGGGTTGAAGGAACCTTCAGCAGCAATTTTTCG	GGCTAATCGCTCAACAGGTAAGGTCTGCTGTGCTCTGGGCGCGGCAGACCTTAGC	ACCTTAGC	2	2	25	0.0249494
CP000100.1	1570828	1570938	1570869	-	Synpcc7942_1519	CGCCTTCCCAATCAATGCGAACTAATCAACTCTGCACTGAGTTCAGCCGTGATCTCAGCCCAAAACTGCTGGATTAAATCAGACTTCAGCGGTGGGCGATCGCTCTCGAT	TGCGAACTAATCAACTCTGCACTGAGTTCAGCCGTGATCTCAGCCCAAAACTGCT	AAACTGCT	1	2	25	0.086262
CP000100.1	1599259	1599369	1599300	-	Synpcc7942_1542	GCTCTGTAGAAGCCTAAGTTGAACTGCAAGAGAGGGATTCTGCTAGGAGTCACTGCAAATCCCTCTCAAAAATTCGTTAAAAGCACTTTATGCAGTGATCAGTTTTTATT	AAGTTGAACTGCAAGAGAGGGATTCTGCTAGGAGTCACTGCAAATCCCTCTCAAA	CTCTCAAA	1	2	25	0.404908
CP000100.1	1701660	1701770	1701701	-	Synpcc7942_1634	TTGAAAAGAGCACCAAAGCTGCTTCTTGCCAATCATTTGGCGCAGCTGACTGAAGCTCACAATGGGATCAGCAAAAAAGTGATCATCCACTTGCAACGCAGCATAGCCAT	AAGCTGCTTCTTGCCAATCATTTGGCGCAGCTGACTGAAGCTCACAATGGGATCA	TGGGATCA	1	2	25	0.222052
CP000100.1	1735019	1735129	1735060	-	Synpcc7942_1666	GCAACGGGTTCTTAACAGTCGCGACCTAGAGAAAGCGATTCAGTTCAGGAACGGTTTGCCATTCACCGCTGCGCTGTGACTGCCAGCAGAGATCAATCAGCAACTGCGAG	CAGTCGCGACCTAGAGAAAGCGATTCAGTTCAGGAACGGTTTGCCATTCACCGCT	TCACCGCT	1	2	25	0.347985
CP000100.1	1743744	1743854	1743785	-	Synpcc7942_1674	ATGGCCTCGGATTCAGCGGTTTGGCTGCGGCGTCTCCCCCTGATTGCTGGTGCGATCGGGGGGACGTTGTTGATGGTCAACCGGGCGCTTACCCCCGAGCTACTGCCCAC	GCGGTTTGGCTGCGGCGTCTCCCCCTGATTGCTGGTGCGATCGGGGGGACGTTGT	GACGTTGT	2	3	37.5	0.103896
CP000100.1	1746084	1746194	1746125	-	Synpcc7942_1678	CCGGTGTGGTGGCCGATCCATTCGCCCTCGCCGTCTGGTCGCCCTACGATCGCCAGATTGATCCCACTGCGCTGACACAGGCGTTGGTGACTACGGCGCAGCAACGGGGG	ATCCATTCGCCCTCGCCGTCTGGTCGCCCTACGATCGCCAGATTGATCCCACTGC	CCCACTGC	1	1	12.5	0.491228
CP000100.1	1783800	1783910	1783841	-	Synpcc7942_1716	GATTGGCATGGCTCCTCAACTGCGTATCTTCGTGCCGCCCCATCCCTTAATTCGGCACTGGCTGGGCATTGCCCGCGATCGCCAGACGCCGACGCCTCTGTTTCGCACCG	TCAACTGCGTATCTTCGTGCCGCCCCATCCCTTAATTCGGCACTGGCTGGGCATT	TGGGCATT	2	3	37.5	0.205128
CP000100.1	1824935	1825045	1824976	-	Synpcc7942_1758	GACTGCGACAAGGATCTGGACGCTGCCAGCCAAAAACAAGAGCGATCGCTGGGTTGAAGCGATCGCTCTCAGGGGATCTGAATTGTCAACCAACCTAGGGCTGGCTTGGG	CTGGACGCTGCCAGCCAAAAACAAGAGCGATCGCTGGGTTGAAGCGATCGCTCTC	TCGCTCTC	1	3	37.5	0.146341
CP000100.1	1847734	1847844	1847775	-	Synpcc7942_1782	GCAAGTGCTGATCTAGGCGATCGCCTTTTACTGATACAAATGAGCGGCAGCTGTGAGGCTGCCGTTTCGCTGAGTTCCCTTCTTTGACTTCTGCAAGTTCCATGGCCATT	GGCGATCGCCTTTTACTGATACAAATGAGCGGCAGCTGTGAGGCTGCCGTTTCGC	CGTTTCGC	3	3	37.5	0.0584478
CP000100.1	1873219	1873329	1873260	-	Synpcc7942_1803	TGATAGCGATCGCGCCAACTGGGACACTAAAGCCCTCCCCGTGCGGGTGGCTGGGCCAGTCAAGACTGGCGATCGTGGATCGATCTTGAACTGAAATCCGTGTTGTTTGG	CAACTGGGACACTAAAGCCCTCCCCGTGCGGGTGGCTGGGCCAGTCAAGACTGGC	AGACTGGC	1	1	12.5	0.436034
CP000100.1	1914664	1914774	1914705	-	Synpcc7942_1848	TAAACGTTTGCAGCACGCGATGCCCCAGCCTTATCCCTTCGGCCGTGTGATCACGGCCATGATTACTCCATTCAATGCCGAGGGCCAGGTGGCCTACGACATTGCTCAGT	CGCGATGCCCCAGCCTTATCCCTTCGGCCGTGTGATCACGGCCATGATTACTCCA	TTACTCCA	2	3	37.5	0.498943
CP000100.1	1970725	1970835	1970766	-	Synpcc7942_1898	ACTGGCTGAACTAGGTGCCGCCTCTGCGTCTGGCGATCGTTGGCGATATCCACGATCAGTGGACGCTGGCGGATCAACAACTGCTGCTGCAACTTCAGCCGGATCTGACG	TGCCGCCTCTGCGTCTGGCGATCGTTGGCGATATCCACGATCAGTGGACGCTGGC	ACGCTGGC	1	1	12.5	0.404722
CP000100.1	1985521	1985631	1985562	-	Synpcc7942_1910	AACTCGTCCTCAACCCTTGGGACTCTGGTTGGTGTTGGCGATTGCGGCCGGCTTGCTCACTAGCGCTATCCTTCACCTTTGTCTGGGGTGGTTGGCATCGCCTGCAGGGG	CTTGGGACTCTGGTTGGTGTTGGCGATTGCGGCCGGCTTGCTCACTAGCGCTATC	GCGCTATC	1	2	25	0.210961
CP000100.1	2056167	2056277	2056208	-	Synpcc7942_1986	GGCCAAGCCTAATTCAGCAGGCCCAACCCGTGGGTGGTGGCTGCATCAACCGCAGCTATCGCCTGGTGCTGGAAGATGGGCAAGCTTGGTTTGTCAAACTCAATCAACGC	AGCAGGCCCAACCCGTGGGTGGTGGCTGCATCAACCGCAGCTATCGCCTGGTGCT	CTGGTGCT	1	3	37.5	0.431681
CP000100.1	2083607	2083717	2083648	-	Synpcc7942_2015	ACCCCTAATCTCAACAGTCGCTATAGCGAGTCTCAGCCTGCCCTTAGTGGTGATGGCCGTTACTTGGCCTACGTAGCCGAGCGAGATGGCCACCGTACGATTTATCTCTA	AGTCGCTATAGCGAGTCTCAGCCTGCCCTTAGTGGTGATGGCCGTTACTTGGCCT	CTTGGCCT	2	3	37.5	0.484787
CP000100.1	2090268	2090378	2090309	-	Synpcc7942_2022	AGTCGGCTGCCCCAAGGGTATCGACGCTGTATTGCTTGCCGGCGACTCGCTCACCGGCAGGAATTCTGGCGAGTTATTCGGCTGGCAAGTACCGGAGCGATCGCCCTCGA	GGGTATCGACGCTGTATTGCTTGCCGGCGACTCGCTCACCGGCAGGAATTCTGGC	ATTCTGGC	2	3	37.5	0.475248
CP000100.1	2136561	2136671	2136602	-	Synpcc7942_2059	TCACTAGACGGCACCACATCTGTTTGCCTGTCGAGTTCGATCCCTGCGATCGCGCTTGGCAGGCATTCGTTGCTCTAGGATCAAGCATGGTTTTTTGAGTCGGAAACGGC	ACATCTGTTTGCCTGTCGAGTTCGATCCCTGCGATCGCGCTTGGCAGGCATTCGT	GCATTCGT	2	3	37.5	0.0825869
CP000100.1	2166649	2166759	2166690	-	Synpcc7942_2086	ATGACTCAAATTCTTTCGTTCCTGGGTAAGGGCGGTAGTGGTCGAACAACGGCTGCGATCGCCCTTGCTCGTCAGTCGGCTGCCAGCGGTGCTCGGACCTTGGTGCTGAG	TCGTTCCTGGGTAAGGGCGGTAGTGGTCGAACAACGGCTGCGATCGCCCTTGCTC	CCTTGCTC	2	3	37.5	0.337349
CP000100.1	2198022	2198132	2198063	-	Synpcc7942_2117	CTCCTGATCCTCCTTGGCTGTGGGAGTGTCGTTCTGCTGTTTCTGGCGGCAATCTGGCTGGGACAGTCGCGGCTGATTTTCCGTCCTGCTAAGGATGAGCCTATCCCGGA	GGCTGTGGGAGTGTCGTTCTGCTGTTTCTGGCGGCAATCTGGCTGGGACAGTCGC	ACAGTCGC	1	1	12.5	0.251825
CP000100.1	2201566	2201676	2201607	-	Synpcc7942_2120	CTCCACGCGCGAGCTTTTTCATGTCTGACTATTCGGATCGTTCTGACTTTTCTGAACGCCAAGATCGTTCGAGTGACGATCGCCCGAACTTCCGCCGTTTTGATCGCGAT	TTTTCATGTCTGACTATTCGGATCGTTCTGACTTTTCTGAACGCCAAGATCGTTC	GATCGTTC	2	3	37.5	0.151234
CP000100.1	2238246	2238356	2238287	-	Synpcc7942_2154	AGGCTTTAGGGGAAGTTAACGCTGCGATCGCAGACACTTGCATCTGTTTGGGATCCAGCCGAACTGTCATGGATAGCTGATCCATAAATTGCTCAGAAAAACAGCCATCG	TTAACGCTGCGATCGCAGACACTTGCATCTGTTTGGGATCCAGCCGAACTGTCAT	ACTGTCAT	1	3	37.5	0.243363
CP000100.1	2239203	2239313	2239244	-	Synpcc7942_2156	GACTGCTAATTCGTTAAACCTCACTGCGTCTTGAGAGTTGAGGCTGTTGCCGCTAGGCAGCAGCCTTTCCCTTTCGATGGACTGCTGTGATTGCTCTGGATCGGTCGACT	AAACCTCACTGCGTCTTGAGAGTTGAGGCTGTTGCCGCTAGGCAGCAGCCTTTCC	GCCTTTCC	3	3	37.5	0.0450708
CP000100.1	2265461	2265571	2265502	-	Synpcc7942_2187	GCCTGCCACTCCTGGGCACAGCGATTAATGGTTTCGGGAATCGCCCCTTCCCGCAGCCAGAACTGATAGCGAATATCAGCGAGCGATTGCTCAATCTGCCGCTGCAAGGT	GCACAGCGATTAATGGTTTCGGGAATCGCCCCTTCCCGCAGCCAGAACTGATAGC	CTGATAGC	1	2	25	0.335917
CP000100.1	2326567	2326677	2326608	-	Synpcc7942_2257	CGCTCCGGCTTAACGACAACTCAGCTTGAAACCTTTAGGGTGGCGATCACGTCCATCCAACGATGCCTCTGTTCACTTTCCTATCCCCCAAGCTCAGGGACTTCCGTCAA	ACAACTCAGCTTGAAACCTTTAGGGTGGCGATCACGTCCATCCAACGATGCCTCT	ATGCCTCT	1	3	37.5	0.19573
CP000100.1	2367421	2367531	2367462	-	Synpcc7942_2297	CTAAAAAGCGCTGACGCTGTGTTGATCGAAGACCTCAACTTGCCGTGATCGCAGTGGGTTGAGGTCCATTTTTTGTGGGATCTCGTCCGTCTCGAACAAAATCCTGAGTC	GCTGTGTTGATCGAAGACCTCAACTTGCCGTGATCGCAGTGGGTTGAGGTCCATT	GGTCCATT	2	3	37.5	0.309281
CP000100.1	2404083	2404193	2404124	-	Synpcc7942_2336	CGATCGCATCCTTTGGCTGTGCCTGCGAGCCGTTTCAAAGCAGTCTGGGCCTGGGGTGCGATCGCATTCTGTCGAGCCTAGGACGATCGGATTTCTCTGGCTGAGCTAGT	GCTGTGCCTGCGAGCCGTTTCAAAGCAGTCTGGGCCTGGGGTGCGATCGCATTCT	CGCATTCT	2	3	37.5	0.433704
CP000100.1	2447149	2447259	2447190	-	Synpcc7942_2380	GCTGCTAGAATCTCAAGCCCCAGCGCAGCATTGGCGGCGATCGCGGCGGCTAAAGTGCAGCCACTGCCGTGGGTATGGGGTGTGGCGATCGCTTCCGTCTTTAGGATGTG	AGCCCCAGCGCAGCATTGGCGGCGATCGCGGCGGCTAAAGTGCAGCCACTGCCGT	ACTGCCGT	1	2	25	0.163108
CP000100.1	2458808	2458918	2458849	-	Synpcc7942_2388	AAACTTTAATGTTGTTCAGCGAGCTGTGGATCTCTTTGCTTGGCAAGAGTTTATTGCTCTAAATTGGCCTGCAAAGGTAGGCGATCGCGGTCAACCGGATATTGCAGCAA	TCAGCGAGCTGTGGATCTCTTTGCTTGGCAAGAGTTTATTGCTCTAAATTGGCCT	ATTGGCCT	2	3	37.5	0.373402
CP000100.1	2486762	2486872	2486803	-	Synpcc7942_2415	AAGAGGCCGAAGCCTAAATTTGCCAGTCACAGCCTCGGGGTGCGATCGCGCCCCAAGGTTGAGTCTTAGCGCCGTTAGCCTAGCTGGCAGCGATCGCTTTGACTGGCTGG	AAATTTGCCAGTCACAGCCTCGGGGTGCGATCGCGCCCCAAGGTTGAGTCTTAGC	GTCTTAGC	2	3	37.5	0.339435
CP000100.1	2532006	2532116	2532047	-	Synpcc7942_2454	TGGATGATCTGAACTAAATTGTTCACGCTTCTGGCTTGAGTCCTGTAGTGCGCTCAGGCAGTCTTGGGCTGCGATCGTGCAGACGCCTAGTTTTTTGGCAAACCATTGGC	AAATTGTTCACGCTTCTGGCTTGAGTCCTGTAGTGCGCTCAGGCAGTCTTGGGCT	CTTGGGCT	2	3	37.5	0.404849
CP000100.1	2584277	2584387	2584318	-	Synpcc7942_2503	GCTTGCCAGCTCTGGCTGCTTCAGTCGAGGTCATTTCGTCTTTAGCCTAGACAGCAGGCCTTTCGATCGCGCTTGTGACTGATTTCAAAATCATTGTTCTGGATGACGAT	CTGCTTCAGTCGAGGTCATTTCGTCTTTAGCCTAGACAGCAGGCCTTTCGATCGC	TCGATCGC	1	2	25	0.37652
CP000100.1	2586606	2586716	2586647	-	Synpcc7942_2506	GCCGCGATCGCGGCATTGAAGTTGCGCAGGGCTTGAGTGCGGCGATCGCCATCCTCAGGATCAGCAACTCGACCAGACCAGAGCACGTTATCGACGGCGATCAATCCCTT	TTGAAGTTGCGCAGGGCTTGAGTGCGGCGATCGCCATCCTCAGGATCAGCAACTC	AGCAACTC	1	1	12.5	0.420282
CP000100.1	2587284	2587394	2587325	-	Synpcc7942_2507	TGGTGCTCAGCACGAGTTTTGGCATTCAGTCGGCGGTGATGCTGCACTTGGCGACTCAGGTGCAGCCGGATATTCCGGTGATCTGGATCGACACGGGTTATCTGCCTACG	GTTTTGGCATTCAGTCGGCGGTGATGCTGCACTTGGCGACTCAGGTGCAGCCGGA	CAGCCGGA	0	0	0	0.475106
CP000100.1	2612826	2612936	2612867	-	Synpcc7942_2532	ACTCGTTCGAGTTGCTAGAATCAGCGGTTTTTAGCTTTGGGCAGCTGCTGCTTGAGCGGCCACTTCGGCAGCAAAATCGCTCTCAGCTTTCTCAATGCCTTCACCGAGGA	TAGAATCAGCGGTTTTTAGCTTTGGGCAGCTGCTGCTTGAGCGGCCACTTCGGCA	CTTCGGCA	2	2	25	0.163551
CP000100.1	2681355	2681465	2681396	-	Synpcc7942_2599	TATGTTGCGATTACCAATCATGGGTTTGGCCATGCAACCCGGACCGCTGCAGTCCTGGCTGAATTGCATCGCTTGCGACCCGATGTGCGGTTCACCGTTGCGACCCAAGC	AATCATGGGTTTGGCCATGCAACCCGGACCGCTGCAGTCCTGGCTGAATTGCATC	ATTGCATC	2	3	37.5	0.299621
